# Supplementary material for: Evolutionarily informed gene sets reveal conserved and lineage-modified transcriptional programs during vertebrate forebrain evolution
Source: bioRxiv. 2026 Mar 25:2026.03.24.713832. Preprint. [Version 1] doi: 10.64898/2026.03.24.713832 (PMC13041851; doi:10.64898/2026.03.24.713832)
Supplement: Supplement 1 [file media-1.zip]

Archive with 19 entries (18 files):
- Supplementary_Data_Files/
- Supplementary_Data_Files/Supplementary_Data_File_2.xlsx
- __MACOSX/Supplementary_Data_Files/._Supplementary_Data_File_2.xlsx
- Supplementary_Data_Files/.DS_Store
- __MACOSX/Supplementary_Data_Files/._.DS_Store
- Supplementary_Data_Files/Supplementary_Data_File_3.xlsx
- __MACOSX/Supplementary_Data_Files/._Supplementary_Data_File_3.xlsx
- Supplementary_Data_Files/Supplementary_Data_File_4.xlsx
- __MACOSX/Supplementary_Data_Files/._Supplementary_Data_File_4.xlsx
- Supplementary_Data_Files/Description_of_Additional_Supplementary_Data_Files.docx
- __MACOSX/Supplementary_Data_Files/._Description_of_Additional_Supplementary_Data_Files.docx
- Supplementary_Data_Files/Supplementary_Data_File_5.xlsx
- __MACOSX/Supplementary_Data_Files/._Supplementary_Data_File_5.xlsx
- Supplementary_Data_Files/Supplementary_Data_File_6.xlsx
- __MACOSX/Supplementary_Data_Files/._Supplementary_Data_File_6.xlsx
- Supplementary_Data_Files/Manuscript_HHE_supp_03232026.docx
- __MACOSX/Supplementary_Data_Files/._Manuscript_HHE_supp_03232026.docx
- Supplementary_Data_Files/Supplementary_Data_File_1.xlsx
- __MACOSX/Supplementary_Data_Files/._Supplementary_Data_File_1.xlsx
