# Supplementary material for: Evolutionarily informed gene sets reveal conserved and lineage-modified transcriptional programs during vertebrate forebrain evolution
Source: bioRxiv. 2026 Mar 25:2026.03.24.713832. Preprint. [Version 1] doi: 10.64898/2026.03.24.713832 (PMC13041851; doi:10.64898/2026.03.24.713832)
Supplement: Supplement 1 [file media-1.zip › Supplementary_Data_Files/Supplementary_Data_File_5.xlsx]

## Sheet: State-dependent-DE
Geneset	generalizedDiff	F	P	P.adj
geneset-1043	0.500465	80.1385	1.86620791852873e-35	7.37319402885589e-35
geneset-1084	-1.88645	764.331	0	0
geneset-1115	0.531963	32.9596	4.99421366195286e-15	1.34443276964626e-14
geneset-1140	0.516386	32.9343	5.12212172739631e-15	1.37740238918684e-14
geneset-1160	0.544482	21.1193	6.81063307837452e-10	1.53095783034503e-09
geneset-1182	0.580884	10.1288	4.00219997704119e-05	6.83069080256627e-05
geneset-1226	0.580293	14.9039	3.38767529705938e-07	6.62249366787273e-07
geneset-1293	0.702311	17.1393	3.63006353836586e-08	7.46785392693853e-08
geneset-1295	0.940632	284.224	3.13013472769527e-123	2.83333088119416e-122
geneset-1301	0.754889	55.0378	1.35721838800993e-24	4.57733866189109e-24
geneset-1341	1.65988	276.314	7.58475090229724e-120	6.81686211413913e-119
geneset-1375	1.18121	80.9819	8.05865935424898e-36	3.21395312877168e-35
geneset-1379	-0.669836	90.1025	9.19011641416188e-40	3.85315964461428e-39
geneset-1416	0.605022	141.96	3.81380361421111e-62	2.04789941953772e-61
geneset-1436	0.769722	37.6451	4.64967334004487e-17	1.3323456280773e-16
geneset-1465	1.87532	764.971	0	0
geneset-1481	1.84667	541.253	1.94142786492572e-232	3.17454769268016e-231
geneset-1491	0.549728	164.861	5.21098220398382e-72	3.06788255423856e-71
geneset-1547	0.619742	21.7613	3.58672659269501e-10	8.13108993665966e-10
geneset-1551	-0.541688	83.3648	7.51461431416576e-37	3.03035640083582e-36
geneset-1574	0.593193	410.78	3.46471654851422e-177	4.1421340057591e-176
geneset-1582	1.00638	368.564	3.14901531806181e-159	3.41806395016174e-158
geneset-1601	-0.744324	121.766	1.94973503838038e-53	9.57675088134704e-53
geneset-1612	0.944741	259.165	1.66808674360743e-112	1.40224406357315e-111
geneset-1615	-0.765322	74.0715	7.85175957691475e-33	2.99252400717149e-32
geneset-1617	0.628413	66.0444	2.33346151224511e-29	8.50346254893634e-29
geneset-1622	0.688978	135.583	2.1388861319417e-59	1.1142871328687e-58
geneset-1648	-0.513861	76.3438	8.16727054042594e-34	3.15067689264985e-33
geneset-1654	-0.703118	25.0413	1.35516978400318e-11	3.22656441292256e-11
geneset-1657	-0.580202	32.7313	6.27262316764085e-15	1.67965804737303e-14
geneset-1706	0.728691	294.294	1.54618269617943e-127	1.44073531009807e-126
geneset-1727	0.656237	72.929	2.45006936071396e-32	9.26821014138737e-32
geneset-1736	1.2454	42.9186	2.41055658558643e-19	7.30371269117611e-19
geneset-1746	-1.20793	254.122	2.41197502563993e-110	2.00760285795875e-109
geneset-1761	-0.517094	28.7305	3.40491314321375e-13	8.60823178202021e-13
geneset-1788	0.704853	83.1607	9.20832159407832e-37	3.70746482608284e-36
geneset-1790	-0.575482	12.0996	5.58353408545452e-06	1.00650548645693e-05
geneset-1799	-0.891001	226.945	1.08319198265202e-98	8.18286163943825e-98
geneset-1802	2.05182	508.805	9.85530712114849e-219	1.48239026104159e-217
geneset-1808	0.638674	43.5625	1.26808930942941e-19	3.87692684529414e-19
geneset-1816	0.591145	32.007	1.29261748174794e-14	3.41442314485685e-14
geneset-1829	0.66015	266.182	1.6480259860699e-115	1.43045269236102e-114
geneset-1836	-0.776175	40.384	3.02302518844254e-18	8.90395972121745e-18
geneset-1848	1.99209	109.888	2.60908617935458e-48	1.2078043692373e-47
geneset-1859	0.727245	91.8419	1.62787748165536e-40	6.8879056381561e-40
geneset-1865	0.829909	17.5799	2.33744617813674e-08	4.86591978520539e-08
geneset-1869	0.759703	70.1631	3.85321435871572e-31	1.43828745098159e-30
geneset-1887	-0.726637	26.403	3.4789726440304e-12	8.49875293136872e-12
geneset-1913	-0.629504	39.8883	4.95764072450987e-18	1.45094000187878e-17
geneset-1950	0.961863	54.5056	2.30720175297036e-24	7.74516932834884e-24
geneset-1993	1.76378	59.6409	1.37929426825354e-26	4.82182251432912e-26
geneset-2007	-0.654475	49.1249	4.93635445063638e-22	1.59785317434712e-21
geneset-2032	2.51665	576.111	3.89066866522639e-247	6.77725067492528e-246
geneset-2050	0.683921	187.889	6.45355232201207e-82	4.16726837201008e-81
geneset-2055	1.62068	288.982	2.88856287580478e-125	2.66705377367112e-124
geneset-2061	1.39859	218.089	6.84432647877711e-95	4.94214970383492e-94
geneset-2062	0.519989	47.0034	4.09637592512102e-21	1.30185138335037e-20
geneset-2084	1.99681	392.143	2.90265963892793e-169	3.39805582210754e-168
geneset-2111	4.62606	1226.96	0	0
geneset-2122	-0.521115	13.2764	1.72264278209548e-06	3.23170846130348e-06
geneset-2130	0.880012	203.218	1.66568141243609e-88	1.14253573472781e-87
geneset-2140	-3.20417	928.656	0	0
geneset-2151	-0.571163	174.526	3.60957226034505e-76	2.20179564232119e-75
geneset-2164	0.675245	20.8827	8.62627361418141e-10	1.93309376438044e-09
geneset-2171	0.964663	389.828	2.80091406829119e-168	3.26386974992369e-167
geneset-2196	1.23857	136.013	1.39606384604771e-59	7.2879996247331e-59
geneset-2213	-0.54853	83.833	4.71525008563009e-37	1.90907369680982e-36
geneset-2250	-1.03337	212.084	2.59250310040452e-92	1.83539081228359e-91
geneset-2251	0.624724	337.619	4.8657332196077e-146	4.97266163108698e-145
geneset-2271	0.942535	53.5634	5.90333505683403e-24	1.96739023031504e-23
geneset-2277	-1.79766	3360.58	0	0
geneset-2280	1.19327	463.426	1.58566807289592e-199	2.1491314068207e-198
geneset-2288	0.551981	17.8933	1.70917197131522e-08	3.58304082820382e-08
geneset-2289	0.522253	18.6437	8.07617653734812e-09	1.7251638798069e-08
geneset-2293	0.554527	32.8115	5.79026837212116e-15	1.55295610467101e-14
geneset-2296	0.605917	27.3377	1.36799530052434e-12	3.39254803246471e-12
geneset-2337	0.587243	243.76	6.65783896168357e-106	5.32312077236183e-105
geneset-2363	0.575191	97.8755	4.02271691168467e-43	1.74881235208659e-42
geneset-2385	1.58985	138.67	9.98401171826866e-61	5.27726333679915e-60
geneset-2387	-0.785222	46.4988	6.77615756362648e-21	2.14008365669923e-20
geneset-2389	-0.642146	25.2135	1.14114695199855e-11	2.7272389908914e-11
geneset-2391	-1.08636	309.806	3.62991856255829e-134	3.46517084625385e-133
geneset-2414	0.947546	309.486	4.97223232125009e-134	4.72875152653221e-133
geneset-2422	0.951963	106.45	7.96516569807861e-47	3.65388460846701e-46
geneset-2446	-0.560605	36.0083	2.38181830294464e-16	6.67778593895266e-16
geneset-2458	-0.583439	109.456	4.00914689579206e-48	1.85085297037978e-47
geneset-2459	-0.726298	78.7946	7.11421609763685e-35	2.77827129421581e-34
geneset-2467	1.54063	483.974	3.14491570057771e-208	4.50327053283288e-207
geneset-2493	-0.581902	372.856	4.68139581649982e-161	5.14750442382594e-160
geneset-2499	-0.831877	76.8285	5.0402336999954e-34	1.95030111643333e-33
geneset-2519	1.50677	167.13	5.4988963901625e-73	3.26774980090665e-72
geneset-2545	0.998527	83.3183	7.87064869003642e-37	3.17140844274997e-36
geneset-2556	-0.550368	297.119	9.57835867185854e-129	8.95806275048911e-128
geneset-2563	1.86568	472.461	2.35632188411614e-203	3.29950155541015e-202
geneset-2569	-1.43343	76.7626	5.38192059311625e-34	2.08092719195319e-33
geneset-2578	0.666527	140.937	1.0522643789426e-61	5.63244787419225e-61
geneset-2589	-0.533423	73.689	1.14932637150648e-32	4.36726789892529e-32
geneset-2599	0.758872	57.5983	1.0567821794258e-25	3.63915004586234e-25
geneset-2609	-0.665066	105.759	1.58230090491874e-46	7.21933689201897e-46
geneset-2633	-1.01702	252.38	1.34590375432056e-109	1.11113780629494e-108
geneset-2641	-0.784486	38.5104	1.96076016883086e-17	5.66652981516741e-17
geneset-2674	-0.578582	13.4699	1.41981054003535e-06	2.6764669495869e-06
geneset-2688	1.7796	140.857	1.13966422853719e-61	6.09383752579642e-61
geneset-2697	1.07305	100.28	3.67847885703151e-44	1.62140950663415e-43
geneset-2711	-0.685266	209.997	2.04094336325822e-91	1.43091865952364e-90
geneset-2726	-0.632781	265.432	3.45206181604997e-115	2.97593560298594e-114
geneset-2740	0.982011	177.541	1.82042460421884e-77	1.12259517260162e-76
geneset-2748	0.806524	46.7672	5.1849442872813e-21	1.64368246355403e-20
geneset-2752	1.84507	601.128	1.1434714606501e-257	2.09251149243154e-256
geneset-2768	-1.06499	94.1886	1.57583755279423e-41	6.71818381422538e-41
geneset-2772	-0.644822	194.63	8.16087305583307e-85	5.40751183268207e-84
geneset-2781	-0.768196	250.356	9.90809803772646e-109	8.11375588905257e-108
geneset-2785	0.537268	636.875	1.07900781566276e-272	2.08759183877653e-271
geneset-2790	0.761227	137.986	1.96937854223931e-60	1.03663341958578e-59
geneset-2802	2.11591	121.303	3.086116705718e-53	1.50853670022031e-52
geneset-2807	1.368	415.216	4.51811443513918e-179	5.45293382660012e-178
geneset-2838	-0.58295	262.653	5.34791285622522e-114	4.55606222995053e-113
geneset-2839	0.99759	180.694	8.01449394770647e-79	5.00313667745371e-78
geneset-2841	2.68871	95.9721	2.67215681861337e-42	1.15179956747884e-41
geneset-2873	0.621256	256.36	2.65171361382032e-111	2.21077899810119e-110
geneset-2874	1.7422	678.067	5.67046789432505e-290	1.18286426980797e-288
geneset-2879	0.808441	375.736	2.78111678962949e-162	3.07805262153534e-161
geneset-2886	-0.750029	384.298	6.311536697641e-166	7.10959544896494e-165
geneset-2893	1.6326	190.062	7.51050781154318e-83	4.87461768203744e-82
geneset-2908	0.675803	1991.1	0	0
geneset-2914	1.36515	204.498	4.69502064938578e-89	3.22918041678922e-88
geneset-2915	0.639132	113.153	1.01628765139877e-49	4.8010830428149e-49
geneset-2919	1.28581	408.72	2.60062120896285e-176	3.10177621370181e-175
geneset-2921	0.909422	124.448	1.35737912752032e-54	6.77219960374066e-54
geneset-2924	1.02085	276.091	9.4516444480715e-120	8.47971428447335e-119
geneset-2925	1.28822	492.714	6.289303086921e-212	9.24071807176885e-211
geneset-2932	-0.728956	85.7518	6.98160963213084e-38	2.8494186171716e-37
geneset-2940	0.614236	312.947	1.65307500121018e-135	1.59002603057579e-134
geneset-2951	0.536586	100.554	2.80191953204017e-44	1.23718903379021e-43
geneset-2959	1.06189	233.329	1.97636815982674e-101	1.52949774078805e-100
geneset-2973	1.55798	644.484	6.89287730490431e-276	1.364843556975e-274
geneset-2983	-3.24906	421.259	1.22503139404602e-181	1.4999237044491e-180
geneset-2987	-1.68178	221.957	1.49720393437821e-96	1.10149880164923e-95
geneset-3004	2.84554	902.562	0	0
geneset-3017	0.92537	220.19	8.58180793657084e-96	6.24120293120195e-95
geneset-3035	1.13637	583.609	2.70430275900935e-250	4.74329089460843e-249
geneset-3044	-2.03637	116.839	2.60691574569937e-51	1.25493408499052e-50
geneset-3053	1.32501	262.102	9.21131934760616e-114	7.83425801560665e-113
geneset-3063	2.38825	173.16	1.39665121181549e-75	8.50916465467878e-75
geneset-3081	0.525655	25.6856	7.1211918164023e-12	1.7132093648478e-11
geneset-3089	-2.16262	526.965	2.09087765910802e-226	3.30176288287182e-225
geneset-3131	-0.595369	24.0286	3.72613557704099e-11	8.7402967330036e-11
geneset-3135	-0.701524	242.61	2.07165848119933e-105	1.65373808522825e-104
geneset-3140	0.80493	16.9654	4.31871525531284e-08	8.85581214772686e-08
geneset-3148	-0.54091	87.0528	1.91220771764686e-38	7.83587786641222e-38
geneset-3164	0.606743	34.979	6.65358606349765e-16	1.8369840825637e-15
geneset-3181	-0.579388	20.7756	9.60067545124975e-10	2.14386889261608e-09
geneset-3182	2.00898	1174.99	0	0
geneset-3200	1.46473	217.093	1.83208057204918e-94	1.31915005961893e-93
geneset-3210	-0.68417	52.7208	1.36771958896779e-23	4.51953754659565e-23
geneset-3223	1.58355	33.5122	2.8767821439773e-15	7.7980795122037e-15
geneset-3237	6.21628	1057.29	0	0
geneset-3269	-1.08106	183.82	3.62593052256631e-80	2.29461196240807e-79
geneset-3280	0.891295	846.081	0	0
geneset-3285	0.592972	110.571	1.32343983590075e-48	6.1829645421022e-48
geneset-3319	-1.01306	272.611	2.91519627204079e-118	2.58341431870188e-117
geneset-3324	0.878049	268.85	1.18811217603658e-116	1.04016245601544e-115
geneset-3328	0.639747	237.098	4.78126016641552e-103	3.75755159435043e-102
geneset-3342	0.579459	122.529	9.13175546640879e-54	4.50280821587803e-53
geneset-3355	0.561081	335.87	2.71245218254445e-145	2.74439523219917e-144
geneset-3359	0.626025	55.1035	1.27118190200116e-24	4.29002733771231e-24
geneset-3360	1.81078	669.896	1.50761149492616e-286	3.0939605942432e-285
geneset-3372	-3.91388	2716.55	0	0
geneset-3378	16.9307	2058.46	0	0
geneset-3380	-0.919522	15.0922	2.80661378878485e-07	5.50144056278051e-07
geneset-3384	-0.539281	44.3652	5.69289036569013e-20	1.75530786275446e-19
geneset-3387	-1.07926	1265.52	0	0
geneset-3416	0.767924	360.177	1.17646629806947e-155	1.25283774472986e-154
geneset-3418	-1.05398	663.636	6.3518430002487e-284	1.29307197462894e-282
geneset-3422	-0.603067	34.9816	6.63624190261884e-16	1.83319401658719e-15
geneset-3426	-1.29327	129.973	5.6169708570741e-57	2.86731372351547e-56
geneset-3428	-0.897267	80.7348	1.03065288542693e-35	4.10399016200242e-35
geneset-3443	-0.908383	197.455	4.9888626757305e-86	3.35837249711526e-85
geneset-3444	-0.985961	21.2269	6.1169453597104e-10	1.3780798234832e-09
geneset-3448	1.41834	23.3569	7.28743733610198e-11	1.69605233501841e-10
geneset-3451	-0.506491	13.8668	9.54873491761645e-07	1.81964425930067e-06
geneset-3464	-0.657166	117.558	1.27520583330278e-51	6.16207661488254e-51
geneset-3467	0.656802	340.836	2.06645766689195e-147	2.12903941330799e-146
geneset-3468	0.892862	642.719	3.79660308519324e-275	7.43049460959248e-274
geneset-3472	-0.587819	144.691	2.53716768919452e-63	1.37109840261482e-62
geneset-3477	1.04249	150.494	8.01841100975825e-66	4.4227775199635e-65
geneset-3487	-1.17363	446.222	3.11521125062699e-192	4.05938453198668e-191
geneset-3505	-1.33884	1217.4	0	0
geneset-3506	-0.535933	449.29	1.55667498808262e-193	2.0495546791145e-192
geneset-3517	0.6518	63.5836	2.71044341417228e-28	9.75105583139766e-28
geneset-3520	-0.517667	88.4331	4.84048127498492e-39	1.9997065674734e-38
geneset-3525	-0.811887	472.953	1.45937877644434e-203	2.04919418775522e-202
geneset-3530	-2.3028	1521.71	0	0
geneset-3533	-0.677781	196.076	1.95156669393263e-85	1.30335857332602e-84
geneset-3535	-1.08801	385.164	2.70222880982382e-166	3.05749951718681e-165
geneset-3539	-0.748259	259.745	9.41067159096052e-113	7.95044904909648e-112
geneset-3541	-0.559379	150.572	7.42150910456424e-66	4.1024677918251e-65
geneset-3547	0.809361	20.0736	1.93575193749543e-09	4.27180085814729e-09
geneset-3549	1.1622	386.063	1.11951682297815e-166	1.27238358199019e-165
geneset-3550	2.61257	195.874	2.38354102786559e-85	1.58975914082245e-84
geneset-3566	1.14436	117.668	1.14395300201808e-51	5.53310855651684e-51
geneset-3570	0.79001	868.372	0	0
geneset-3571	8.90704	1457.29	0	0
geneset-3576	-2.63158	425.942	1.25805974361871e-183	1.5668562261433e-182
geneset-3580	0.857833	145.636	9.93679984380871e-64	5.38712710248838e-63
geneset-3581	-0.730408	127.537	6.30912955841523e-56	3.1853563477696e-55
geneset-3583	-0.604587	50.4026	1.3803516915903e-22	4.4967883834648e-22
geneset-3591	1.1071	679.1	2.09343372832427e-290	4.38496511110567e-289
geneset-3594	-0.931079	575.662	6.01753036586794e-247	1.04461854193783e-245
geneset-3603	-0.691303	128.815	1.77437278699495e-56	9.02135973648688e-56
geneset-3608	0.644772	398.837	4.12927845028132e-172	4.86774708476186e-171
geneset-3618	-0.793372	337.599	4.96267251607359e-146	5.0615265561322e-145
geneset-3620	-1.61132	1690.12	0	0
geneset-3627	-0.593909	457.351	5.95199971404e-197	7.93965435538652e-196
geneset-3650	0.639504	34.706	8.73773585699304e-16	2.40453762535818e-15
geneset-3664	-0.672459	28.6079	3.84851447569823e-13	9.70070605535272e-13
geneset-3667	0.71593	530.123	9.69047212882247e-228	1.54955846123032e-226
geneset-3668	1.34166	441.825	2.28292231077774e-190	2.94456315351968e-189
geneset-3671	-0.867315	560.57	1.37958515156598e-240	2.32329472866709e-239
geneset-3672	0.905412	271.891	5.92777165168438e-118	5.22571730476315e-117
geneset-3675	0.772528	101.386	1.22527548695784e-44	5.45296000297568e-44
geneset-3678	-0.826448	48.5402	8.84486105223205e-22	2.84664131261995e-21
geneset-3683	-0.667804	600.929	1.3870624394762e-257	2.52914370708808e-256
geneset-3688	-1.31303	889.775	0	0
geneset-3691	0.617532	456.973	8.61063851033876e-197	1.14559912359336e-195
geneset-3711	-0.641373	57.4156	1.26783214823392e-25	4.35704485382896e-25
geneset-3714	-0.874913	215.28	1.10011992419247e-93	7.87642358154188e-93
geneset-3718	0.882689	38.9401	1.27696497347442e-17	3.70305231724362e-17
geneset-3730	1.06874	61.4604	2.24932067254946e-27	7.98445832573753e-27
geneset-3735	0.591768	74.2605	6.50429693360593e-33	2.48270189431088e-32
geneset-3743	-2.24205	1485.41	0	0
geneset-3757	-1.06404	176.572	4.75131747405663e-77	2.9122646041104e-76
geneset-3759	1.0767	595.762	2.07067712711892e-255	3.73532468233658e-254
geneset-3765	-1.12328	243.946	5.54078645905978e-106	4.43700577582528e-105
geneset-3768	-3.01526	2489.17	0	0
geneset-3793	1.16679	514.463	3.99976376791452e-221	6.14387955744204e-220
geneset-3800	-0.812095	2759.26	0	0
geneset-3801	0.982345	274.156	6.36142735386941e-119	5.6572061853972e-118
geneset-3824	-0.826625	421.044	1.5116637897765e-181	1.84641536153664e-180
geneset-3825	-3.05944	1385.48	0	0
geneset-3826	1.62261	749.388	8.36947204055072e-320	1.97324878292535e-318
geneset-3830	-1.76035	966.93	0	0
geneset-3834	0.928407	384.047	8.06899278992484e-166	9.069118503798e-165
geneset-3835	-0.658718	945.925	0	0
geneset-3837	-14.755	5214.08	0	0
geneset-3865	-2.20628	1329.64	0	0
geneset-3866	-0.60501	218.772	3.48540145695519e-95	2.52032810061424e-94
geneset-3867	-0.786005	885.827	0	0
geneset-3868	-0.86111	465.68	1.75825892532926e-200	2.39586411088549e-199
geneset-3884	0.569843	94.2859	1.43042115727636e-41	6.10337108268845e-41
geneset-3907	-4.68179	1432.18	0	0
geneset-3911	0.727577	31.403	2.3624009042752e-14	6.20145529972604e-14
geneset-3913	-0.707335	259.105	1.76854605062457e-112	1.48423177659204e-111
geneset-3916	-0.857774	929.386	0	0
geneset-3919	-0.838174	444.632	1.47214006154205e-191	1.91340460819401e-190
geneset-3922	-2.00005	465.663	1.78731500975062e-200	2.42892755614635e-199
geneset-3933	1.38817	720.472	1.0090672357705e-307	2.24340430619328e-306
geneset-3939	2.45071	272.104	4.80778883446256e-118	4.24576334527713e-117
geneset-3946	-1.58005	471.964	3.82753727571671e-203	5.3448447522336e-202
geneset-3947	-0.533373	48.9689	5.76739577464135e-22	1.86328420533187e-21
geneset-3982	1.4991	1144.57	0	0
geneset-3996	-0.58762	222.97	5.50061630265847e-97	4.05270698229299e-96
geneset-3997	-0.85714	1211.35	0	0
geneset-3999	1.11749	4095.8	0	0
geneset-4001	2.66914	1021	0	0
geneset-4006	-0.539213	140.01	2.64207744640803e-61	1.40679522855486e-60
geneset-4009	-2.54611	2708.1	0	0
geneset-4020	1.24185	587.766	4.80936307000311e-252	8.49430710865705e-251
geneset-4024	1.18624	121.747	1.98536387975217e-53	9.74231317179455e-53
geneset-4031	-2.32393	705.102	2.70912629917931e-301	5.91920742740205e-300
geneset-4032	1.75751	1021.07	0	0
geneset-4036	0.505671	504.054	1.00499220301704e-216	1.50719096955425e-215
geneset-4042	1.21729	919.683	0	0
geneset-4045	-0.5349	53.6203	5.57776827983806e-24	1.86133689338375e-23
geneset-4064	-1.03598	184.449	1.94481451519812e-80	1.23228309719241e-79
geneset-4074	-0.991854	7856.64	0	0
geneset-4085	0.569973	335.667	3.31173951223432e-145	3.34406525647725e-144
geneset-4095	0.982348	725.075	1.20103273343769e-309	2.70579330035361e-308
geneset-4110	-0.854062	604.429	4.67623254813304e-259	8.61957192235869e-258
geneset-4127	-1.14017	103.923	9.82694490817763e-46	4.45154457011192e-45
geneset-4132	-0.726732	382.922	2.42987914331691e-165	2.71899721357029e-164
geneset-4133	-1.14037	103.694	1.23408288464176e-45	5.58532691272242e-45
geneset-4138	0.610475	468.353	1.29533894688865e-201	1.7794236102381e-200
geneset-4142	-1.19547	470.805	1.18490120659161e-202	1.64555184005832e-201
geneset-4145	2.79259	851.922	0	0
geneset-4147	0.904259	102.045	6.35790728606224e-45	2.8445041511959e-44
geneset-4153	-0.764448	229.296	1.06169331523133e-99	8.09281716527463e-99
geneset-4171	1.46489	754.07	9.28843414181544e-322	2.2208250780564e-320
geneset-4179	0.765113	311.42	7.41914506842156e-135	7.10919590771812e-134
geneset-4185	-0.560066	265.038	5.09157030612142e-115	4.36703382093561e-114
geneset-4187	1.61624	529.574	1.65359356016457e-227	2.63586973474032e-226
geneset-4188	1.30351	98.8104	1.58723057355393e-43	6.94790308924429e-43
geneset-4193	-0.560066	265.038	5.09157030612142e-115	4.36703382093561e-114
geneset-4213	1.30835	117.023	2.17048142564194e-51	1.04583368313488e-50
geneset-4214	0.701269	687.678	5.33768045965212e-294	1.13207959204923e-292
geneset-4216	-1.37644	151.064	4.55333068910865e-66	2.51974162260827e-65
geneset-4219	-0.635404	635.317	4.86838467170975e-272	9.3832098482497e-271
geneset-4220	0.772958	224.819	8.85427473888117e-98	6.5809851394998e-97
geneset-4223	0.772862	224.62	1.07787840377507e-97	7.99965685027209e-97
geneset-4227	-0.648151	993.451	0	0
geneset-4232	-0.623841	154.846	1.06936571365222e-67	6.02290533611455e-67
geneset-4233	0.624735	90.8499	4.36846094817672e-40	1.84070893984271e-39
geneset-4238	-2.23194	876.898	0	0
geneset-4274	0.532791	83.6365	5.73400863995159e-37	2.31968793263484e-36
geneset-4279	-1.16988	2128.24	0	0
geneset-4287	-1.89759	1549.8	0	0
geneset-4291	1.6773	200.168	3.4049891439814e-87	2.3229999960756e-86
geneset-4292	0.807818	196.705	1.04710393197123e-85	7.03948253469783e-85
geneset-4325	-1.23009	168.906	9.45318912441899e-74	5.64407722870198e-73
geneset-4330	-0.698129	1270.03	0	0
geneset-4332	-1.43999	2066.18	0	0
geneset-4344	-1.42124	1790.93	0	0
geneset-4361	1.44374	474.938	2.10537713486071e-204	2.97274559794121e-203
geneset-4364	-1.36747	903.118	0	0
geneset-4376	-0.606905	759.293	4.94065645841247e-324	1.18575755001899e-322
geneset-4384	-1.15464	1958.2	0	0
geneset-4398	-0.755006	1194.61	0	0
geneset-4402	-1.72073	712.895	1.48827875893219e-304	3.26583767490359e-303
geneset-4405	-0.593499	430.621	1.29697186465046e-185	1.62731445096861e-184
geneset-4408	-0.636893	817.836	0	0
geneset-4420	9.49027	5217.08	0	0
geneset-4423	-1.59042	755.186	3.16202013338398e-322	7.59872963303837e-321
geneset-4426	1.03719	763.753	0	0
geneset-4432	-2.2221	3161.45	0	0
geneset-4438	8.86078	5074.41	0	0
geneset-4448	0.907787	75.5587	1.78512041206393e-33	6.86033007486888e-33
geneset-4459	-0.862241	809.409	0	0
geneset-4481	-0.986463	640.449	3.40720641520121e-274	6.64274204563651e-273
geneset-4483	0.805485	759.04	9.88131291682493e-324	2.37151510003798e-322
geneset-4485	0.810813	752.135	5.96337234530385e-321	1.4191541611144e-319
geneset-4489	-0.523912	487.554	9.60313387130357e-210	1.38684574340848e-208
geneset-4512	-0.554616	1147.04	0	0
geneset-4515	0.678711	102.299	4.93850907517081e-45	2.21533650460538e-44
geneset-4540	0.506284	43.3142	1.6245368456047e-19	4.94878441728981e-19
geneset-4550	1.03264	740.376	4.85265126227982e-316	1.12320042235315e-314
geneset-4551	0.990762	775.914	0	0
geneset-4557	0.657561	787.616	0	0
geneset-4558	0.663436	784.872	0	0
geneset-4570	1.58957	1200.34	0	0
geneset-4579	-1.40673	672.228	1.58713291196401e-287	3.27039704501852e-286
geneset-4594	-0.502585	489.782	1.09480014782053e-210	1.5901266330379e-209
geneset-4595	1.70437	550.01	3.91654339829193e-236	6.46676172180513e-235
geneset-4598	1.64374	424.303	6.24363752269132e-183	7.70048627798596e-182
geneset-4605	1.6919	550.462	2.52495309360524e-236	4.18267556584476e-235
geneset-4625	0.580141	327.594	9.22039424315928e-142	9.11075602701255e-141
geneset-4628	-0.599511	330.32	6.32694128352867e-143	6.33819473640451e-142
geneset-4633	-0.725636	1877.38	0	0
geneset-4637	5.2542	5187.1	0	0
geneset-4655	-0.564732	1548.59	0	0
geneset-4658	-2.53644	2022.43	0	0
geneset-4659	-0.532767	3236.92	0	0
geneset-4664	-0.620278	888.943	0	0
geneset-4665	0.574816	287.219	1.63872892725571e-124	1.50211879426026e-123
geneset-4670	-0.543901	2930.33	0	0
geneset-4672	0.56946	273.087	1.82388637369111e-118	1.61913835871108e-117
geneset-4675	1.9999	556.659	6.15080142240137e-239	1.03239776192558e-237
geneset-4686	-0.851131	594.261	8.87041002503581e-255	1.59447192967754e-253
geneset-4687	-1.89956	4666.25	0	0
geneset-4689	-0.506416	2845.11	0	0
geneset-4693	1.28289	532.56	9.06581341714697e-229	1.45425975352905e-227
geneset-4705	0.503764	225.892	3.06746097397348e-98	2.29335688452383e-97
geneset-4709	-0.733053	549.145	9.07570404212018e-236	1.49366051264634e-234
geneset-4719	0.607319	906.973	0	0
geneset-4732	-0.667541	526.89	2.24705782629969e-226	3.53737146630843e-225
geneset-4733	-2.15065	2227.45	0	0
geneset-4736	-0.537918	2930.79	0	0
geneset-4739	3.68884	5097.4	0	0
geneset-4747	-0.67811	623.928	2.96182093391863e-267	5.58121573012399e-266
geneset-4756	-0.536754	646.066	1.49394770418013e-276	2.9697336911722e-275
geneset-4758	1.44447	626.744	1.94293871613856e-268	3.70253998199487e-267
geneset-4765	-0.581973	411.885	1.1748267901664e-177	1.4078479903909e-176
geneset-4783	-1.20536	3857.54	0	0
geneset-4789	0.521852	1329.58	0	0
geneset-4799	0.516424	1336.28	0	0
geneset-4805	1.47828	674.252	2.25080194745084e-288	4.67594879984768e-287
geneset-4824	1.42635	624.809	1.26295370120183e-267	2.38877325051943e-266
geneset-4828	-0.728602	1963.59	0	0
geneset-4830	-0.733619	1950.73	0	0
geneset-4831	-0.731896	1964.33	0	0
geneset-4850	1.12049	800.628	0	0
geneset-4869	-0.638535	1883.15	0	0
geneset-4884	-0.515221	589.446	9.43197722920464e-253	1.67170253758176e-251
geneset-4933	-0.696086	228.509	2.30946381144603e-99	1.75775856760059e-98
geneset-4934	-0.695365	228.442	2.46821684419095e-99	1.87577079208455e-98
geneset-4943	-0.653975	172.001	4.40229259375072e-75	2.6565739473479e-74
geneset-4945	-0.653975	171.912	4.8102227756093e-75	2.89928885250458e-74
geneset-4948	1.69766	4080.09	0	0
geneset-4952	-0.622421	169.057	8.14266541612386e-74	4.8673550700863e-73
geneset-4992	-0.59568	1606.35	0	0
geneset-5042	-0.530906	124.169	1.79056347549548e-54	8.92464725396913e-54
geneset-5060	-1.47579	1532.91	0	0
geneset-5064	-1.43464	1537.69	0	0
geneset-5065	-1.41719	1534.81	0	0
geneset-5095	-0.521002	128.587	2.22377231169314e-56	1.1294891631235e-55
geneset-5101	-1.18267	1451.01	0	0
geneset-5108	-1.13594	1442.41	0	0
geneset-5109	-1.34481	1161.31	0	0
geneset-5113	-0.719092	1998.69	0	0
geneset-5115	-0.614237	810.466	0	0
geneset-5118	-0.614931	1813.6	0	0
geneset-5123	-1.27219	1148.18	0	0
geneset-5126	-1.2427	1153.47	0	0
geneset-5131	-0.705381	1896.32	0	0
geneset-5133	-0.60991	1710.04	0	0
geneset-5134	-1.1949	1140.33	0	0
geneset-5142	-0.644453	1812.4	0	0
geneset-5144	-0.657187	1769.56	0	0
geneset-5147	-0.639984	1718.41	0	0
geneset-5148	-0.639984	1720.29	0	0
geneset-5151	-0.5847	1164.27	0	0
geneset-5162	-0.785462	3260.26	0	0
geneset-5169	-0.538561	1537.93	0	0
geneset-5170	-0.52907	1491.85	0	0
geneset-5194	1.14299	4960.58	0	0
geneset-5200	-0.663082	1737.58	0	0
geneset-5210	-0.561301	3239.27	0	0
geneset-5232	-0.860642	1156.73	0	0
geneset-5244	-0.591709	1728.19	0	0
geneset-5266	-0.701426	1001.38	0	0
geneset-5330	-0.583804	936.514	0	0
geneset-5364	-0.598668	993.093	0	0
geneset-5370	-0.609077	983.637	0	0
geneset-5371	-0.613196	937.677	0	0
geneset-5373	-0.691774	1041.6	0	0
geneset-5374	-0.667025	994.867	0	0
geneset-5386	-0.605426	1047.56	0	0
geneset-5404	-0.55258	1002.47	0	0
geneset-5406	-0.500941	850.876	0	0

## Sheet: Species-specific-DE-Neurogenic
gene_id	term	estimate	std_err	test_val	p_value	normalized_effect	q_value
geneset-1076	speciesHomo sapiens	1.55545	0.128376	12.1163	1.49047648918869e-33	2.22744	7.44194911051913e-30
geneset-1076	speciesChrysemys picta bellii:monocle3_pseudotime	-0.118682	0.0208195	-5.70049	1.2286885529413e-08	-0.168588	6.02794604073002e-05
geneset-1079	speciesMus musculus	1.28276	0.225141	5.6976	1.24959527876288e-08	1.8238	4.81594020435214e-05
geneset-1088	speciesHomo sapiens	-3.00152	0.492725	-6.09168	1.15869925632946e-09	-3.87941	4.89782175650463e-06
geneset-1096	speciesTaeniopygia guttata	-1.99118	0.334986	-5.94407	2.87367744772583e-09	-2.74013	1.1592414824126e-05
geneset-1108	speciesMus musculus	1.7803	0.265496	6.70559	2.11493655328277e-11	2.52117	8.67123986845936e-08
geneset-1116	speciesChrysemys picta bellii	1.70866	0.271353	6.2968	3.16689743978452e-10	2.41861	1.32724671701369e-06
geneset-1122	speciesHomo sapiens	-1.13563	0.199027	-5.70591	1.19031746720285e-08	-1.61588	4.90172732994134e-05
geneset-1136	speciesHomo sapiens	-2.56841	0.436399	-5.88548	4.09728913214013e-09	-3.35943	1.70570146570994e-05
geneset-1136	speciesTaeniopygia guttata	-2.13475	0.353104	-6.04566	1.54148860508774e-09	-2.85606	6.26615117968166e-06
geneset-1138	speciesCarassius auratus	3.83384	0.585653	6.54626	6.1904567602197e-11	5.10642	3.043228543324e-07
geneset-1144	speciesMus musculus	2.67863	0.440405	6.08221	1.22901678480416e-09	3.67795	4.8460131824828e-06
geneset-1145	speciesGallus gallus	-1.41055	0.188713	-7.47457	8.39867157941001e-14	-2.00938	3.74412779010098e-10
geneset-1145	speciesHomo sapiens	-2.26452	0.261957	-8.64463	6.22996256507373e-18	-3.19681	2.92559042055862e-14
geneset-1145	speciesMaylandia zebra	-2.05229	0.335133	-6.12379	9.48281848327268e-10	-2.90531	4.3051995914058e-06
geneset-1145	speciesMus musculus	-3.34407	0.520704	-6.42221	1.40447625228582e-10	-4.61282	5.66425272546871e-07
geneset-1145	speciesTaeniopygia guttata	-1.67279	0.191178	-8.74991	2.48169670002099e-18	-2.37769	1.12669030180953e-14
geneset-1147	speciesChrysemys picta bellii	1.48837	0.194514	7.65174	2.16666348892539e-14	2.1212	9.64165252571799e-11
geneset-1155	speciesHomo sapiens	-1.55946	0.275656	-5.65727	1.58052487348235e-08	-2.19748	6.47857145640415e-05
geneset-1160	speciesCarassius auratus	2.82518	0.416666	6.78045	1.26608374261784e-11	3.94092	6.23039809742239e-08
geneset-1166	speciesMus musculus	1.57123	0.274337	5.72736	1.04963357328277e-08	2.22406	4.05263522644477e-05
geneset-1172	speciesHomo sapiens	-1.3659	0.243031	-5.62029	1.95772325901645e-08	-1.90505	7.99534178982318e-05
geneset-1172	speciesTaeniopygia guttata	-1.78867	0.239445	-7.47006	8.6898151282914e-14	-2.47041	3.78702143290939e-10
geneset-1176	speciesHomo sapiens	3.02552	0.428114	7.06708	1.68843491652142e-12	4.11865	7.54899251176727e-09
geneset-1176	speciesMaylandia zebra	3.1706	0.435279	7.28406	3.48498765595895e-13	4.32611	1.63759569953511e-09
geneset-1176	speciesTaeniopygia guttata	2.73388	0.426355	6.41221	1.49938109653756e-10	3.70254	6.23892474269279e-07
geneset-1181	speciesGallus gallus	-2.0336	0.364235	-5.58321	2.42312713687128e-08	-2.78943	9.95178315113035e-05
geneset-1182	speciesMus musculus	1.8651	0.301568	6.18465	6.46876787380256e-10	2.6338	2.57068835304914e-06
geneset-1183	speciesMus musculus	2.00426	0.247917	8.0844	6.97439252212756e-16	2.82348	3.01991196208123e-12
geneset-1188	speciesGallus gallus	-3.57868	0.587302	-6.09342	1.14619843045242e-09	-4.73332	4.85071175767464e-06
geneset-1188	speciesHomo sapiens	-2.19475	0.32561	-6.74041	1.6669705601418e-11	-3.05604	7.32633561182321e-08
geneset-1188	speciesTaeniopygia guttata	-2.71167	0.37954	-7.14463	9.65681468440586e-13	-3.7231	4.15822440310516e-09
geneset-1190	speciesTaeniopygia guttata	-3.23863	0.495229	-6.53966	6.46886066068282e-11	-4.1466	2.7104526168261e-07
geneset-1201	speciesGallus gallus	-2.12345	0.263202	-8.06773	7.9880551829646e-16	-2.96988	3.62418063651104e-12
geneset-1202	speciesTaeniopygia guttata	-2.88899	0.515386	-5.60549	2.13207844975275e-08	-3.67919	8.39825701357608e-05
geneset-1203	speciesHomo sapiens	-1.87107	0.288302	-6.48996	8.99516619335923e-11	-2.63412	3.90660067777591e-07
geneset-1203	speciesTaeniopygia guttata	-1.98335	0.241344	-8.21793	2.32853561324703e-16	-2.78717	1.04132112624407e-12
geneset-1206	speciesChrysemys picta bellii	2.155	0.185553	11.614	5.5437339315406e-31	3.02697	2.69203719715611e-27
geneset-1206	speciesPetromyzon marinus	1.67647	0.297158	5.64168	1.73001093072514e-08	2.34337	8.26599222700472e-05
geneset-1206	speciesChrysemys picta bellii:monocle3_pseudotime	-0.197738	0.0203405	-9.72142	3.06835403531927e-22	-0.265685	1.54491625678325e-18
geneset-1216	speciesHomo sapiens	-2.05501	0.337359	-6.09145	1.16031925740077e-09	-2.86698	4.90350918177565e-06
geneset-1220	speciesTaeniopygia guttata	-2.70565	0.402389	-6.72398	1.86539979116382e-11	-3.66566	7.89623731599645e-08
geneset-1225	speciesTaeniopygia guttata	-1.83775	0.297694	-6.17329	6.94959253038105e-10	-2.51188	2.85141781521534e-06
geneset-1232	speciesGallus gallus	-2.03451	0.21871	-9.3023	1.66421628004842e-20	-2.87781	7.77022581154607e-17
geneset-1232	speciesHomo sapiens	-1.69423	0.202808	-8.35387	7.48788538218902e-17	-2.40568	3.48710822248543e-13
geneset-1232	speciesMaylandia zebra	-2.19404	0.366466	-5.98703	2.21098939837847e-09	-3.09683	9.97598416548366e-06
geneset-1232	speciesTaeniopygia guttata	-1.40609	0.163693	-8.58978	1.00207943410047e-17	-2.00171	4.52438864496362e-14
geneset-1237	speciesCarassius auratus	3.85038	0.53969	7.13443	1.03963871558361e-12	5.33817	5.13269633883628e-09
geneset-1241	speciesGallus gallus	-2.78931	0.447457	-6.23369	4.74058795243566e-10	-3.76117	2.02043858532808e-06
geneset-1241	speciesTaeniopygia guttata	-2.42954	0.35147	-6.9125	5.05421077670802e-12	-3.32167	2.15369970188771e-08
geneset-1243	speciesCarassius auratus	3.04838	0.449416	6.78299	1.24411073294929e-11	4.26022	6.1235130275764e-08
geneset-1243	speciesChrysemys picta bellii	2.72587	0.377258	7.22547	5.36038766060363e-13	3.79767	2.34248940768379e-09
geneset-1243	speciesHomo sapiens	2.80786	0.363603	7.72231	1.25239564492606e-14	3.91517	5.73597205376136e-11
geneset-1243	speciesMus musculus	2.87564	0.364995	7.87858	3.65770752498114e-15	4.01237	1.57500886025688e-11
geneset-1245	speciesGallus gallus	-1.49448	0.191167	-7.81766	5.92658896551216e-15	-2.13087	2.67229896454943e-11
geneset-1245	speciesHomo sapiens	-1.64135	0.223786	-7.33446	2.39982088818271e-13	-2.33768	1.08519900563622e-09
geneset-1245	speciesMaylandia zebra	-2.58959	0.396246	-6.5353	6.65917277295039e-11	-3.64808	3.06188764100259e-07
geneset-1245	speciesMus musculus	-2.70074	0.42198	-6.40017	1.62201381012486e-10	-3.79764	6.53022759956269e-07
geneset-1245	speciesTaeniopygia guttata	-1.73901	0.1908	-9.11432	9.44562375809464e-20	-2.47476	4.32892936833477e-16
geneset-1246	speciesGallus gallus	-2.66172	0.327817	-8.11954	5.23427495900751e-16	-3.72736	2.37793111387711e-12
geneset-1246	speciesHomo sapiens	-1.17025	0.184839	-6.33114	2.53850701538573e-10	-1.66888	1.09105031521279e-06
geneset-1246	speciesMaylandia zebra	-2.30253	0.398112	-5.78362	7.53148245519731e-09	-3.24476	3.37561043641943e-05
geneset-1246	speciesTaeniopygia guttata	-2.70315	0.31074	-8.69909	3.87501360944405e-18	-3.78221	1.75693117052193e-14
geneset-1249	speciesGallus gallus	-3.27637	0.39565	-8.28098	1.3788519039913e-16	-4.44627	6.29859549743226e-13
geneset-1249	speciesTaeniopygia guttata	-1.72501	0.204477	-8.43624	3.73275949757999e-17	-2.43367	1.679741773911e-13
geneset-1255	speciesHomo sapiens	2.02948	0.337181	6.01896	1.81737433629178e-09	2.84133	7.63478958676177e-06
geneset-1258	speciesHomo sapiens	1.17235	0.149082	7.86379	4.11374821359104e-15	1.67323	1.8910900537878e-11
geneset-1258	speciesTaeniopygia guttata	0.936731	0.145335	6.4453	1.20716351638112e-10	1.33547	5.0387005173748e-07
geneset-1270	speciesMus musculus	2.18046	0.329236	6.62278	3.70710018568473e-11	3.05998	1.51249687575937e-07
geneset-1387	speciesChrysemys picta bellii	-3.23782	0.553359	-5.85121	5.03430485572848e-09	-4.50272	2.06406499084868e-05
geneset-1387	speciesGallus gallus	-3.03073	0.307726	-9.84881	8.81499204630614e-23	-4.23526	4.16508374187965e-19
geneset-1387	speciesHomo sapiens	-1.73637	0.198575	-8.74418	2.60971423866252e-18	-2.47132	1.23074123495324e-14
geneset-1387	speciesMaylandia zebra	-1.39924	0.24346	-5.74733	9.3329718182325e-09	-1.99657	4.17930478020451e-05
geneset-1387	speciesTaeniopygia guttata	-2.77226	0.256138	-10.8233	3.78047889927811e-27	-3.89402	1.79232504614775e-23
geneset-1406	speciesGallus gallus	-2.13185	0.347226	-6.13968	8.58478017236443e-10	-2.93497	3.63651288101357e-06
geneset-1413	speciesGallus gallus	-2.6286	0.417501	-6.29604	3.18234807950394e-10	-3.42102	1.35822616033228e-06
geneset-1416	speciesGallus gallus	-1.53162	0.25448	-6.01863	1.82102731963768e-09	-2.15715	7.67745117959246e-06
geneset-1416	speciesHomo sapiens	-1.8119	0.287295	-6.30676	2.97039626341432e-10	-2.54037	1.27370591775206e-06
geneset-1420	speciesTaeniopygia guttata	-1.16112	0.206482	-5.62336	1.92331381190614e-08	-1.64546	7.58747298796972e-05
geneset-1426	speciesTaeniopygia guttata	-1.72496	0.272695	-6.3256	2.63094451282015e-10	-2.39889	1.08921102830754e-06
geneset-1428	speciesChrysemys picta bellii	2.32417	0.309615	7.50665	6.58613331418982e-14	3.28515	2.91041231154048e-10
geneset-1428	speciesHomo sapiens	1.69957	0.300918	5.64796	1.66824320443359e-08	2.39058	6.82811943574668e-05
geneset-1428	speciesMus musculus	2.01945	0.299099	6.75176	1.54212818362565e-11	2.84821	6.33814683470142e-08
geneset-1433	speciesChrysemys picta bellii	1.52812	0.236861	6.45154	1.15869549273085e-10	2.17569	4.90244062974423e-07
geneset-1436	speciesChrysemys picta bellii	1.88081	0.230274	8.16772	3.52437955029558e-16	2.67601	1.59266711877857e-12
geneset-1436	speciesMus musculus	2.3678	0.208544	11.3539	1.07944857578971e-29	3.37595	5.04426319466531e-26
geneset-1437	speciesTaeniopygia guttata	-1.7751	0.24174	-7.343	2.25227995673421e-13	-2.39164	9.770390452313e-10
geneset-1440	speciesGallus gallus	-2.38657	0.42269	-5.64613	1.6860117722921e-08	-3.21218	6.94974052538804e-05
geneset-1445	speciesHomo sapiens	3.40286	0.599684	5.67442	1.4305334154428e-08	4.40658	5.87520073722358e-05
geneset-1445	speciesTaeniopygia guttata	3.93151	0.594672	6.61123	4.00702516829446e-11	5.16074	1.68615619081831e-07
geneset-1465	speciesCarassius auratus	3.47077	0.18125	19.149	2.71512297194225e-80	4.98447	1.38335515420458e-76
geneset-1465	speciesChrysemys picta bellii	1.32223	0.197913	6.68088	2.50226954677346e-11	1.89036	1.06972023124565e-07
geneset-1465	speciesDanio rerio	3.17662	0.195457	16.2523	1.21981248350493e-58	4.56036	6.17713041646896e-55
geneset-1465	speciesMus musculus	1.9625	0.174607	11.2395	3.90685391635408e-29	2.81108	1.82137529580427e-25
geneset-1465	speciesPetromyzon marinus	3.27015	0.192219	17.0126	5.2973668478202e-64	4.69519	2.68258657173615e-60
geneset-1469	speciesMus musculus	1.79622	0.285099	6.30033	3.09580477386349e-10	2.52768	1.23925065097756e-06
geneset-1475	speciesGallus gallus	-1.72094	0.290165	-5.9309	3.11313949823734e-09	-2.40799	1.30751858925968e-05
geneset-1475	speciesTaeniopygia guttata	-2.06459	0.307727	-6.70915	2.06419824884795e-11	-2.86782	8.72743019612913e-08
geneset-1477	speciesHomo sapiens	-2.44543	0.423742	-5.77103	8.11436563620594e-09	-3.31521	3.35529019057116e-05
geneset-1477	speciesTaeniopygia guttata	-1.72055	0.295332	-5.82581	5.86014967552781e-09	-2.38568	2.34288784027602e-05
geneset-1481	speciesCarassius auratus	5.72616	0.55202	10.3731	4.41017014527597e-25	8.00588	2.21522846397212e-21
geneset-1481	speciesChrysemys picta bellii	4.52314	0.549594	8.22998	2.10720451836777e-16	6.27242	9.53510044561416e-13
geneset-1481	speciesDanio rerio	5.33348	0.557653	9.56417	1.40028715953402e-21	7.4398	6.99863522335103e-18
geneset-1481	speciesHomo sapiens	3.18127	0.552673	5.75615	8.86023817622937e-09	4.34506	3.65839234296511e-05
geneset-1481	speciesMus musculus	4.02184	0.550226	7.30943	2.88908412425526e-13	5.55116	1.21746004996117e-09
geneset-1481	speciesPetromyzon marinus	5.96263	0.551926	10.8033	4.68954610083723e-27	8.34684	2.34993155112954e-23
geneset-1482	speciesTaeniopygia guttata	-2.19064	0.352763	-6.20995	5.5118683466991e-10	-2.89351	2.26648026416267e-06
geneset-1483	speciesTaeniopygia guttata	-2.99905	0.51363	-5.83893	5.41825370139342e-09	-3.7253	2.16946878203793e-05
geneset-1486	speciesChrysemys picta bellii	1.66086	0.234931	7.06958	1.65848577245095e-12	2.36588	7.19285279511977e-09
geneset-1486	speciesMus musculus	1.61569	0.219334	7.36636	1.8926695111503e-13	2.30105	8.00220669314347e-10
geneset-1491	speciesCarassius auratus	3.43106	0.46638	7.35678	2.03279080421204e-13	4.82475	1.00480849452201e-09
geneset-1491	speciesChrysemys picta bellii	5.3564	0.368757	14.5255	2.54157897944757e-47	7.5987	1.26697712125461e-43
geneset-1495	speciesChrysemys picta bellii	-2.27261	0.356728	-6.37071	1.96485198804656e-10	-3.22817	8.26416746172383e-07
geneset-1495	speciesGallus gallus	-0.831735	0.12506	-6.65069	3.07052460172329e-11	-1.1923	1.33076536238687e-07
geneset-1495	speciesMaylandia zebra	-1.78895	0.26396	-6.77737	1.29320178644866e-11	-2.55178	5.99657668376244e-08
geneset-1495	speciesMus musculus	-1.1604	0.17108	-6.78279	1.24576446474224e-11	-1.66122	5.1288123013438e-08
geneset-1495	speciesTaeniopygia guttata	-1.43646	0.145691	-9.85963	7.92298701561417e-23	-2.05356	3.70082723499338e-19
geneset-1496	speciesGallus gallus	-4.69924	0.660712	-7.11238	1.21912060235216e-12	-6.02563	5.36778801215656e-09
geneset-1496	speciesTaeniopygia guttata	-2.6891	0.300961	-8.93502	4.79312135706652e-19	-3.75986	2.18278746600809e-15
geneset-1498	speciesChrysemys picta bellii	2.14454	0.291583	7.35481	2.06280652435564e-13	3.04013	9.05984625496997e-10
geneset-1498	speciesMus musculus	1.77607	0.288592	6.15428	7.8329427323098e-10	2.51178	3.10654508763407e-06
geneset-1503	speciesHomo sapiens	-3.04166	0.521015	-5.83794	5.45043611985936e-09	-4.0398	2.26247603335362e-05
geneset-1504	speciesMus musculus	3.75765	0.545499	6.88848	5.98049303932284e-12	5.12692	2.47412997036786e-08
geneset-1507	speciesTaeniopygia guttata	-1.48509	0.165513	-8.97265	3.41731665032067e-19	-2.07789	1.55897985587629e-15
geneset-1512	speciesMus musculus	2.0354	0.298774	6.81251	1.01458050110815e-11	2.87517	4.18412998657001e-08
geneset-1515	speciesMus musculus	1.81018	0.299923	6.03549	1.64141678583175e-09	2.55807	6.45405080189044e-06
geneset-1518	speciesCarassius auratus	2.69271	0.433321	6.21413	5.36789425997882e-10	3.76348	2.62919460853763e-06
geneset-1522	speciesCarassius auratus	2.7422	0.44521	6.15935	7.58702849920507e-10	3.84961	3.71385045036088e-06
geneset-1522	speciesChrysemys picta bellii	2.23833	0.375735	5.95721	2.65278413689752e-09	3.12766	1.09294706440178e-05
geneset-1525	speciesHomo sapiens	0.802456	0.141975	5.6521	1.62869120322853e-08	1.14929	6.66949047722083e-05
geneset-1525	speciesMaylandia zebra	0.98215	0.162038	6.06124	1.39981289081164e-09	1.40741	6.33415333092267e-06
geneset-1527	speciesTaeniopygia guttata	-2.0651	0.268731	-7.68462	1.67941698103601e-14	-2.88176	7.38943471655844e-11
geneset-1528	speciesMus musculus	2.5403	0.228106	11.1365	1.23026840555435e-28	3.60557	5.71828754901662e-25
geneset-1530	speciesTaeniopygia guttata	0.765949	0.105106	7.28736	3.40100630500294e-13	1.0939	1.47365603195777e-09
geneset-1532	speciesMus musculus	-1.4854	0.189744	-7.82846	5.4422161572448e-15	-2.11702	2.33960872599954e-11
geneset-1536	speciesHomo sapiens	-1.55475	0.276012	-5.63289	1.82027832901475e-08	-2.1695	7.43765725235427e-05
geneset-1536	speciesTaeniopygia guttata	-1.60334	0.274505	-5.84086	5.35599198186934e-09	-2.2351	2.14561038793686e-05
geneset-1540	speciesChrysemys picta bellii	1.11919	0.175016	6.39482	1.6795910200291e-10	1.60258	7.07947614942266e-07
geneset-1540	speciesGallus gallus	-2.01618	0.302968	-6.65478	2.98674231469876e-11	-2.79697	1.29475279342191e-07
geneset-1542	speciesGallus gallus	-2.24694	0.339165	-6.62493	3.65396741129218e-11	-3.13346	1.58107169886613e-07
geneset-1546	speciesHomo sapiens	1.5256	0.203165	7.50918	6.46084421406825e-14	2.17385	2.93580761087261e-10
geneset-1547	speciesCarassius auratus	2.69731	0.332939	8.1015	6.06603357861695e-16	3.8305	3.01542529193049e-12
geneset-1547	speciesDanio rerio	2.60254	0.376326	6.91565	4.94362494826743e-12	3.69422	2.4327578370424e-08
geneset-1547	speciesMus musculus	1.67847	0.279708	6.00079	2.03211229977909e-09	2.36855	7.96994443973359e-06
geneset-1551	speciesTaeniopygia guttata	1.86568	0.176094	10.5948	4.33670350093927e-26	2.6708	2.04779139314352e-22
geneset-1556	speciesHomo sapiens	-1.87467	0.284827	-6.58179	4.882298792455e-11	-2.61903	2.13014696314812e-07
geneset-1561	speciesMus musculus	0.965811	0.159085	6.07105	1.31714895362849e-09	1.38255	5.19088402624988e-06
geneset-1564	speciesHomo sapiens	-1.01571	0.136406	-7.44622	1.04024745998696e-13	-1.44717	4.71544173612089e-10
geneset-1564	speciesMaylandia zebra	-1.69237	0.252056	-6.71423	1.99377738078917e-11	-2.39622	9.22122038614991e-08
geneset-1564	speciesTaeniopygia guttata	-0.839105	0.117436	-7.14521	9.61604857680213e-13	-1.19698	4.14163212202868e-09
geneset-1567	speciesMus musculus	2.43312	0.334974	7.26361	4.05168648406169e-13	3.38383	1.70373416654794e-09
geneset-1573	speciesGallus gallus	-2.61964	0.463287	-5.65446	1.60646220807538e-08	-3.52408	6.62826307051902e-05
geneset-1573	speciesTaeniopygia guttata	-1.73065	0.295102	-5.86458	4.64610887878546e-09	-2.39836	1.8644834930566e-05
geneset-1574	speciesHomo sapiens	2.5122	0.3744	6.70993	2.05313818260716e-11	3.51848	9.00917034528022e-08
geneset-1574	speciesMus musculus	2.69462	0.384768	7.00322	2.66325044885415e-12	3.78004	1.10684688654378e-08
geneset-1576	speciesTaeniopygia guttata	-2.05066	0.328485	-6.24278	4.47403057965972e-10	-2.78423	1.8433005988198e-06
geneset-1577	speciesGallus gallus	-5.89689	0.917683	-6.42585	1.37140223429006e-10	-5.82182	5.89017259627581e-07
geneset-1578	speciesMus musculus	1.84008	0.27956	6.58204	4.87424889685925e-11	2.59483	1.98284445124234e-07
geneset-1579	speciesChrysemys picta bellii	2.74311	0.249495	10.9946	5.87178587209499e-28	3.89268	2.82785207600095e-24
geneset-1579	speciesMus musculus	2.2622	0.251546	8.99322	2.83880284210341e-19	3.2017	1.26099622246233e-15
geneset-1583	speciesGallus gallus	-1.43191	0.245812	-5.8252	5.88137026488331e-09	-2.02007	2.45311953748283e-05
geneset-1583	speciesHomo sapiens	-1.75787	0.276443	-6.35889	2.1214566826806e-10	-2.46773	9.13711393230534e-07
geneset-1592	speciesHomo sapiens	-3.30434	0.387604	-8.52504	1.74957929561328e-17	-4.02543	8.18453194487892e-14
geneset-1596	speciesHomo sapiens	-1.88677	0.27864	-6.77136	1.34783177916805e-11	-2.64505	5.93450332367692e-08
geneset-1596	speciesTaeniopygia guttata	-1.51215	0.215457	-7.01833	2.39192069988354e-12	-2.13246	1.02374205955015e-08
geneset-1601	speciesMus musculus	-1.99518	0.345864	-5.76869	8.22725913932055e-09	-2.80686	3.18394928691705e-05
geneset-1606	speciesTaeniopygia guttata	-2.12817	0.35576	-5.98204	2.27954947142399e-09	-2.91887	9.22077761191004e-06
geneset-1610	speciesGallus gallus	-1.78313	0.318708	-5.59487	2.26635109942024e-08	-2.47077	9.31470301861719e-05
geneset-1612	speciesCarassius auratus	2.33266	0.210096	11.1028	1.7854221608416e-28	3.34156	8.98960057983745e-25
geneset-1612	speciesChrysemys picta bellii	1.81135	0.181355	9.98784	2.21971819783735e-23	2.59123	1.04726304573966e-19
geneset-1612	speciesDanio rerio	2.13996	0.243072	8.80381	1.54274041449129e-18	3.0641	7.69210370665357e-15
geneset-1612	speciesHomo sapiens	1.08169	0.180221	6.00203	2.0166954645448e-09	1.5432	8.46407086469452e-06
geneset-1612	speciesMus musculus	1.49309	0.175742	8.49594	2.24465763255954e-17	2.1337	9.84057906114102e-14
geneset-1612	speciesPetromyzon marinus	2.85062	0.204134	13.9644	6.66514187895488e-44	4.08777	3.35789847861747e-40
geneset-1613	speciesChrysemys picta bellii	-2.38187	0.423727	-5.62123	1.94715255577661e-08	-3.38411	7.88986215600682e-05
geneset-1613	speciesGallus gallus	-2.85308	0.258093	-11.0545	3.04496565376427e-28	-4.03032	1.46432398289524e-24
geneset-1613	speciesHomo sapiens	-2.5093	0.227405	-11.0345	3.79348311485494e-28	-3.5603	1.87018717562349e-24
geneset-1613	speciesTaeniopygia guttata	-2.14458	0.169145	-12.6789	1.48296741012193e-36	-3.05376	7.18201116722051e-33
geneset-1614	speciesMus musculus	1.66402	0.289118	5.75548	8.89499286976732e-09	2.34654	3.43880424345205e-05
geneset-1615	speciesHomo sapiens	0.646392	0.0997996	6.47689	9.8055389379734e-11	0.929166	4.25266223739906e-07
geneset-1615	speciesMus musculus	-2.66405	0.369936	-7.20139	6.3917775196292e-13	-3.7517	2.68135066948445e-09
geneset-1616	speciesGallus gallus	-1.43667	0.253602	-5.66505	1.51063104646088e-08	-2.02954	6.23588495979051e-05
geneset-1616	speciesHomo sapiens	-1.47306	0.26345	-5.59144	2.31140734263719e-08	-2.07999	9.41898492124655e-05
geneset-1616	speciesTaeniopygia guttata	-1.47959	0.236332	-6.26062	3.99272194779692e-10	-2.08902	1.64699780346623e-06
geneset-1620	speciesMus musculus	1.87254	0.305623	6.12695	9.29710137163174e-10	2.65113	3.68165214316617e-06
geneset-1622	speciesCarassius auratus	3.95803	0.624456	6.33836	2.42286369492202e-10	5.3675	1.18744549688128e-06
geneset-1622	speciesMus musculus	4.61662	0.557252	8.28461	1.33767627980603e-16	6.31401	5.83895696135332e-13
geneset-1623	speciesGallus gallus	-1.28674	0.18773	-6.85419	7.59700939298228e-12	-1.83311	3.31685430097606e-08
geneset-1627	speciesMus musculus	-1.46976	0.254629	-5.77216	8.06025707877578e-09	-2.08188	3.12173756660986e-05
geneset-1627	speciesTaeniopygia guttata	-1.22203	0.157291	-7.76928	8.67298429878854e-15	-1.73536	3.82912256791514e-11
geneset-1628	speciesChrysemys picta bellii	2.99327	0.315259	9.49466	2.71874855952699e-21	4.24195	1.26883995273125e-17
geneset-1632	speciesTaeniopygia guttata	-1.8638	0.270672	-6.88582	6.09281562860117e-12	-2.61626	2.59371161309552e-08
geneset-1634	speciesGallus gallus	-1.54248	0.206978	-7.4524	9.92884856003147e-14	-2.1878	4.42230914863802e-10
geneset-1634	speciesHomo sapiens	-1.64184	0.209274	-7.84544	4.75794759327084e-15	-2.32623	2.18580112434862e-11
geneset-1634	speciesMus musculus	-1.43972	0.247122	-5.82596	5.85476867433072e-09	-2.04415	2.27399215311005e-05
geneset-1634	speciesTaeniopygia guttata	-1.18445	0.170412	-6.95053	3.86738151711509e-12	-1.68552	1.6498249552013e-08
geneset-1638	speciesHomo sapiens	-2.49124	0.332168	-7.49993	6.93060297678081e-14	-3.43287	3.14787987205384e-10
geneset-1640	speciesHomo sapiens	-2.43329	0.43264	-5.62429	1.91309827271873e-08	-3.22621	7.81500644405601e-05
geneset-1644	speciesHomo sapiens	-1.32066	0.23501	-5.61958	1.96574568141745e-08	-1.87164	8.02613961722745e-05
geneset-1648	speciesHomo sapiens	-1.62675	0.247135	-6.58244	4.86109749703149e-11	-2.29988	2.12138294770454e-07
geneset-1654	speciesGallus gallus	-1.31905	0.144231	-9.14535	7.10834333086896e-20	-1.88463	3.30680131752024e-16
geneset-1654	speciesHomo sapiens	-0.875812	0.121757	-7.19314	6.78832876054846e-13	-1.25412	3.0533902764947e-09
geneset-1654	speciesMaylandia zebra	-1.972	0.283107	-6.96555	3.47822256171664e-12	-2.8039	1.62050389150378e-08
geneset-1654	speciesTaeniopygia guttata	-1.25536	0.134876	-9.30748	1.5857034655486e-20	-1.79428	7.3021644588513e-17
geneset-1655	speciesChrysemys picta bellii	-2.33894	0.301273	-7.76353	9.07308865843722e-15	-3.33228	4.05385601258975e-11
geneset-1655	speciesHomo sapiens	-1.31226	0.11992	-10.9428	1.03458290071572e-27	-1.88086	5.09118245442206e-24
geneset-1655	speciesMus musculus	-2.62995	0.268373	-9.79961	1.42968314112292e-22	-3.73669	6.45358969902886e-19
geneset-1657	speciesMus musculus	-2.98988	0.524749	-5.69774	1.24860580946149e-08	-4.1001	4.81337539547404e-05
geneset-1658	speciesCarassius auratus	2.37287	0.421414	5.63073	1.84315751604466e-08	3.34497	8.96327500052518e-05
geneset-1661	speciesGallus gallus	-1.53666	0.222475	-6.90712	5.24838976554414e-12	-2.17736	2.29564568344901e-08
geneset-1661	speciesTaeniopygia guttata	-1.03408	0.178963	-5.77816	7.77889538618358e-09	-1.47206	3.09988981139416e-05
geneset-1662	speciesChrysemys picta bellii	1.7677	0.265033	6.66973	2.6988799839867e-11	2.4818	1.15296152915912e-07
geneset-1663	speciesGallus gallus	-0.896891	0.157005	-5.71252	1.1451402768275e-08	-1.27597	4.74660644744999e-05
geneset-1667	speciesMus musculus	2.33631	0.35014	6.6725	2.64869792774284e-11	3.25959	1.08384719203237e-07
geneset-1672	speciesGallus gallus	-1.80639	0.298077	-6.06015	1.40927934680732e-09	-2.52578	5.95702379895454e-06
geneset-1672	speciesHomo sapiens	-2.37516	0.374042	-6.34999	2.24737507849603e-10	-3.27649	9.67270233784691e-07
geneset-1672	speciesTaeniopygia guttata	-1.55698	0.24783	-6.28243	3.47273344598789e-10	-2.18673	1.4349334598822e-06
geneset-1675	speciesMus musculus	-1.18086	0.209029	-5.64929	1.65540106720372e-08	-1.68716	6.36667250446551e-05
geneset-1682	speciesGallus gallus	-2.13905	0.344994	-6.20026	5.86096816670849e-10	-2.95601	2.49032537403444e-06
geneset-1682	speciesHomo sapiens	-1.66778	0.28296	-5.89403	3.89136950453505e-09	-2.33005	1.62153367253976e-05
geneset-1683	speciesTaeniopygia guttata	-2.11286	0.29268	-7.21902	5.61949800632616e-13	-2.92608	2.42987093793543e-09
geneset-1689	speciesChrysemys picta bellii	2.62172	0.409922	6.39565	1.6704563024885e-10	3.6544	7.04264377129152e-07
geneset-1690	speciesGallus gallus	-1.67646	0.221974	-7.55252	4.64443361143908e-14	-2.37331	2.07606182431327e-10
geneset-1690	speciesTaeniopygia guttata	-1.79142	0.216315	-8.28152	1.37257587485678e-16	-2.53249	6.14776734348352e-13
geneset-1697	speciesHomo sapiens	1.42782	0.181642	7.8606	4.21910399362271e-15	2.03374	1.939100195469e-11
geneset-1698	speciesCarassius auratus	2.07645	0.299147	6.94123	4.12966001159801e-12	2.96119	2.03592238571782e-08
geneset-1703	speciesMus musculus	2.31844	0.386423	5.99976	2.04497919675621e-09	3.24009	8.0183634304811e-06
geneset-1705	speciesTaeniopygia guttata	1.56375	0.271524	5.75917	8.7035197065579e-09	2.1945	3.46226013926873e-05
geneset-1706	speciesChrysemys picta bellii	1.35351	0.168096	8.05201	9.07668914741306e-16	1.94412	4.08360244742114e-12
geneset-1706	speciesHomo sapiens	1.14798	0.140722	8.15781	3.82374841822228e-16	1.64828	1.77077789247874e-12
geneset-1713	speciesChrysemys picta bellii	-2.14433	0.317106	-6.7622	1.43541439363527e-11	-3.05786	6.16079857748258e-08
geneset-1713	speciesGallus gallus	-2.12821	0.170993	-12.4462	2.68502780402669e-35	-3.03523	1.3073400377806e-31
geneset-1713	speciesHomo sapiens	-2.98709	0.270953	-11.0244	4.23864483639374e-28	-4.22173	2.08880417537484e-24
geneset-1713	speciesMaylandia zebra	-2.58923	0.345441	-7.49543	7.17140798983834e-14	-3.67747	3.38633885280166e-10
geneset-1713	speciesMus musculus	-2.12032	0.241978	-8.76247	2.222034554979e-18	-3.02417	9.82139273300718e-15
geneset-1713	speciesTaeniopygia guttata	-2.14117	0.165293	-12.9538	4.54016071980644e-38	-3.05342	2.20742614196989e-34
geneset-1727	speciesMus musculus	3.01787	0.240915	12.5267	9.91672974594295e-36	4.26852	4.71639666717047e-32
geneset-1728	speciesMus musculus	1.5691	0.232767	6.74109	1.65923849951124e-11	2.21991	6.81449251749266e-08
geneset-1733	speciesGallus gallus	-1.88327	0.22328	-8.43458	3.78594218123436e-17	-2.68062	1.73244714213284e-13
geneset-1733	speciesHomo sapiens	-1.09569	0.15738	-6.96207	3.56481507077834e-12	-1.56765	1.58634270649636e-08
geneset-1733	speciesMaylandia zebra	-3.21747	0.487707	-6.59712	4.40537613682559e-11	-4.49159	2.02911624862187e-07
geneset-1733	speciesMus musculus	-2.51323	0.345483	-7.27454	3.73841514610302e-13	-3.55275	1.57312509348015e-09
geneset-1733	speciesTaeniopygia guttata	-1.04117	0.138473	-7.51892	6.00002256629882e-14	-1.49003	2.62140985921595e-10
geneset-1735	speciesTaeniopygia guttata	1.093	0.128938	8.4769	2.64082678538145e-17	1.56872	1.18995654949288e-13
geneset-1736	speciesChrysemys picta bellii	1.80801	0.253586	7.12977	1.07530450716627e-12	2.5744	4.67649930166611e-09
geneset-1736	speciesMus musculus	2.29761	0.231204	9.9376	3.66151020326026e-23	3.27814	1.6601287261582e-19
geneset-1737	speciesGallus gallus	-1.27236	0.209907	-6.06154	1.39714949456526e-09	-1.80387	5.90854521251649e-06
geneset-1737	speciesTaeniopygia guttata	-1.81915	0.268582	-6.77316	1.33124290882281e-11	-2.5613	5.64846366213518e-08
geneset-1738	speciesChrysemys picta bellii	-2.35685	0.398344	-5.91662	3.39474763871758e-09	-3.32377	1.39524127951293e-05
geneset-1738	speciesGallus gallus	-4.92279	0.6277	-7.84259	4.86646354040071e-15	-6.27312	2.1957483494288e-11
geneset-1738	speciesHomo sapiens	-2.18664	0.285751	-7.65226	2.15798160420783e-14	-3.09115	9.85981794962558e-11
geneset-1738	speciesMaylandia zebra	-2.34862	0.397076	-5.9148	3.43228444426696e-09	-3.31258	1.54555768525341e-05
geneset-1738	speciesMus musculus	-1.6839	0.257166	-6.54791	6.12272395572101e-11	-2.39378	2.48460138123159e-07
geneset-1738	speciesTaeniopygia guttata	-2.28064	0.21719	-10.5006	1.16831613736674e-25	-3.21988	5.50276900699734e-22
geneset-1739	speciesMus musculus	3.48404	0.323905	10.7564	7.76557259555565e-27	4.92442	3.58148208107027e-23
geneset-1746	speciesChrysemys picta bellii	-2.43825	0.422103	-5.77645	7.85841930366696e-09	-3.4464	3.20623507589612e-05
geneset-1746	speciesMaylandia zebra	-1.99515	0.309328	-6.44996	1.17077143456666e-10	-2.83467	5.37149934179184e-07
geneset-1746	speciesMus musculus	-1.99212	0.248293	-8.02325	1.14599233043968e-15	-2.83044	4.95641682915162e-12
geneset-1749	speciesDanio rerio	2.2832	0.364874	6.2575	4.073070978778e-10	3.18111	1.99417555120971e-06
geneset-1749	speciesMaylandia zebra	1.78405	0.281273	6.34276	2.35498334835665e-10	2.46959	1.07622739019899e-06
geneset-1749	speciesPetromyzon marinus	3.14901	0.302219	10.4196	2.72220407083781e-25	4.42247	1.36191869664016e-21
geneset-1751	speciesChrysemys picta bellii	2.50216	0.308128	8.12053	5.1919206536718e-16	3.53811	2.34259459893672e-12
geneset-1751	speciesMus musculus	1.94693	0.309191	6.29687	3.16545532846028e-10	2.74195	1.2668152224498e-06
geneset-1754	speciesChrysemys picta bellii	1.92362	0.237979	8.08316	7.04532945603232e-16	2.74689	3.17321638699696e-12
geneset-1754	speciesHomo sapiens	2.16552	0.218212	9.92391	4.19466794059362e-23	3.09482	2.0272830156889e-19
geneset-1754	speciesMus musculus	1.55582	0.23285	6.68162	2.4895970285331e-11	2.21843	1.0194899831843e-07
geneset-1755	speciesMus musculus	1.89899	0.255277	7.43893	1.09892057341185e-13	2.68672	4.65282970782577e-10
geneset-1760	speciesGallus gallus	-1.353	0.238601	-5.67056	1.46304172006716e-08	-1.90586	6.0408992621573e-05
geneset-1761	speciesMaylandia zebra	2.40544	0.247492	9.71926	3.13350618711892e-22	3.42676	1.52695756498305e-18
geneset-1884	speciesTaeniopygia guttata	-2.87754	0.497091	-5.78876	7.30529511520531e-09	-3.80391	2.91481275096692e-05
geneset-1887	speciesChrysemys picta bellii	-2.78037	0.480283	-5.78901	7.29434124774084e-09	-3.91135	2.97900896557736e-05
geneset-1887	speciesGallus gallus	-0.721716	0.125099	-5.76916	8.20449790772658e-09	-1.034	3.4147120291958e-05
geneset-1887	speciesMus musculus	-2.66595	0.380865	-6.99973	2.73015081208175e-12	-3.75745	1.13437766241997e-08
geneset-1887	speciesTaeniopygia guttata	-1.22877	0.141525	-8.68233	4.48599044682284e-18	-1.7563	2.03260227145543e-14
geneset-1891	speciesTaeniopygia guttata	-1.90501	0.332766	-5.72478	1.06566621596769e-08	-2.62331	4.23282620982366e-05
geneset-1894	speciesChrysemys picta bellii	1.66785	0.295983	5.63493	1.79894675951089e-08	2.35638	7.29293016305715e-05
geneset-1895	speciesDanio rerio	2.38499	0.181163	13.1649	2.97217104594926e-39	3.42662	1.49856864136762e-35
geneset-1895	speciesHomo sapiens	1.11128	0.144718	7.67891	1.75543752048504e-14	1.59276	8.03112665621906e-11
geneset-1895	speciesPetromyzon marinus	3.03241	0.158816	19.0939	7.53334972941857e-80	4.35995	3.8209149827611e-76
geneset-1897	speciesMus musculus	3.32267	0.462995	7.17647	7.66446080063848e-13	4.58796	3.21064262938746e-09
geneset-1905	speciesHomo sapiens	-2.253	0.305395	-7.37734	1.74381286805134e-13	-3.12569	7.89075322793231e-10
geneset-1905	speciesTaeniopygia guttata	-2.23714	0.23127	-9.67326	4.89689091026957e-22	-3.10491	2.27656458418432e-18
geneset-1908	speciesChrysemys picta bellii	5.68749	0.76737	7.41166	1.34882271913263e-13	7.82007	5.93481996418357e-10
geneset-1910	speciesTaeniopygia guttata	-1.79962	0.322504	-5.58015	2.46598262858987e-08	-2.47314	9.69131173035819e-05
geneset-1911	speciesHomo sapiens	-2.1224	0.297342	-7.1379	1.01385730322834e-12	-2.9485	4.55323314879847e-09
geneset-1911	speciesMaylandia zebra	-1.85156	0.330458	-5.60302	2.16260932388784e-08	-2.58748	9.61063583535756e-05
geneset-1911	speciesMus musculus	-1.5446	0.248646	-6.21204	5.43949436619803e-10	-2.17037	2.16546270718344e-06
geneset-1911	speciesTaeniopygia guttata	-1.88718	0.210112	-8.98176	3.14778210703973e-19	-2.63537	1.43664775365293e-15
geneset-1920	speciesCarassius auratus	2.7518	0.446562	6.1622	7.45225534549784e-10	3.81965	3.64862421715574e-06
geneset-1920	speciesPetromyzon marinus	3.0734	0.398456	7.71327	1.34389685124142e-14	4.28065	6.62003588921524e-11
geneset-1922	speciesChrysemys picta bellii	-2.19429	0.361231	-6.07449	1.28938211624359e-09	-3.11619	5.34319948971344e-06
geneset-1922	speciesGallus gallus	-1.26651	0.148391	-8.53497	1.60670543619108e-17	-1.81118	7.3667444249361e-14
geneset-1922	speciesHomo sapiens	-2.02173	0.227721	-8.87811	7.97427368828383e-19	-2.87594	3.77183145455825e-15
geneset-1922	speciesMus musculus	-3.20733	0.501904	-6.39033	1.72939103629112e-10	-4.48469	6.95734013899918e-07
geneset-1923	speciesMus musculus	2.15084	0.30764	6.99143	2.89578687577596e-12	3.03643	1.20233071082218e-08
geneset-1928	speciesTaeniopygia guttata	-2.87953	0.514274	-5.59921	2.21046752405318e-08	-3.77905	8.69818970714926e-05
geneset-1932	speciesMus musculus	2.34773	0.323024	7.26797	3.92369045937142e-13	3.31641	1.65030420721162e-09
geneset-1934	speciesChrysemys picta bellii	1.04375	0.163699	6.37603	1.89801833166858e-10	1.49792	7.98686113966138e-07
geneset-1934	speciesHomo sapiens	-3.42994	0.521926	-6.57171	5.22334776166252e-11	-4.62469	2.27737962408486e-07
geneset-1934	speciesTaeniopygia guttata	-2.33648	0.275383	-8.48446	2.47582584797157e-17	-3.26157	1.11634987485038e-13
geneset-1934	speciesChrysemys picta bellii:monocle3_pseudotime	-0.10867	0.0156623	-6.93834	4.21456333025034e-12	-0.155384	2.09548088780047e-08
geneset-1935	speciesMus musculus	2.06112	0.264909	7.78049	7.94183062748715e-15	2.87864	3.40704533919199e-11
geneset-1940	speciesTaeniopygia guttata	-1.47177	0.240969	-6.10771	1.04853771791565e-09	-2.07214	4.28432511540335e-06
geneset-1942	speciesTaeniopygia guttata	-1.65921	0.284215	-5.83787	5.45272334427405e-09	-2.29819	2.1827251547129e-05
geneset-1943	speciesCarassius auratus	3.43683	0.551839	6.22795	4.91670560228897e-10	4.76217	2.40869407456137e-06
geneset-1944	speciesGallus gallus	-1.82677	0.181903	-10.0426	1.28318456218212e-23	-2.60072	6.08999393211634e-20
geneset-1944	speciesHomo sapiens	-1.04841	0.146978	-7.13312	1.04954418443193e-12	-1.50009	4.7103542997305e-09
geneset-1944	speciesMaylandia zebra	-1.75286	0.263479	-6.65274	3.0282626114842e-11	-2.497	1.39663471641651e-07
geneset-1944	speciesTaeniopygia guttata	-1.55205	0.162005	-9.58026	1.20006428955112e-21	-2.21424	5.56229798206944e-18
geneset-1945	speciesMaylandia zebra	1.44862	0.255684	5.66567	1.50527174791085e-08	2.05519	6.70297509344702e-05
geneset-1947	speciesGallus gallus	-1.61939	0.25907	-6.25077	4.25189569869672e-10	-2.26472	1.81258313635441e-06
geneset-1949	speciesMus musculus	2.13951	0.240808	8.88471	7.51797340650336e-19	3.0403	3.33196581376229e-15
geneset-1950	speciesChrysemys picta bellii	2.1902	0.261555	8.37377	6.33264527267327e-17	3.11716	2.87945380548454e-13
geneset-1950	speciesMus musculus	2.56787	0.246112	10.4337	2.35003563293317e-25	3.66031	1.07819634838974e-21
geneset-1951	speciesMus musculus	2.50275	0.328098	7.62806	2.60143867690773e-14	3.52316	1.10873316409807e-10
geneset-1956	speciesGallus gallus	-2.39179	0.360125	-6.64155	3.26617027663447e-11	-3.32137	1.41457834681039e-07
geneset-1956	speciesTaeniopygia guttata	-2.40709	0.320334	-7.51432	6.21331304616362e-14	-3.34135	2.71397513856427e-10
geneset-1959	speciesGallus gallus	-1.02176	0.153385	-6.66144	2.85497795795096e-11	-1.45986	1.23820394036333e-07
geneset-1959	speciesHomo sapiens	-1.28977	0.180842	-7.13204	1.0577754153022e-12	-1.83973	4.74518051304567e-09
geneset-1959	speciesTaeniopygia guttata	-0.929286	0.144797	-6.41785	1.44513674559132e-10	-1.3284	6.02043968213344e-07
geneset-1961	speciesGallus gallus	-2.4166	0.278062	-8.69087	4.16379631907685e-18	-3.38094	1.91659544567107e-14
geneset-1961	speciesHomo sapiens	-3.76208	0.55289	-6.80439	1.07321055009616e-11	-5.03535	4.73393173647416e-08
geneset-1961	speciesTaeniopygia guttata	-2.07654	0.241143	-8.61123	8.32405479958485e-18	-2.92289	3.76247276941235e-14
geneset-1962	speciesHomo sapiens	-3.04888	0.457917	-6.65816	2.91915538729761e-11	-4.1017	1.27917389071381e-07
geneset-1962	speciesTaeniopygia guttata	-1.80463	0.226038	-7.98376	1.57629945560086e-15	-2.52253	7.00507478069022e-12
geneset-1963	speciesTaeniopygia guttata	-2.83252	0.41392	-6.84316	8.2029647179676e-12	-3.52426	3.48708030160803e-08
geneset-1976	speciesGallus gallus	-2.01562	0.223096	-9.03478	1.94900109204364e-19	-2.84996	9.04336506708249e-16
geneset-1976	speciesHomo sapiens	-2.89662	0.436732	-6.63249	3.47217105498715e-11	-4.03119	1.52081092208437e-07
geneset-1976	speciesMus musculus	-1.31503	0.224971	-5.84535	5.21411935844032e-09	-1.87263	2.0272496065616e-05
geneset-1976	speciesTaeniopygia guttata	-2.77594	0.291951	-9.50821	2.38963663130777e-21	-3.87408	1.10449005099045e-17
geneset-1983	speciesGallus gallus	-2.70152	0.341921	-7.901	3.05950360995071e-15	-3.75261	1.38258968133673e-11
geneset-1983	speciesTaeniopygia guttata	-1.88832	0.248442	-7.60066	3.21213680131008e-14	-2.66408	1.4088432010546e-10
geneset-1984	speciesGallus gallus	-2.24295	0.299681	-7.48445	7.79322899703724e-14	-3.03805	3.47655945557831e-10
geneset-1988	speciesTaeniopygia guttata	-1.84445	0.299662	-6.15509	7.79302810823125e-10	-2.54879	3.19436222156399e-06
geneset-1989	speciesMus musculus	2.34443	0.345504	6.78552	1.22257024692842e-11	3.28567	5.03454427685123e-08
geneset-1995	speciesChrysemys picta bellii	3.25466	0.578205	5.6289	1.86273450417175e-08	4.42896	7.5496629454081e-05
geneset-1998	speciesGallus gallus	-1.8597	0.298383	-6.23261	4.77318178995563e-10	-2.58105	2.03385276070009e-06
geneset-1998	speciesTaeniopygia guttata	-1.44959	0.238519	-6.07745	1.26585088951697e-09	-2.02914	5.15834237478165e-06
geneset-1999	speciesTaeniopygia guttata	0.864802	0.150479	5.74698	9.35233825448928e-09	1.23728	3.71942492381039e-05
geneset-2002	speciesMaylandia zebra	1.25672	0.15114	8.31492	1.03828294478683e-16	1.80352	4.97129873963934e-13
geneset-2006	speciesMaylandia zebra	-2.81436	0.353279	-7.96639	1.81273647154301e-15	-3.85874	8.63950202337399e-12
geneset-2006	speciesMus musculus	-3.47661	0.47175	-7.36961	1.84740072716159e-13	-4.63754	7.81450507589353e-10
geneset-2006	speciesTaeniopygia guttata	-1.35588	0.136977	-9.89854	5.39397958227064e-23	-1.91693	2.5211460567533e-19
geneset-2007	speciesHomo sapiens	-1.29534	0.146605	-8.83558	1.16417270814786e-18	-1.85366	5.50071604599864e-15
geneset-2007	speciesMus musculus	-1.88445	0.28132	-6.69862	2.2178168589616e-11	-2.68705	9.08861348802464e-08
geneset-2009	speciesTaeniopygia guttata	-1.90076	0.329839	-5.76269	8.52423101063168e-09	-2.60017	3.39264394223141e-05
geneset-2013	speciesCarassius auratus	2.86398	0.368615	7.76956	8.65376620474775e-15	4.05787	4.29140266093441e-11
geneset-2013	speciesChrysemys picta bellii	2.30477	0.313506	7.35159	2.11284802446e-13	3.25453	9.27751567540386e-10
geneset-2013	speciesMus musculus	2.2831	0.311913	7.31966	2.67831447703535e-13	3.22345	1.12971304641351e-09
geneset-2013	speciesPetromyzon marinus	3.33984	0.34079	9.80029	1.42013553632624e-22	4.74266	7.0793756485863e-19
geneset-2014	speciesGallus gallus	2.727	0.374158	7.28836	3.37619088728922e-13	3.79289	1.49632780124658e-09
geneset-2015	speciesTaeniopygia guttata	1.68915	0.185238	9.11883	9.06368055470145e-20	2.4147	4.15569753433061e-16
geneset-2022	speciesHomo sapiens	-1.65966	0.275559	-6.02289	1.77388788162214e-09	-2.31905	7.45387687857623e-06
geneset-2023	speciesTaeniopygia guttata	-1.85611	0.290563	-6.38797	1.7561977576343e-10	-2.57612	7.29700168297052e-07
geneset-2025	speciesGallus gallus	-1.82547	0.233674	-7.81201	6.19660867057884e-15	-2.58	2.79343118869694e-11
geneset-2025	speciesHomo sapiens	-1.88519	0.23576	-7.99622	1.42572046086873e-15	-2.6623	6.57969992690919e-12
geneset-2028	speciesChrysemys picta bellii	3.3881	0.50043	6.77038	1.35696429025945e-11	4.67039	5.82544769808382e-08
geneset-2032	speciesCarassius auratus	3.01264	0.160217	18.8035	1.5464801290972e-77	4.32923	7.87776977762113e-74
geneset-2032	speciesChrysemys picta bellii	1.61909	0.158584	10.2097	2.36602346765151e-24	2.32145	1.12125852132005e-20
geneset-2032	speciesDanio rerio	3.2743	0.16188	20.2268	3.48226849784426e-89	4.70652	1.77177821170316e-85
geneset-2032	speciesHomo sapiens	1.54769	0.146383	10.5729	5.46588507979851e-26	2.2187	2.67664392357733e-22
geneset-2032	speciesMus musculus	1.46591	0.151204	9.69491	3.96998195982458e-22	2.10105	1.78807987470499e-18
geneset-2032	speciesPetromyzon marinus	2.68686	0.178386	15.062	1.04079615815268e-50	3.85956	5.25497980251288e-47
geneset-2035	speciesCarassius auratus	2.02049	0.353495	5.71574	1.12373327075977e-08	2.84387	5.47370476187084e-05
geneset-2035	speciesChrysemys picta bellii	2.84199	0.230487	12.3303	1.11332637039987e-34	4.02279	5.45641254132976e-31
geneset-2035	speciesPetromyzon marinus	2.12962	0.32729	6.50682	8.04532143431508e-11	3.00016	3.90761262064683e-07
geneset-2035	speciesTaeniopygia guttata	1.8037	0.220997	8.16166	3.70465209460398e-16	2.53381	1.65338622982176e-12
geneset-2036	speciesMaylandia zebra	-2.53431	0.448134	-5.65526	1.59910172352992e-08	-3.56412	7.1192008731552e-05
geneset-2036	speciesMus musculus	-1.96561	0.321345	-6.11681	9.90598103415759e-10	-2.78632	3.91880609711274e-06
geneset-2039	speciesMus musculus	-1.9235	0.314709	-6.11198	1.02091879642268e-09	-2.70711	4.03569200225885e-06
geneset-2039	speciesTaeniopygia guttata	-1.3292	0.163401	-8.13459	4.62708135200583e-16	-1.88496	2.0636782829946e-12
geneset-2046	speciesMus musculus	2.0604	0.264539	7.78867	7.44745104029437e-15	2.92121	3.19719073159837e-11
geneset-2049	speciesChrysemys picta bellii	-0.943233	0.150922	-6.24979	4.27860253274966e-10	-1.34849	1.78931157919591e-06
geneset-2049	speciesTaeniopygia guttata	-1.82675	0.127959	-14.276	8.73474316093908e-46	-2.59492	4.30797532697515e-42
geneset-2049	speciesCarassius auratus:monocle3_pseudotime	-0.148034	0.0217062	-6.81992	9.63841944947185e-12	-0.212311	4.76427073387393e-08
geneset-2050	speciesDanio rerio	2.51193	0.141888	17.7036	4.47827284906526e-69	3.61473	2.27182781633081e-65
geneset-2050	speciesGallus gallus	-1.16737	0.173399	-6.73228	1.76241413860125e-11	-1.66217	7.65768943222243e-08
geneset-2050	speciesHomo sapiens	0.999039	0.118924	8.40068	5.04546639729716e-17	1.43497	2.35270098105967e-13
geneset-2050	speciesMus musculus	1.19824	0.119561	10.022	1.57743189669192e-23	1.72168	7.16785053856808e-20
geneset-2050	speciesPetromyzon marinus	1.86792	0.1738	10.7475	8.53894465148767e-27	2.68635	4.27715737593017e-23
geneset-2050	speciesTaeniopygia guttata	-2.13828	0.247898	-8.62566	7.34537585604198e-18	-3.01185	3.32231349968779e-14
geneset-2050	speciesChrysemys picta bellii:monocle3_pseudotime	0.0749618	0.0117791	6.36397	2.0526360211503e-10	0.107424	1.01564430326517e-06
geneset-2052	speciesHomo sapiens	-3.51168	0.476367	-7.3718	1.81744957770242e-13	-4.63142	8.22214188952575e-10
geneset-2052	speciesTaeniopygia guttata	-3.75034	0.497051	-7.54518	4.91212246472691e-14	-4.87501	2.14905357831802e-10
geneset-2057	speciesChrysemys picta bellii	1.93758	0.322846	6.00155	2.02257478991401e-09	2.72902	8.34716615797512e-06
geneset-2063	speciesMus musculus	1.55168	0.238452	6.50729	8.02013540193225e-11	2.18797	3.24895685132275e-07
geneset-2064	speciesChrysemys picta bellii	4.09449	0.505227	8.10426	5.93098005013041e-16	5.65987	2.67487200260882e-12
geneset-2064	speciesMus musculus	3.22466	0.508934	6.33611	2.4583631791891e-10	4.4113	9.85803634854829e-07
geneset-2067	speciesChrysemys picta bellii	1.98407	0.273045	7.26647	3.96716529595085e-13	2.81689	1.73722168309688e-09
geneset-2072	speciesHomo sapiens	-2.09068	0.32137	-6.50551	8.1153783663478e-11	-2.89636	3.53018958936129e-07
geneset-2073	speciesGallus gallus	-1.79561	0.226375	-7.93199	2.388631184452e-15	-2.54223	1.08013902160919e-11
geneset-2073	speciesHomo sapiens	-2.01968	0.281086	-7.18526	7.18939714917854e-13	-2.85127	3.23235295827067e-09
geneset-2073	speciesTaeniopygia guttata	-1.29709	0.191141	-6.78604	1.21817763003938e-11	-1.84555	5.16994586188713e-08
geneset-2076	speciesHomo sapiens	2.5002	0.341016	7.33162	2.45098848187782e-13	3.50011	1.10760169496059e-09
geneset-2076	speciesPetromyzon marinus	3.00766	0.421809	7.13039	1.07048254659504e-12	4.22826	5.24001206558272e-09
geneset-2081	speciesTaeniopygia guttata	-1.88323	0.298701	-6.30473	3.00956602055485e-10	-2.60701	1.24505746270354e-06
geneset-2082	speciesPetromyzon marinus	2.84988	0.445425	6.39811	1.6439541287508e-10	3.97864	7.96988961618388e-07
geneset-2091	speciesGallus gallus	-2.42207	0.256337	-9.44877	4.20207567037421e-21	-3.40719	1.96573099860106e-17
geneset-2091	speciesHomo sapiens	-1.55929	0.206779	-7.54088	5.07588737999896e-14	-2.21711	2.31054393537553e-10
geneset-2091	speciesMus musculus	-2.98413	0.481272	-6.20051	5.85161464182527e-10	-4.14974	2.32777230451809e-06
geneset-2091	speciesTaeniopygia guttata	-1.6985	0.197313	-8.60814	8.54986698640693e-18	-2.41188	3.86368489115729e-14
geneset-2097	speciesHomo sapiens	-1.97428	0.318486	-6.19895	5.90962952394793e-10	-2.7192	2.51513832539224e-06
geneset-2098	speciesGallus gallus	-1.70199	0.258544	-6.58298	4.84373281890927e-11	-2.40117	2.0929769510507e-07
geneset-2098	speciesHomo sapiens	-2.33699	0.338484	-6.90429	5.35360124642197e-12	-3.26062	2.37592823316207e-08
geneset-2100	speciesTaeniopygia guttata	2.78406	0.460414	6.04687	1.53000767231343e-09	3.74762	6.22254120329872e-06
geneset-2101	speciesHomo sapiens	1.19946	0.11034	10.8706	2.26842562108228e-27	1.72336	1.11561172044827e-23
geneset-2101	speciesMus musculus	-1.37431	0.233957	-5.87419	4.38537607977244e-09	-1.95313	1.70634983263946e-05
geneset-2102	speciesChrysemys picta bellii	1.86509	0.299802	6.22108	5.13622625009548e-10	2.6277	2.14488808203987e-06
geneset-2103	speciesGallus gallus	-1.07393	0.161562	-6.64718	3.14430032900692e-11	-1.53282	1.3624253325587e-07
geneset-2103	speciesMus musculus	1.06973	0.112993	9.46726	3.52694959387688e-21	1.53762	1.58007341805684e-17
geneset-2103	speciesTaeniopygia guttata	-0.838977	0.146136	-5.74107	9.68341134978283e-09	-1.1991	3.85012435267365e-05
geneset-2105	speciesChrysemys picta bellii	-2.45069	0.427976	-5.72623	1.05665632069758e-08	-3.47783	4.30587450684264e-05
geneset-2105	speciesGallus gallus	-0.891527	0.123217	-7.23544	4.98290857956236e-13	-1.27822	2.20443875559839e-09
geneset-2105	speciesHomo sapiens	-0.769448	0.124985	-6.15632	7.73307302106701e-10	-1.10365	3.28346280474505e-06
geneset-2105	speciesMaylandia zebra	-2.09191	0.298573	-7.00637	2.60431068960604e-12	-2.97903	1.21465050563226e-08
geneset-2105	speciesMus musculus	-1.96415	0.249967	-7.85765	4.31903824760558e-15	-2.79998	1.85891406176944e-11
geneset-2105	speciesTaeniopygia guttata	-1.20391	0.13402	-8.9831	3.11016382273363e-19	-1.72396	1.4197897850779e-15
geneset-2109	speciesHomo sapiens	0.821102	0.14253	5.7609	8.61496013105863e-09	1.17859	3.55970152615343e-05
geneset-2111	speciesChrysemys picta bellii	2.02216	0.160227	12.6206	3.07903570671762e-36	2.90993	1.51273024271037e-32
geneset-2111	speciesGallus gallus	-3.92903	0.567308	-6.92575	4.60493155288535e-12	-5.29525	2.01603903385321e-08
geneset-2111	speciesMus musculus	2.14408	0.148991	14.3907	1.73224877151581e-46	3.0857	8.43085477096745e-43
geneset-2111	speciesTaeniopygia guttata	-1.28787	0.215943	-5.96393	2.54630758289061e-09	-1.83576	1.02921752500438e-05
geneset-2118	speciesGallus gallus	-1.50217	0.260925	-5.75708	8.81158605812147e-09	-2.10505	3.6629763243611e-05
geneset-2118	speciesHomo sapiens	-2.29022	0.384297	-5.9595	2.6159954480905e-09	-3.15108	1.09453249548107e-05
geneset-2118	speciesTaeniopygia guttata	-1.44236	0.231554	-6.22904	4.88300412307736e-10	-2.0233	2.01082109788326e-06
geneset-2121	speciesGallus gallus	1.84083	0.255832	7.19544	6.675128401126e-13	2.61254	2.94840421477735e-09
geneset-2122	speciesHomo sapiens	-2.1489	0.180569	-11.9007	1.94664888267284e-32	-3.03885	9.70015138235876e-29
geneset-2122	speciesMaylandia zebra	-1.6138	0.200949	-8.0309	1.07718902426761e-15	-2.29533	5.13711445673223e-12
geneset-2122	speciesTaeniopygia guttata	-2.47344	0.184162	-13.4308	9.03199201156947e-41	-3.48122	4.41303129685284e-37
geneset-2123	speciesCarassius auratus	2.76977	0.312496	8.86338	9.09297750000667e-19	3.94443	4.54194226125333e-15
geneset-2123	speciesDanio rerio	2.71809	0.329761	8.2426	1.89778219690242e-16	3.87006	9.42628417201432e-13
geneset-2124	speciesGallus gallus	-1.40449	0.196061	-7.16357	8.41753041327482e-13	-1.9977	3.71465617137818e-09
geneset-2124	speciesHomo sapiens	-1.81758	0.221437	-8.20811	2.52559836553507e-16	-2.57461	1.17111996209861e-12
geneset-2124	speciesMus musculus	-2.26919	0.385301	-5.88938	4.00200345254688e-09	-3.19457	1.55918054511226e-05
geneset-2124	speciesTaeniopygia guttata	-1.19581	0.168309	-7.10487	1.28695333180164e-12	-1.7037	5.53776018674246e-09
geneset-2127	speciesTaeniopygia guttata	-1.43153	0.21306	-6.71889	1.93136337402669e-11	-2.02108	8.17352979888095e-08
geneset-2130	speciesChrysemys picta bellii	3.08133	0.399749	7.70816	1.39850296498082e-14	4.33234	6.23592472084948e-11
geneset-2134	speciesGallus gallus	-2.88241	0.338907	-8.50501	2.07699193405531e-17	-3.98982	9.52093102570954e-14
geneset-2134	speciesTaeniopygia guttata	-2.4037	0.294402	-8.16468	3.61374464738144e-16	-3.36479	1.61353698505581e-12
geneset-2140	speciesChrysemys picta bellii	-2.44137	0.268336	-9.09816	1.09479422950945e-19	-3.49588	5.06999207685826e-16
geneset-2140	speciesGallus gallus	-0.671193	0.0780743	-8.59684	9.42749797672588e-18	-0.965911	4.32910707091252e-14
geneset-2140	speciesHomo sapiens	-0.959758	0.0880005	-10.9063	1.53976761750347e-27	-1.38057	7.57565667811707e-24
geneset-2140	speciesMus musculus	-3.41398	0.233495	-14.6212	6.45072288908952e-48	-4.8529	3.1485978421646e-44
geneset-2140	speciesMaylandia zebra:monocle3_pseudotime	-0.0747059	0.00939227	-7.95398	2.0026842532918e-15	-0.107582	1.01956655335086e-11
geneset-2140	speciesMus musculus:monocle3_pseudotime	0.107547	0.0147396	7.29644	3.18046207368909e-13	0.154899	1.55238353816764e-09
geneset-2140	speciesTaeniopygia guttata:monocle3_pseudotime	-0.0732715	0.00632718	-11.5804	8.15747835897147e-31	-0.105516	4.14318325852161e-27
geneset-2145	speciesTaeniopygia guttata	-1.43939	0.218372	-6.59147	4.57581874963555e-11	-1.99737	1.92275903859686e-07
geneset-2152	speciesChrysemys picta bellii	2.20903	0.357267	6.18314	6.53072404921156e-10	3.01668	2.72135271130646e-06
geneset-2152	speciesMaylandia zebra	2.19279	0.341053	6.42948	1.33917479672245e-10	2.99362	6.14011644297243e-07
geneset-2153	speciesHomo sapiens	3.99362	0.369328	10.8132	4.21533769393039e-27	5.56033	2.070995409028e-23
geneset-2153	speciesTaeniopygia guttata	3.61996	0.369645	9.79307	1.52434970795558e-22	5.02308	7.11261573732074e-19
geneset-2155	speciesChrysemys picta bellii	3.36665	0.441515	7.62522	2.65899216170139e-14	4.69979	1.18192201587627e-10
geneset-2155	speciesPetromyzon marinus	3.12955	0.517082	6.05234	1.47910506257225e-09	4.35932	7.12484908641053e-06
geneset-2159	speciesTaeniopygia guttata	-3.88332	0.646005	-6.01129	1.90518581518076e-09	-4.46627	7.72743366637316e-06
geneset-2163	speciesTaeniopygia guttata	-1.61265	0.213178	-7.56482	4.22767847249284e-14	-2.28096	1.85130040310461e-10
geneset-2164	speciesChrysemys picta bellii	2.69551	0.142715	18.8873	3.35139461522224e-78	3.87377	1.69882193045615e-74
geneset-2164	speciesTaeniopygia guttata	-1.35545	0.239242	-5.6656	1.50579968751494e-08	-1.91006	5.95092036505904e-05
geneset-2165	speciesHomo sapiens	1.59409	0.205158	7.77006	8.62011034001626e-15	2.26356	3.95145857986345e-11
geneset-2166	speciesHomo sapiens	-2.09308	0.366067	-5.71775	1.11053062895684e-08	-2.91319	4.57649672193114e-05
geneset-2166	speciesChrysemys picta bellii:monocle3_pseudotime	-0.145902	0.0246461	-5.91986	3.32870569833089e-09	-0.208052	1.63905468585813e-05
geneset-2167	speciesMus musculus	1.52088	0.26953	5.64273	1.71951740598631e-08	2.12204	6.6063858737994e-05
geneset-2170	speciesGallus gallus	-2.36652	0.248667	-9.51679	2.20209697296358e-21	-3.33534	1.03256327062262e-17
geneset-2170	speciesHomo sapiens	-1.55348	0.203288	-7.64174	2.34070660142247e-14	-2.21027	1.06853256354936e-10
geneset-2170	speciesMaylandia zebra	-1.46845	0.259711	-5.65417	1.60921867991459e-08	-2.09077	7.16263234429984e-05
geneset-2170	speciesMus musculus	-2.62979	0.397572	-6.61463	3.91623083938876e-11	-3.6899	1.59625569013486e-07
geneset-2170	speciesTaeniopygia guttata	-1.99067	0.21837	-9.11605	9.29695209449755e-20	-2.81988	4.26172284011768e-16
geneset-2171	speciesCarassius auratus	2.5463	0.173654	14.6631	3.52859749357677e-48	3.65974	1.78935178899278e-44
geneset-2171	speciesDanio rerio	2.55127	0.179165	14.2398	1.45190673628634e-45	3.6669	7.32632139130087e-42
geneset-2171	speciesHomo sapiens	1.5769	0.145289	10.8535	2.7273252788084e-27	2.26311	1.34102583959009e-23
geneset-2171	speciesMus musculus	1.50522	0.150407	10.0077	1.8200037378864e-23	2.15994	8.26827698121792e-20
geneset-2171	speciesPetromyzon marinus	2.80311	0.172416	16.2579	1.11709058899155e-58	4.02997	5.64689292735228e-55
geneset-2171	speciesTaeniopygia guttata	-2.10882	0.33302	-6.3324	2.51796309977162e-10	-2.93837	1.04294031592541e-06
geneset-2173	speciesGallus gallus	-1.07979	0.192904	-5.59752	2.23208577881549e-08	-1.53558	9.17610463671048e-05
geneset-2173	speciesHomo sapiens	-1.08007	0.193212	-5.59006	2.32980201708933e-08	-1.53598	9.49161341762193e-05
geneset-2173	speciesTaeniopygia guttata	-1.00037	0.178265	-5.61171	2.05699189689559e-08	-1.42356	8.10660506566552e-05
geneset-2174	speciesChrysemys picta bellii	2.00858	0.290415	6.91625	4.9226868287922e-12	2.84403	2.12561617267247e-08
geneset-2174	speciesMus musculus	2.95131	0.268103	11.0081	5.06604918283215e-28	4.19891	2.3481137962427e-24
geneset-2179	speciesHomo sapiens	0.90766	0.111794	8.11907	5.25450955714323e-16	1.30434	2.43073612113446e-12
geneset-2179	speciesChrysemys picta bellii:monocle3_pseudotime	-0.114523	0.0187379	-6.11182	1.02198988061845e-09	-0.164179	5.04556404061329e-06
geneset-2181	speciesHomo sapiens	-1.49236	0.201456	-7.40787	1.38775315534592e-13	-2.08406	6.28374628740633e-10
geneset-2181	speciesHomo sapiens:monocle3_pseudotime	0.0899383	0.0144919	6.20613	5.64717443906463e-10	0.12799	2.84109346029342e-06
geneset-2182	speciesChrysemys picta bellii	2.79123	0.496624	5.6204	1.95647281414602e-08	3.8242	7.92567137010553e-05
geneset-2183	speciesGallus gallus	-2.69242	0.471456	-5.71087	1.15625568444356e-08	-3.47512	4.79152355633411e-05
geneset-2183	speciesTaeniopygia guttata	1.22324	0.20958	5.83663	5.49313115258735e-09	1.7403	2.1978017741502e-05
geneset-2184	speciesMus musculus	1.21361	0.195619	6.20397	5.72484936664846e-10	1.73595	2.27849004792609e-06
geneset-2185	speciesMus musculus	2.28293	0.368648	6.1927	6.14797778405096e-10	3.19071	2.44443596693866e-06
geneset-2187	speciesGallus gallus	-0.97586	0.164954	-5.91595	3.40853005419194e-09	-1.39273	1.42987835773352e-05
geneset-2187	speciesMus musculus	-1.99607	0.327778	-6.0897	1.17306141521803e-09	-2.82233	4.63007340586556e-06
geneset-2187	speciesTaeniopygia guttata	-1.56293	0.187852	-8.32002	9.94838744368133e-17	-2.22051	4.45986209100234e-13
geneset-2190	speciesHomo sapiens	1.41404	0.124677	11.3416	1.24050565277976e-29	2.02882	6.15166753213483e-26
geneset-2196	speciesCarassius auratus	1.93874	0.202727	9.56326	1.41246760627782e-21	2.78185	7.07787517505816e-18
geneset-2196	speciesChrysemys picta bellii	1.56113	0.162669	9.59698	1.02210051889282e-21	2.23826	4.78036412686172e-18
geneset-2196	speciesDanio rerio	2.40155	0.195259	12.2993	1.62640435561934e-34	3.44861	8.18569312183214e-31
geneset-2196	speciesMus musculus	1.60377	0.152545	10.5135	1.02112406625717e-25	2.29962	4.69410733258421e-22
geneset-2196	speciesPetromyzon marinus	2.83654	0.178087	15.9278	2.01718480139803e-56	4.07558	1.01888004318614e-52
geneset-2201	speciesMus musculus	2.91511	0.460184	6.33467	2.48143910422634e-10	3.8698	9.94312649063494e-07
geneset-2203	speciesTaeniopygia guttata	-3.91942	0.629264	-6.22857	4.8973492543414e-10	-5.1018	2.01623868801235e-06
geneset-2209	speciesGallus gallus	-2.45499	0.389385	-6.3048	3.0082320494494e-10	-3.36428	1.28481590831984e-06
geneset-2210	speciesChrysemys picta bellii	-2.5644	0.392315	-6.53659	6.60206148444834e-11	-3.64006	2.8052159247421e-07
geneset-2210	speciesGallus gallus	-1.41999	0.138284	-10.2687	1.29388645387214e-24	-2.03279	6.15243008816203e-21
geneset-2210	speciesHomo sapiens	-0.89319	0.123224	-7.24854	4.52627859390563e-13	-1.2813	2.03954113441388e-09
geneset-2210	speciesMaylandia zebra	-1.58144	0.221198	-7.14941	9.32799281508398e-13	-2.26207	4.36643343674081e-09
geneset-2210	speciesMus musculus	-3.43873	0.495565	-6.939	4.19493856450629e-12	-4.81567	1.73922152884431e-08
geneset-2210	speciesTaeniopygia guttata	-1.22866	0.127348	-9.64811	6.24531077856417e-22	-1.76038	2.90094685664306e-18
geneset-2213	speciesGallus gallus	0.954624	0.150654	6.33654	2.45154667603446e-10	1.3651	1.04803620400473e-06
geneset-2219	speciesHomo sapiens	-2.59641	0.363783	-7.13725	1.01865119892799e-12	-3.50502	4.57374388318667e-09
geneset-2285	speciesChrysemys picta bellii	1.47544	0.219901	6.70957	2.05829715398468e-11	2.10371	8.81568671051638e-08
geneset-2285	speciesPetromyzon marinus	1.96674	0.306387	6.41913	1.43307467681669e-10	2.80961	6.95041218256095e-07
geneset-2287	speciesMus musculus	2.21615	0.29519	7.50754	6.541971975009e-14	3.14021	2.77837549778632e-10
geneset-2288	speciesGallus gallus	2.03986	0.265867	7.67246	1.84556670839889e-14	2.89261	8.28474895400262e-11
geneset-2293	speciesCarassius auratus	2.81185	0.30741	9.14692	7.00656784679715e-20	3.99994	3.50818852089133e-16
geneset-2293	speciesChrysemys picta bellii	2.29329	0.25308	9.06152	1.52879901557661e-19	3.25432	7.0722242460574e-16
geneset-2293	speciesMus musculus	2.21528	0.242979	9.11714	9.20448610765329e-20	3.14228	4.10243945818107e-16
geneset-2296	speciesHomo sapiens	-1.03561	0.17245	-6.00531	1.97652471834764e-09	-1.47714	8.29942729234174e-06
geneset-2298	speciesCarassius auratus	2.44812	0.33021	7.41383	1.32706704935002e-13	3.47663	6.5663277601839e-10
geneset-2301	speciesMus musculus	1.56952	0.191085	8.21372	2.41112621555031e-16	2.23925	1.05100991735838e-12
geneset-2302	speciesChrysemys picta bellii	2.0413	0.29911	6.82456	9.33345836375505e-12	2.87076	4.0161871339238e-08
geneset-2304	speciesCarassius auratus	1.99364	0.313186	6.36568	2.02994412186644e-10	2.84762	9.95078608538929e-07
geneset-2304	speciesChrysemys picta bellii	1.51879	0.230732	6.58248	4.85995687643871e-11	2.16532	2.07082762505053e-07
geneset-2304	speciesMus musculus	1.63464	0.21082	7.75372	9.79818502456689e-15	2.33166	4.20048192003183e-11
geneset-2306	speciesMaylandia zebra	1.7489	0.282582	6.18898	6.29433607612314e-10	2.47842	2.86392291463603e-06
geneset-2310	speciesGallus gallus	-2.5612	0.357903	-7.15613	8.88426084518504e-13	-3.49678	3.91884745881112e-09
geneset-2310	speciesTaeniopygia guttata	-2.50941	0.352863	-7.11158	1.22616655227846e-12	-3.43223	5.27742084100649e-09
geneset-2312	speciesMus musculus	4.0458	0.467813	8.64833	6.03292599068254e-18	5.47864	2.65931377669286e-14
geneset-2313	speciesHomo sapiens	1.12859	0.197154	5.72441	1.06796794989213e-08	1.61249	4.40216388945536e-05
geneset-2314	speciesMus musculus	3.01397	0.46498	6.48193	9.48500707194306e-11	4.17493	3.83858236201536e-07
geneset-2316	speciesTaeniopygia guttata	-3.124	0.479204	-6.51913	7.41450124026562e-11	-3.92429	3.10445166929921e-07
geneset-2324	speciesChrysemys picta bellii	2.41019	0.425429	5.66532	1.508322536464e-08	3.33213	6.12228117550738e-05
geneset-2324	speciesDanio rerio	3.07192	0.493672	6.22261	5.08664485428993e-10	4.27951	2.48991265617492e-06
geneset-2326	speciesHomo sapiens	-3.34088	0.473097	-7.06173	1.75438982020675e-12	-4.61211	7.83685932686355e-09
geneset-2326	speciesTaeniopygia guttata	-4.62998	0.585991	-7.90111	3.05697275202034e-15	-6.02234	1.35423892914501e-11
geneset-2326	monocle3_pseudotime	-0.0773726	0.0103581	-7.46976	8.70945854993333e-14	-0.110965	4.39566373015135e-10
geneset-2326	speciesMaylandia zebra:monocle3_pseudotime	0.113095	0.0153035	7.39013	1.58492346575039e-13	0.162284	8.05141120601198e-10
geneset-2329	speciesGallus gallus	-1.72726	0.194286	-8.89027	7.15405445777811e-19	-2.44754	3.30660397038504e-15
geneset-2329	speciesHomo sapiens	-3.44713	0.529304	-6.51256	7.74476324198732e-11	-4.70375	3.37129543923708e-07
geneset-2329	speciesMaylandia zebra	-2.12311	0.359555	-5.90484	3.64545218584935e-09	-2.99307	1.64081802885079e-05
geneset-2329	speciesTaeniopygia guttata	-2.57118	0.253189	-10.1552	4.11817247461505e-24	-3.59631	1.93059925609954e-20
geneset-2331	speciesGallus gallus	-2.13475	0.322293	-6.62362	3.68624950137325e-11	-2.96249	1.59467153429407e-07
geneset-2332	speciesGallus gallus	-1.85209	0.241225	-7.67786	1.76985000832135e-14	-2.61636	7.94839638737118e-11
geneset-2332	speciesHomo sapiens	-1.22796	0.196963	-6.23444	4.71802144216357e-10	-1.7463	2.01082073865011e-06
geneset-2332	speciesTaeniopygia guttata	-2.12458	0.245766	-8.64473	6.22425677783734e-18	-2.98935	2.8164761919714e-14
geneset-2333	speciesGallus gallus	-1.02961	0.167619	-6.14256	8.43080665636593e-10	-1.47147	3.57213278030224e-06
geneset-2333	speciesMaylandia zebra	1.26915	0.116126	10.9291	1.201247224526e-27	1.82539	5.9137400863415e-24
geneset-2333	speciesMus musculus	-1.67298	0.275336	-6.07614	1.27618571684056e-09	-2.38028	5.03072409578549e-06
geneset-2333	speciesTaeniopygia guttata	-1.54028	0.182617	-8.43449	3.78884034777878e-17	-2.19389	1.70459927246567e-13
geneset-2336	speciesPetromyzon marinus	2.72177	0.439804	6.1886	6.3094355334937e-10	3.83349	3.04556453201741e-06
geneset-2340	speciesGallus gallus	1.26574	0.155886	8.11966	5.22906710902716e-16	1.81229	2.37608809434194e-12
geneset-2343	speciesCarassius auratus	2.41843	0.322611	7.49645	7.1162629953401e-14	3.3825	3.52255018269335e-10
geneset-2343	speciesDanio rerio	2.45392	0.352104	6.96932	3.38683238074019e-12	3.43333	1.66699889780032e-08
geneset-2343	speciesHomo sapiens	1.90448	0.266428	7.1482	9.41012805224446e-13	2.64827	4.22702952106821e-09
geneset-2343	speciesMus musculus	1.76896	0.267298	6.61793	3.83039245222634e-11	2.45536	1.5620340420179e-07
geneset-2343	speciesPetromyzon marinus	2.61592	0.348472	7.50685	6.5764127439263e-14	3.66548	3.23230686363978e-10
geneset-2344	speciesGallus gallus	-1.14864	0.190315	-6.03547	1.64156171524009e-09	-1.62961	6.92739043831318e-06
geneset-2344	speciesHomo sapiens	-2.2547	0.294139	-7.66544	1.94878399029752e-14	-3.14675	8.90984040364026e-11
geneset-2344	speciesMaylandia zebra	-2.74597	0.464435	-5.91251	3.48020797429207e-09	-3.78478	1.56678963002629e-05
geneset-2344	speciesMus musculus	-2.48561	0.410073	-6.06137	1.39861875530304e-09	-3.4505	5.50915927713867e-06
geneset-2344	speciesTaeniopygia guttata	-2.73823	0.317192	-8.63273	6.90859611294953e-18	-3.77498	3.12544888149837e-14
geneset-2346	speciesHomo sapiens	-0.935172	0.149328	-6.26255	3.94390198259835e-10	-1.32395	1.68799004855209e-06
geneset-2349	speciesChrysemys picta bellii	1.30743	0.148616	8.79734	1.63349307773717e-18	1.87298	7.50426719912456e-15
geneset-2350	speciesHomo sapiens	0.970443	0.161759	5.9993	2.0507844212245e-09	1.3867	8.605091431458e-06
geneset-2355	speciesHomo sapiens	1.53426	0.188299	8.14801	4.14455697821948e-16	2.18929	1.91810096951998e-12
geneset-2355	speciesMaylandia zebra	1.93279	0.197724	9.77523	1.81518572305808e-22	2.76205	8.84721521418508e-19
geneset-2363	speciesCarassius auratus	1.95187	0.188414	10.3595	5.07820364440095e-25	2.80299	2.55027387021816e-21
geneset-2363	speciesChrysemys picta bellii	1.44196	0.150938	9.55334	1.55329338098846e-21	2.06878	7.25698667597809e-18
geneset-2363	speciesDanio rerio	2.21461	0.185674	11.9274	1.41952412320793e-32	3.18154	7.13878681561268e-29
geneset-2363	speciesGallus gallus	-1.59235	0.255645	-6.22874	4.89221349549958e-10	-2.23953	2.08408294908282e-06
geneset-2363	speciesMus musculus	1.47271	0.140849	10.4559	1.86484393886467e-25	2.11303	8.5614985233277e-22
geneset-2363	speciesTaeniopygia guttata	-2.61927	0.332713	-7.87244	3.84044198245794e-15	-3.599	1.70016366563413e-11
geneset-2364	speciesGallus gallus	-2.39115	0.206267	-11.5925	7.10173350781077e-31	-3.39868	3.43368815102651e-27
geneset-2364	speciesHomo sapiens	-2.38649	0.214046	-11.1494	1.06558871286376e-28	-3.39222	5.26827059639843e-25
geneset-2364	speciesMus musculus	-2.44331	0.320465	-7.62427	2.67847486055572e-14	-3.47099	1.14103029059674e-10
geneset-2364	speciesTaeniopygia guttata	-1.84999	0.162337	-11.396	6.70653147112646e-30	-2.6412	3.20303943061e-26
geneset-2365	speciesGallus gallus	-2.34899	0.264507	-8.88064	7.7961782497868e-19	-3.32108	3.6018343514015e-15
geneset-2365	speciesHomo sapiens	-1.22631	0.178417	-6.87325	6.65205764504953e-12	-1.75165	2.94553112522793e-08
geneset-2365	speciesMaylandia zebra	-2.54235	0.445961	-5.70084	1.22617687465592e-08	-3.58451	5.4687488609654e-05
geneset-2365	speciesTaeniopygia guttata	-2.80367	0.315977	-8.87303	8.34341040461531e-19	-3.9355	3.79458305201904e-15
geneset-2368	speciesGallus gallus	-0.862059	0.139025	-6.20074	5.84322212940161e-10	-1.23151	2.48336940499568e-06
geneset-2370	speciesTaeniopygia guttata	-3.39156	0.577811	-5.86966	4.50635768286377e-09	-4.43913	1.80885197390152e-05
geneset-2373	speciesChrysemys picta bellii	1.2042	0.153089	7.86597	4.04299882262135e-15	1.72364	1.80924197312305e-11
geneset-2373	speciesTaeniopygia guttata	-1.66118	0.260223	-6.38369	1.8058657325677e-10	-2.31612	7.49976038735366e-07
geneset-2373	speciesMaylandia zebra:monocle3_pseudotime	0.140241	0.0212937	6.58605	4.74516335781214e-11	0.199785	2.40627233874654e-07
geneset-2377	speciesGallus gallus	-2.31588	0.397291	-5.82918	5.74340771716333e-09	-3.15833	2.39614969960054e-05
geneset-2377	speciesTaeniopygia guttata	-1.69833	0.291704	-5.8221	5.99115495638796e-09	-2.35793	2.39466463606827e-05
geneset-2381	speciesGallus gallus	-1.7393	0.225456	-7.71459	1.33009974674058e-14	-2.45946	5.98145856109239e-11
geneset-2381	speciesHomo sapiens	-1.3605	0.197752	-6.87984	6.35281427327879e-12	-1.93182	2.8142967230625e-08
geneset-2381	speciesTaeniopygia guttata	-1.25324	0.174273	-7.19125	6.88235039633783e-13	-1.78127	2.97179890113867e-09
geneset-2385	speciesCarassius auratus	2.7967	0.117177	23.8674	1.77092395028641e-122	4.01877	9.0423376901624e-119
geneset-2385	speciesDanio rerio	2.63013	0.126014	20.8717	1.01778987676266e-94	3.77864	5.18055047272194e-91
geneset-2385	speciesHomo sapiens	0.933367	0.108605	8.59416	9.64872297972199e-18	1.33623	4.52139158829772e-14
geneset-2385	speciesMus musculus	2.09251	0.101257	20.6653	6.24839653948211e-93	3.00391	3.15106637486083e-89
geneset-2385	speciesPetromyzon marinus	3.41706	0.110693	30.8697	6.64245026094507e-200	4.91327	3.38897812313417e-196
geneset-2385	speciesTaeniopygia guttata	-2.4051	0.233425	-10.3035	9.04403034428176e-25	-3.30823	4.25069426181243e-21
geneset-2387	speciesChrysemys picta bellii	2.3962	0.125292	19.1249	4.24209379516339e-80	3.44616	2.15116576352735e-76
geneset-2387	speciesGallus gallus	1.63184	0.121122	13.4728	5.17328915529953e-41	2.34467	2.5406023041676e-37
geneset-2387	speciesHomo sapiens	1.24223	0.127122	9.77199	1.87362558024658e-22	1.7837	9.03649617352925e-19
geneset-2387	speciesMaylandia zebra	2.3273	0.123756	18.8056	1.49039288653084e-77	3.34684	7.52797446986727e-74
geneset-2387	speciesMus musculus	1.6984	0.131527	12.9129	7.65796955735107e-38	2.44055	3.65897785450234e-34
geneset-2387	speciesTaeniopygia guttata	1.91526	0.11916	16.073	2.07636269009319e-57	2.75299	1.03527443728046e-53
geneset-2388	speciesChrysemys picta bellii	-2.57715	0.415788	-6.19824	5.93620527500369e-10	-3.6415	2.47539759967654e-06
geneset-2388	speciesMus musculus	-1.34586	0.214988	-6.26019	4.00368126560274e-10	-1.92342	1.59866992935517e-06
geneset-2390	speciesMus musculus	-1.99502	0.323833	-6.16062	7.52649261904473e-10	-2.8116	2.98575962197504e-06
geneset-2391	speciesChrysemys picta bellii	-2.26598	0.397356	-5.70265	1.21323485671991e-08	-3.20332	4.93665263199331e-05
geneset-2391	speciesHomo sapiens	-1.79307	0.217522	-8.24319	1.88847938758199e-16	-2.54836	8.76443283776802e-13
geneset-2392	speciesMus musculus	2.51705	0.255417	9.85467	8.3204437079538e-23	3.57498	3.7633366891075e-19
geneset-2393	speciesHomo sapiens	-2.15048	0.332045	-6.47647	9.83301711224804e-11	-2.99131	4.26359621987075e-07
geneset-2393	speciesTaeniopygia guttata	-1.19696	0.200946	-5.9566	2.66257720948488e-09	-1.69208	1.07541493491094e-05
geneset-2396	speciesChrysemys picta bellii	2.53331	0.32863	7.70871	1.39247225933966e-14	3.57751	6.21042627665488e-11
geneset-2397	speciesGallus gallus	2.06692	0.163495	12.6421	2.35284458869336e-36	2.95392	1.14771759036462e-32
geneset-2404	speciesHomo sapiens	-1.17236	0.190265	-6.16173	7.47411859575251e-10	-1.66802	3.17425816761609e-06
geneset-2404	speciesTaeniopygia guttata	-1.17405	0.174846	-6.71476	1.98666539924771e-11	-1.67039	8.40160797341856e-08
geneset-2406	speciesGallus gallus	-2.03151	0.271063	-7.49459	7.21722861355482e-14	-2.83911	3.22104913022952e-10
geneset-2406	speciesHomo sapiens	-2.36043	0.360595	-6.54594	6.20383389624194e-11	-3.27435	2.70363081198224e-07
geneset-2406	speciesTaeniopygia guttata	-3.23716	0.430218	-7.52446	5.75226463429974e-14	-4.35713	2.51431487165242e-10
geneset-2411	speciesGallus gallus	-2.79814	0.305325	-9.16444	5.96514103548445e-20	-3.88669	2.77558012381091e-16
geneset-2411	speciesHomo sapiens	-2.85056	0.402897	-7.07515	1.5935315918466e-12	-3.95417	7.126273278738e-09
geneset-2411	speciesTaeniopygia guttata	-2.85067	0.329217	-8.65894	5.5007816437449e-18	-3.95431	2.49020385012332e-14
geneset-2414	speciesChrysemys picta bellii	4.64501	0.362657	12.8083	2.90025856236569e-37	6.58135	1.42721723854016e-33
geneset-2414	speciesHomo sapiens	2.58176	0.365485	7.06391	1.7271837570154e-12	3.61302	7.71705702634481e-09
geneset-2417	speciesGallus gallus	-2.79462	0.34093	-8.19706	2.76720801820371e-16	-3.87257	1.26018653148997e-12
geneset-2417	speciesHomo sapiens	-1.69088	0.228531	-7.39893	1.4838749489841e-13	-2.39173	6.71750189405102e-10
geneset-2417	speciesTaeniopygia guttata	-1.32525	0.173771	-7.62641	2.63464638373111e-14	-1.88195	1.15687322709633e-10
geneset-2418	speciesGallus gallus	-4.3417	0.74392	-5.83625	5.50588788536215e-09	-5.1198	2.29925878092723e-05
geneset-2418	speciesTaeniopygia guttata	-3.37595	0.449336	-7.51318	6.26729412526799e-14	-4.3337	2.73692734450453e-10
geneset-2419	speciesMaylandia zebra	1.00603	0.167958	5.98979	2.1738833235021e-09	1.44036	9.81073543896498e-06
geneset-2422	speciesMaylandia zebra	2.16264	0.307228	7.03922	2.06091796301723e-12	3.0387	9.62448688729046e-09
geneset-2429	speciesCarassius auratus	1.97554	0.28846	6.84857	7.89988121883743e-12	2.82364	3.8922714765212e-08
geneset-2434	speciesChrysemys picta bellii	1.95262	0.301929	6.46716	1.04551069439196e-10	2.76295	4.42878330144434e-07
geneset-2434	speciesTaeniopygia guttata	1.63504	0.2763	5.91764	3.37371691468085e-09	2.30819	1.35893317323345e-05
geneset-2436	speciesMus musculus	-2.14289	0.310189	-6.90832	5.2043655226362e-12	-2.97031	2.15460732637139e-08
geneset-2436	speciesTaeniopygia guttata	-1.14447	0.169303	-6.75988	1.45852923723117e-11	-1.61558	6.18562249509739e-08
geneset-2437	speciesChrysemys picta bellii	-2.03776	0.351933	-5.7902	7.24324243398477e-09	-2.8699	2.95886453428278e-05
geneset-2437	speciesHomo sapiens	-1.21731	0.15466	-7.8709	3.8879480556116e-15	-1.73089	1.78767851597021e-11
geneset-2437	speciesMus musculus	-1.34467	0.212365	-6.3319	2.52621053782015e-10	-1.90979	1.01174732039697e-06
geneset-2438	speciesChrysemys picta bellii	3.45366	0.408468	8.45515	3.17867062059808e-17	4.78368	1.44661299943419e-13
geneset-2439	speciesMaylandia zebra	-3.03164	0.478598	-6.33443	2.48526518533863e-10	-4.25166	1.13551766318122e-06
geneset-2439	speciesMus musculus	-1.63655	0.247891	-6.60189	4.26652175870807e-11	-2.33458	1.73860761667354e-07
geneset-2441	speciesGallus gallus	-2.51661	0.32563	-7.72843	1.19401329287554e-14	-3.49598	5.37186580464705e-11
geneset-2441	speciesHomo sapiens	-1.48602	0.228941	-6.49086	8.94178737677922e-11	-2.10208	3.88431243647289e-07
geneset-2441	speciesTaeniopygia guttata	-2.2484	0.288273	-7.79955	6.8362204858929e-15	-3.14233	3.02024221066748e-11
geneset-2442	speciesTaeniopygia guttata	-1.9194	0.237738	-8.0736	7.61591171486551e-16	-2.69812	3.38984230428664e-12
geneset-2444	speciesHomo sapiens	-2.20095	0.324577	-6.78098	1.26142281113011e-11	-3.02286	5.55782890583926e-08
geneset-2444	speciesTaeniopygia guttata	-2.00916	0.284371	-7.0653	1.71014531082202e-12	-2.77484	7.34165381935893e-09
geneset-2445	speciesMus musculus	1.68294	0.267936	6.28111	3.50210597979242e-10	2.39583	1.40049218131899e-06
geneset-2447	speciesChrysemys picta bellii	-2.17855	0.382747	-5.69188	1.29205634793754e-08	-3.08032	5.2522090543661e-05
geneset-2447	speciesGallus gallus	-1.26841	0.169882	-7.46639	8.93430778306914e-14	-1.80919	3.98202097891392e-10
geneset-2447	speciesHomo sapiens	-1.24489	0.170392	-7.30604	2.96248156380761e-13	-1.77592	1.33756042605914e-09
geneset-2447	speciesMaylandia zebra	-2.01157	0.296925	-6.77469	1.31728131336845e-11	-2.8501	6.1042816061494e-08
geneset-2447	speciesTaeniopygia guttata	-1.49356	0.167804	-8.90064	6.52146780455673e-19	-2.1268	2.96726785107331e-15
geneset-2448	speciesDanio rerio	2.0954	0.285569	7.33765	2.34372763394984e-13	2.95805	1.15662958735425e-09
geneset-2450	speciesPetromyzon marinus	2.84923	0.17375	16.3984	1.18458917956467e-59	4.08745	5.98928289187897e-56
geneset-2453	speciesGallus gallus	-1.56115	0.162146	-9.62802	7.58116480071433e-22	-2.21355	3.56163122337559e-18
geneset-2453	speciesMaylandia zebra	-1.78261	0.278429	-6.40237	1.5988596356891e-10	-2.52112	7.32437599109177e-07
geneset-2453	speciesTaeniopygia guttata	-1.72718	0.161345	-10.7049	1.34672340901064e-26	-2.44438	6.36865500121132e-23
geneset-2455	speciesMus musculus	1.54522	0.257456	6.00187	2.01865854533306e-09	2.20197	7.9191974733416e-06
geneset-2456	speciesMus musculus	2.36812	0.2894	8.18287	3.11087150925117e-16	3.35649	1.35322910652426e-12
geneset-2457	speciesMus musculus	3.52114	0.247959	14.2005	2.51756833630232e-45	4.98032	1.22404172511019e-41
geneset-2458	speciesHomo sapiens	-1.248	0.132872	-9.39256	7.14382957578583e-21	-1.78924	3.41617930314078e-17
geneset-2458	speciesMus musculus	-1.36894	0.183185	-7.473	8.49868040833521e-14	-1.9617	3.6025906250933e-10
geneset-2459	speciesChrysemys picta bellii	-2.45778	0.305506	-8.04495	9.61223665245665e-16	-3.50387	4.323584046275e-12
geneset-2459	speciesGallus gallus	-1.46592	0.121669	-12.0485	3.36172019398427e-33	-2.10166	1.63211515417936e-29
geneset-2459	speciesMaylandia zebra	-1.21873	0.168562	-7.23016	5.17946820532666e-13	-1.74878	2.4307244287598e-09
geneset-2459	speciesMus musculus	-1.76885	0.213655	-8.279	1.40178032110453e-16	-2.53264	6.11736932130017e-13
geneset-2459	speciesTaeniopygia guttata	-1.03794	0.102619	-10.1145	6.21791513143728e-24	-1.49018	2.91309323907837e-20
geneset-2461	speciesGallus gallus	1.45442	0.177716	8.18399	3.08237659696843e-16	2.07871	1.40309782694003e-12
geneset-2461	speciesMaylandia zebra	1.9238	0.184628	10.4199	2.71474966499144e-25	2.75362	1.33022733584581e-21
geneset-2467	speciesCarassius auratus	2.90847	0.171735	16.9358	1.88795052375495e-63	4.17944	9.60400431434143e-60
geneset-2467	speciesChrysemys picta bellii	1.51682	0.164819	9.20293	4.18445629773558e-20	2.17461	1.94284305903863e-16
geneset-2467	speciesDanio rerio	2.7252	0.182687	14.9173	8.76126181370219e-50	3.91522	4.42618946828235e-46
geneset-2467	speciesHomo sapiens	1.17953	0.157722	7.47858	8.14772707846035e-14	1.68957	3.69743854820531e-10
geneset-2467	speciesMus musculus	1.39516	0.158422	8.80659	1.50515182187786e-18	1.9996	6.65728650816577e-15
geneset-2467	speciesPetromyzon marinus	2.94944	0.175284	16.8267	1.1396364132454e-62	4.2385	5.76656025102172e-59
geneset-2470	speciesChrysemys picta bellii	1.80745	0.274479	6.58503	4.77769796930975e-11	2.54869	2.03625487451982e-07
geneset-2470	speciesMus musculus	2.70386	0.250651	10.7873	5.57103865426882e-27	3.83492	2.57047723507963e-23
geneset-2474	speciesChrysemys picta bellii	1.50858	0.202407	7.45321	9.86821044829778e-14	2.15744	4.35286762874415e-10
geneset-2475	speciesCarassius auratus	2.05982	0.345357	5.96432	2.54027131900406e-09	2.93348	1.24041448506968e-05
geneset-2475	speciesChrysemys picta bellii	2.83657	0.240172	11.8105	5.62796472468158e-32	4.05103	2.7430700068098e-28
geneset-2479	speciesHomo sapiens	1.25072	0.21341	5.86063	4.75753339151963e-09	1.78181	1.97865813753301e-05
geneset-2482	speciesGallus gallus	-2.4373	0.352504	-6.91425	4.99228592885394e-12	-3.37526	2.18462432246648e-08
geneset-2483	speciesTaeniopygia guttata	-2.51156	0.372547	-6.74158	1.65362893814369e-11	-3.25986	7.00642581091481e-08
geneset-2524	speciesGallus gallus	-0.862274	0.132852	-6.49047	8.96477350177181e-11	-1.23498	3.8620244245633e-07
geneset-2524	speciesHomo sapiens	-1.07077	0.142049	-7.53804	5.18695752529176e-14	-1.53218	2.36006567400775e-10
geneset-2524	speciesMaylandia zebra	-3.12269	0.438502	-7.12128	1.14329158957824e-12	-4.36831	5.34603147286785e-09
geneset-2524	speciesMus musculus	-1.2268	0.193748	-6.33197	2.52499671240635e-10	-1.75406	1.01151368298998e-06
geneset-2524	speciesTaeniopygia guttata	-1.88903	0.178584	-10.5778	5.18909482947863e-26	-2.68867	2.44665821209917e-22
geneset-2527	speciesGallus gallus	-2.16228	0.281951	-7.66901	1.89556052901284e-14	-3.02728	8.5034845331516e-11
geneset-2532	speciesTaeniopygia guttata	-1.90763	0.330803	-5.76667	8.32631640090946e-09	-2.601	3.31470655920206e-05
geneset-2534	speciesGallus gallus	-1.42478	0.236955	-6.01288	1.88659164347824e-09	-2.00284	7.94632400233035e-06
geneset-2534	speciesHomo sapiens	-2.40078	0.40572	-5.91734	3.37986627358918e-09	-3.30242	1.41143215585084e-05
geneset-2537	speciesMaylandia zebra	-2.2783	0.255826	-8.90568	6.23382953563823e-19	-3.22708	3.01405658048108e-15
geneset-2537	speciesTaeniopygia guttata	-0.881106	0.0957005	-9.2069	4.03375953888423e-20	-1.26134	1.85270575620953e-16
geneset-2539	speciesChrysemys picta bellii	2.06109	0.31513	6.54047	6.43399791999916e-11	2.90804	2.73444911599964e-07
geneset-2539	speciesMus musculus	2.49324	0.292403	8.52671	1.72472132997755e-17	3.52805	7.57842552392136e-14
geneset-2540	speciesChrysemys picta bellii	-1.73619	0.217102	-7.99712	1.41535683550101e-15	-2.47751	6.35778290507054e-12
geneset-2540	speciesTaeniopygia guttata	-1.97756	0.107916	-18.325	8.49820819905755e-74	-2.8168	4.25675248690793e-70
geneset-2541	speciesCarassius auratus	1.58037	0.279923	5.64573	1.68995852067254e-08	2.23488	8.22164820307191e-05
geneset-2545	speciesCarassius auratus	2.41871	0.293543	8.23974	1.94338167627437e-16	3.45903	9.67026722114126e-13
geneset-2545	speciesChrysemys picta bellii	2.65456	0.211069	12.5767	5.32258364657926e-36	3.79865	2.61338857047042e-32
geneset-2545	speciesDanio rerio	1.98226	0.346049	5.72826	1.04413047128331e-08	2.831	5.08073887326459e-05
geneset-2545	speciesMus musculus	1.67861	0.217751	7.70884	1.39105590959773e-14	2.39457	5.9453729576207e-11
geneset-2545	speciesTaeniopygia guttata	1.33042	0.206657	6.43784	1.26775472732999e-10	1.89486	5.28780496769339e-07
geneset-2550	speciesMus musculus	1.88676	0.22512	8.38115	5.95042232282289e-17	2.69043	2.59973951284132e-13
geneset-2551	speciesGallus gallus	-0.907597	0.136752	-6.6368	3.37267493371086e-11	-1.29682	1.4603682462968e-07
geneset-2551	speciesHomo sapiens	-2.36905	0.248139	-9.54724	1.64654398200606e-21	-3.33741	7.89847148168307e-18
geneset-2551	speciesTaeniopygia guttata	-1.42855	0.153938	-9.28004	2.04773551813095e-20	-2.03413	9.41958338340237e-17
geneset-2554	speciesChrysemys picta bellii	2.68064	0.426668	6.28273	3.46608227825586e-10	3.67293	1.45124864990573e-06
geneset-2554	speciesDanio rerio	3.18272	0.502634	6.33209	2.52300345945195e-10	4.39123	1.23627169513146e-06
geneset-2554	speciesMus musculus	3.94753	0.406583	9.70905	3.46056729072104e-22	5.48963	1.55898556446983e-18
geneset-2557	speciesPetromyzon marinus	2.09952	0.352399	5.95779	2.64335844143368e-09	2.98957	1.27066240279717e-05
geneset-2558	speciesGallus gallus	-1.84799	0.306068	-6.03783	1.61784794873072e-09	-2.57523	6.8305540395411e-06
geneset-2558	speciesHomo sapiens	-1.64771	0.285167	-5.77807	7.7833648175087e-09	-2.30539	3.2207563614851e-05
geneset-2560	speciesMaylandia zebra	2.99111	0.488406	6.12423	9.45698291766911e-10	4.13593	4.29441594291354e-06
geneset-2562	speciesChrysemys picta bellii	2.7708	0.27532	10.0639	1.03560546483485e-23	3.90878	4.8942714268095e-20
geneset-2562	speciesTaeniopygia guttata	1.6366	0.27056	6.04894	1.51054992529448e-09	2.2853	6.14642764602324e-06
geneset-2563	speciesCarassius auratus	2.9992	0.136166	22.0261	5.10052754112832e-105	4.31092	2.60330925699189e-101
geneset-2563	speciesChrysemys picta bellii	1.37391	0.13782	9.96887	2.68212322424189e-23	1.96956	1.26462110023005e-19
geneset-2563	speciesDanio rerio	2.72198	0.152824	17.8112	6.99224039603442e-70	3.91124	3.54856200098747e-66
geneset-2563	speciesMus musculus	1.52711	0.127002	12.0243	4.48964067166628e-33	2.18997	2.12000832516082e-29
geneset-2563	speciesPetromyzon marinus	3.27256	0.136745	23.9319	4.11303246222425e-123	4.70509	2.09435612976459e-119
geneset-2563	speciesTaeniopygia guttata	-1.17557	0.181404	-6.48039	9.58159728931205e-11	-1.65893	4.0041495072035e-07
geneset-2564	speciesChrysemys picta bellii	-1.97331	0.316576	-6.2333	4.75219873756055e-10	-2.80673	1.9854686325528e-06
geneset-2564	speciesGallus gallus	-1.31349	0.15091	-8.70384	3.71724079673657e-18	-1.8772	1.71178938689719e-14
geneset-2564	speciesHomo sapiens	-1.6989	0.177678	-9.56165	1.43450479255915e-21	-2.42191	6.88849201386904e-18
geneset-2564	speciesMus musculus	-2.10702	0.295662	-7.12645	1.1013786710081e-12	-2.99306	4.60045870880083e-09
geneset-2564	speciesTaeniopygia guttata	-1.83673	0.176754	-10.3914	3.64761227686413e-25	-2.61556	1.71510729258151e-21
geneset-2567	speciesPetromyzon marinus	2.78574	0.328697	8.4751	2.68178177315866e-17	3.96615	1.32909104677743e-13
geneset-2569	speciesChrysemys picta bellii	-3.30736	0.522634	-6.32826	2.58627124629616e-10	-4.67133	1.08571666919513e-06
geneset-2569	speciesMus musculus	-2.72557	0.32989	-8.26206	1.61429188201645e-16	-3.87699	7.04154118935575e-13
geneset-2569	speciesTaeniopygia guttata	0.635641	0.0807329	7.87338	3.81189192206563e-15	0.91518	1.68790574309066e-11
geneset-2570	speciesChrysemys picta bellii	3.02842	0.390943	7.74646	1.03707231482161e-14	4.23252	4.63156495799331e-11
geneset-2573	speciesMus musculus	-2.84776	0.500976	-5.68442	1.34957464136745e-08	-3.93097	5.19991109318878e-05
geneset-2573	speciesTaeniopygia guttata	-1.00318	0.163739	-6.12669	9.31226554405724e-10	-1.42735	3.80778538096501e-06
geneset-2574	speciesMaylandia zebra	1.69877	0.245541	6.91848	4.8461110392441e-12	2.40298	2.25441085545636e-08
geneset-2576	speciesTaeniopygia guttata	-2.3827	0.368134	-6.47237	1.01026365401581e-10	-3.25675	4.22088154647805e-07
geneset-2582	speciesHomo sapiens	-1.37344	0.227126	-6.04703	1.52845436179288e-09	-1.93606	6.43632131750982e-06
geneset-2582	speciesTaeniopygia guttata	-1.27334	0.213798	-5.95578	2.67591950694867e-09	-1.79735	1.08026870495518e-05
geneset-2584	speciesMus musculus	1.44192	0.247037	5.83687	5.48533811750372e-09	2.04309	2.13160239246195e-05
geneset-2586	speciesHomo sapiens	-1.85648	0.31456	-5.90183	3.71231113660462e-09	-2.58169	1.54877620619145e-05
geneset-2586	speciesTaeniopygia guttata	-2.08271	0.319434	-6.52001	7.37147164989803e-11	-2.88022	3.08717232697729e-07
geneset-2588	speciesMus musculus	-1.73593	0.243092	-7.14105	9.91052460111438e-13	-2.40967	4.14359033572592e-09
geneset-2588	speciesTaeniopygia guttata	-1.79068	0.185679	-9.64396	6.50074838786353e-22	-2.48241	3.01894755132382e-18
geneset-2589	speciesMus musculus	-1.58503	0.245487	-6.4567	1.12005686173288e-10	-2.26158	4.52614977826257e-07
geneset-2591	speciesHomo sapiens	-2.23628	0.323506	-6.91264	5.0491424422672e-12	-3.04971	2.24232415861086e-08
geneset-2591	speciesTaeniopygia guttata	-1.6457	0.23028	-7.14654	9.52420270737815e-13	-2.28315	4.10302652633851e-09
geneset-2595	speciesHomo sapiens	-1.22774	0.1742	-7.04786	1.93749713540031e-12	-1.7397	8.64511221815618e-09
geneset-2595	speciesMus musculus	-3.58084	0.498137	-7.18845	7.02416190151681e-13	-4.76573	2.94312383673554e-09
geneset-2596	speciesHomo sapiens	-2.11601	0.367325	-5.76059	8.63102218546941e-09	-2.87033	3.56547526481741e-05
geneset-2598	speciesTaeniopygia guttata	-1.55639	0.23544	-6.61056	4.02505424156011e-11	-2.19559	1.69334031942434e-07
geneset-2599	speciesHomo sapiens	2.13223	0.153544	13.8867	1.93665117871176e-43	3.05594	9.77427849895825e-40
geneset-2599	speciesMus musculus	2.42225	0.153672	15.7625	2.62485761819202e-55	3.47366	1.29510474881594e-51
geneset-2604	speciesGallus gallus	-1.26845	0.145418	-8.72281	3.14835821519782e-18	-1.81277	1.45044862974164e-14
geneset-2604	speciesHomo sapiens	-1.36865	0.161356	-8.4822	2.52413389669313e-17	-1.95482	1.17902294314536e-13
geneset-2604	speciesMaylandia zebra	-1.91973	0.335834	-5.71631	1.11996475568797e-08	-2.73067	5.00512249316954e-05
geneset-2604	speciesTaeniopygia guttata	-1.8075	0.175135	-10.3206	7.58598528967828e-25	-2.57354	3.56617168467776e-21
geneset-2609	speciesChrysemys picta bellii	-3.62959	0.581494	-6.24184	4.50092549737961e-10	-5.04346	1.88093676535494e-06
geneset-2609	speciesGallus gallus	0.969518	0.0809055	11.9833	7.30972860208417e-33	1.39522	3.54741129059145e-29
geneset-2609	speciesHomo sapiens	0.888767	0.0831199	10.6926	1.53603441284969e-26	1.2789	7.53117672620203e-23
geneset-2609	speciesMus musculus	-1.0809	0.17911	-6.03485	1.6478478211925e-09	-1.5485	6.47768978510772e-06
geneset-2617	speciesTaeniopygia guttata	-2.34831	0.406164	-5.78167	7.61906398200336e-09	-3.11963	3.03848271602294e-05
geneset-2621	speciesMus musculus	-1.93055	0.341033	-5.66088	1.54774133039552e-08	-2.70425	5.95416089803156e-05
geneset-2621	speciesTaeniopygia guttata	0.828449	0.135056	6.13411	8.8898384181458e-10	1.18722	3.63683289686345e-06
geneset-2621	speciesTaeniopygia guttata:monocle3_pseudotime	-0.111157	0.0132544	-8.38644	5.69039279122122e-17	-0.158706	2.84633447416885e-13
geneset-2623	speciesGallus gallus	-1.71153	0.266215	-6.42913	1.34225708377974e-10	-2.39798	5.76633643191776e-07
geneset-2623	speciesTaeniopygia guttata	-1.98108	0.265941	-7.44932	1.01622121031015e-13	-2.76085	4.42259470726977e-10
geneset-2626	speciesHomo sapiens	0.576631	0.0934959	6.16744	7.21013748287561e-10	0.828869	3.06286640272556e-06
geneset-2626	speciesMus musculus	-1.25294	0.183269	-6.83662	8.58450018103892e-12	-1.79042	3.54625702478718e-08
geneset-2626	speciesTaeniopygia guttata	-1.47569	0.154111	-9.57548	1.256453978209e-21	-2.10583	5.8224077350205e-18
geneset-2633	speciesGallus gallus	1.18202	0.14341	8.24229	1.90256390524606e-16	1.6931	8.67188628011154e-13
geneset-2633	speciesHomo sapiens	1.73979	0.139995	12.4275	3.37856938140784e-35	2.49547	1.68928469070392e-31
geneset-2634	speciesChrysemys picta bellii	-3.00848	0.464435	-6.47773	9.7516557933275e-11	-4.23484	4.13470205637086e-07
geneset-2634	speciesGallus gallus	-0.645716	0.110409	-5.84841	5.11927989757707e-09	-0.926425	2.13985899718722e-05
geneset-2634	speciesMaylandia zebra	-2.01184	0.284817	-7.06362	1.73087417665888e-12	-2.86613	8.08664415335029e-09
geneset-2634	speciesMus musculus	-2.60333	0.305738	-8.51489	1.90863436356638e-17	-3.68642	8.38081349041998e-14
geneset-2634	speciesTaeniopygia guttata	-2.07195	0.178874	-11.5833	7.89185077846777e-31	-2.95028	3.77940733780821e-27
geneset-2641	speciesGallus gallus	-1.32006	0.180259	-7.3231	2.61089524202588e-13	-1.88041	1.15819312936268e-09
geneset-2641	speciesHomo sapiens	-1.54081	0.227721	-6.76623	1.39625738917356e-11	-2.19089	6.14492876975284e-08
geneset-2641	speciesMaylandia zebra	0.817711	0.127506	6.41313	1.49042243239639e-10	1.17477	6.83060600767266e-07
geneset-2641	speciesMus musculus	-1.72078	0.268832	-6.40097	1.61354967604807e-10	-2.44261	6.49776454544558e-07
geneset-2641	speciesTaeniopygia guttata	-1.60988	0.186702	-8.62274	7.53375667483282e-18	-2.28766	3.4067647683594e-14
geneset-2676	speciesGallus gallus	-2.27081	0.356262	-6.37398	1.92346288288907e-10	-3.11929	8.23819152741389e-07
geneset-2676	speciesTaeniopygia guttata	-3.92217	0.699664	-5.60579	2.12830999776331e-08	-4.93228	8.38554139118744e-05
geneset-2680	speciesGallus gallus	-1.85858	0.242256	-7.67198	1.85248498394667e-14	-2.61029	8.31395260795266e-11
geneset-2680	speciesHomo sapiens	-3.05099	0.478853	-6.37146	1.95529172404646e-10	-4.15334	8.42926262236429e-07
geneset-2680	speciesTaeniopygia guttata	-2.64298	0.346732	-7.62255	2.71420023479124e-14	-3.64724	1.19126248304988e-10
geneset-2683	speciesPetromyzon marinus	1.93474	0.296006	6.53614	6.62187398104701e-11	2.76495	3.22021731698316e-07
geneset-2685	speciesTaeniopygia guttata	-2.63293	0.371509	-7.08713	1.46210441389491e-12	-3.49782	6.28704897974811e-09
geneset-2688	speciesCarassius auratus	2.42321	0.146653	16.5235	1.58582641229968e-60	3.48524	8.06392730654387e-57
geneset-2688	speciesChrysemys picta bellii	1.66835	0.130611	12.7734	4.50825422601284e-37	2.39738	2.21806107919832e-33
geneset-2688	speciesDanio rerio	2.73914	0.147415	18.5811	8.67868194465911e-76	3.94074	4.40703469149789e-72
geneset-2688	speciesHomo sapiens	1.32988	0.123111	10.8023	4.74207673497204e-27	1.90997	2.32883388454477e-23
geneset-2688	speciesMus musculus	2.07355	0.11968	17.3259	2.80379388538284e-66	2.98123	1.40049504574873e-62
geneset-2688	speciesPetromyzon marinus	2.47609	0.154567	16.0196	4.80612758470531e-57	3.56148	2.42805565579312e-53
geneset-2688	speciesTaeniopygia guttata	-1.09569	0.175002	-6.26103	3.98233636117042e-10	-1.55761	1.64311198261892e-06
geneset-2691	speciesHomo sapiens	-1.8133	0.302317	-5.99802	2.0669417357985e-09	-2.53315	8.67082058167471e-06
geneset-2692	speciesGallus gallus	-1.76856	0.273443	-6.46773	1.04159692097417e-10	-2.48556	4.48199155095185e-07
geneset-2692	speciesHomo sapiens	-1.95825	0.284611	-6.88043	6.3265330885025e-12	-2.74309	2.80328681151546e-08
geneset-2693	speciesTaeniopygia guttata	2.20443	0.254449	8.66356	5.28375257716661e-18	3.12154	2.39248316694104e-14
geneset-2695	speciesHomo sapiens	-3.06673	0.473544	-6.47611	9.85613116567006e-11	-3.97003	4.27263286031797e-07
geneset-2695	speciesTaeniopygia guttata	-3.86045	0.626053	-6.16632	7.26132961133382e-10	-4.68935	2.97859740656913e-06
geneset-2700	speciesHomo sapiens	-2.42801	0.416976	-5.82289	5.96296752940542e-09	-3.19362	2.47284263444443e-05
geneset-2702	speciesMus musculus	-3.75109	0.597598	-6.27695	3.59667628473166e-10	-5.03109	1.43759151100724e-06
geneset-2702	speciesTaeniopygia guttata	-0.954361	0.162881	-5.85926	4.79693869274738e-09	-1.36022	1.92309272192242e-05
geneset-2703	speciesHomo sapiens	-2.25886	0.341738	-6.60991	4.04267064067412e-11	-3.0954	1.76705133703866e-07
geneset-2706	speciesMus musculus	-2.19689	0.35292	-6.22489	5.01334388897062e-10	-3.09008	1.99763799646002e-06
geneset-2706	speciesMaylandia zebra:monocle3_pseudotime	0.100432	0.0159554	6.29455	3.21290706995182e-10	0.143917	1.62637355880961e-06
geneset-2707	speciesChrysemys picta bellii	1.77126	0.263676	6.71753	1.94934548985773e-11	2.51151	8.35294542404037e-08
geneset-2709	speciesChrysemys picta bellii	2.5281	0.406419	6.22042	5.15785960528429e-10	3.5439	2.15340638520619e-06
geneset-2709	speciesGallus gallus	2.20247	0.378115	5.82488	5.89257607969378e-09	3.07769	2.45720422523231e-05
geneset-2710	speciesGallus gallus	-2.04393	0.210666	-9.70225	3.69674725217583e-22	-2.89378	1.74005893159916e-18
geneset-2710	speciesHomo sapiens	-1.50169	0.17268	-8.69635	3.96916774946279e-18	-2.13767	1.86828725967214e-14
geneset-2710	speciesMaylandia zebra	-2.33158	0.391733	-5.95197	2.73880596658869e-09	-3.28825	1.23492761033484e-05
geneset-2710	speciesTaeniopygia guttata	-1.88911	0.195299	-9.67291	4.91341692488646e-22	-2.67933	2.28375618668723e-18
geneset-2710	speciesHomo sapiens:monocle3_pseudotime	0.112706	0.0129949	8.67308	4.86330439747232e-18	0.161711	2.47396294699417e-14
geneset-2711	speciesChrysemys picta bellii	-2.54419	0.331938	-7.66464	1.96082432660406e-14	-3.59948	8.72958990204128e-11
geneset-2711	speciesGallus gallus	-2.77346	0.293102	-9.46246	3.69108236685043e-21	-3.91101	1.727426547686e-17
geneset-2711	speciesHomo sapiens	-4.28248	0.583941	-7.33376	2.41238540183781e-13	-5.79195	1.09063944017087e-09
geneset-2711	speciesMaylandia zebra	-1.68379	0.24986	-6.73894	1.68385380356427e-11	-2.40225	7.79119154909188e-08
geneset-2711	speciesMus musculus	-3.71861	0.405024	-9.1812	5.11264100871406e-20	-5.13475	2.28023788988647e-16
geneset-2711	speciesTaeniopygia guttata	-2.51898	0.246461	-10.2206	2.11545908344474e-24	-3.56499	9.92996493768961e-21
geneset-2711	speciesChrysemys picta bellii:monocle3_pseudotime	0.142364	0.0208883	6.81546	9.94107079330751e-12	0.204564	4.93772986303584e-08
geneset-2711	speciesMus musculus:monocle3_pseudotime	0.180712	0.0247854	7.29105	3.30975073424221e-13	0.259686	1.61482738323677e-09
geneset-2713	speciesTaeniopygia guttata	2.13367	0.239535	8.90753	6.13156600274818e-19	3.0221	2.7904756878507e-15
geneset-2715	speciesMaylandia zebra	-1.7642	0.313555	-5.62645	1.88937182495766e-08	-2.49787	8.40581524923663e-05
geneset-2715	speciesMus musculus	-2.519	0.39808	-6.32787	2.59269191992441e-10	-3.52482	1.03811384473773e-06
geneset-2716	speciesMus musculus	1.14729	0.184013	6.23487	4.70524109056783e-10	1.62411	1.87597962280939e-06
geneset-2717	speciesChrysemys picta bellii	-1.82739	0.263676	-6.93042	4.45611473139894e-12	-2.59156	1.92504156396434e-08
geneset-2717	speciesHomo sapiens	-3.08889	0.296681	-10.4115	2.96255289975886e-25	-4.28426	1.44542955979235e-21
geneset-2717	speciesMaylandia zebra	-2.20501	0.306876	-7.18533	7.18572937897158e-13	-3.11243	3.36866993286188e-09
geneset-2717	speciesMus musculus	-1.55101	0.183579	-8.44874	3.35660310455385e-17	-2.20558	1.47052782010504e-13
geneset-2717	speciesTaeniopygia guttata	-2.13996	0.173726	-12.318	1.29479064353176e-34	-3.02334	6.24865964568427e-31
geneset-2725	speciesHomo sapiens	0.864183	0.115229	7.49969	6.94346941146987e-14	1.24036	3.15302945974847e-10
geneset-2725	speciesMus musculus	-1.6929	0.279855	-6.0492	1.5080716904882e-09	-2.39423	5.93426210207107e-06
geneset-2725	speciesTaeniopygia guttata	-2.63976	0.294307	-8.96943	3.5179320864226e-19	-3.67157	1.60452882461735e-15
geneset-2726	speciesGallus gallus	0.953811	0.130504	7.30868	2.90530386746142e-13	1.36806	1.28821173483239e-09
geneset-2726	speciesTaeniopygia guttata	1.09517	0.125827	8.70376	3.71997790318148e-18	1.57134	1.68738197688312e-14
geneset-2734	speciesCarassius auratus	2.5959	0.427127	6.07758	1.26484011160682e-09	3.67488	6.18759782598056e-06
geneset-2734	speciesMaylandia zebra	2.89954	0.288912	10.0361	1.36990505935395e-23	4.11142	6.6933561200034e-20
geneset-2739	speciesHomo sapiens	-1.94509	0.310608	-6.26218	3.9530856671773e-10	-2.70075	1.69152535698517e-06
geneset-2740	speciesCarassius auratus	2.76444	0.219829	12.5754	5.41226303265889e-36	3.95918	2.73752264191887e-32
geneset-2740	speciesChrysemys picta bellii	1.93481	0.200219	9.66348	5.38304655316983e-22	2.76482	2.5198040915388e-18
geneset-2740	speciesDanio rerio	3.40252	0.211059	16.1212	9.72560048035914e-58	4.8788	4.92018128301369e-54
geneset-2740	speciesHomo sapiens	2.42383	0.18717	12.9499	4.77297523649834e-38	3.46858	2.39651086624582e-34
geneset-2740	speciesMus musculus	2.17663	0.19232	11.3178	1.62249742189151e-29	3.11273	7.57706296023335e-26
geneset-2740	speciesPetromyzon marinus	3.98562	0.197528	20.1775	9.08402573330155e-89	5.71958	4.6119598647972e-85
geneset-2741	speciesGallus gallus	-1.31563	0.233941	-5.62378	1.91870750944565e-08	-1.85693	7.89931881638774e-05
geneset-2741	speciesHomo sapiens	-1.6833	0.248043	-6.78632	1.21587076896199e-11	-2.36295	5.35834247881549e-08
geneset-2744	speciesCarassius auratus	2.81093	0.333289	8.43391	3.80744210304897e-17	3.79192	1.89762914415961e-13
geneset-2745	speciesPetromyzon marinus	2.52752	0.235062	10.7526	8.09043227339853e-27	3.609	4.05330656897266e-23
geneset-2746	speciesCarassius auratus:monocle3_pseudotime	-0.247557	0.040633	-6.09252	1.15263532372088e-09	-0.34788	5.64445518026115e-06
geneset-2748	speciesCarassius auratus	1.96901	0.128133	15.3669	1.09605064768936e-52	2.82709	5.56136098637581e-49
geneset-2748	speciesMaylandia zebra	-2.2782	0.402047	-5.66651	1.49786878333203e-08	-3.15527	6.67150756096086e-05
geneset-2748	speciesChrysemys picta bellii:monocle3_pseudotime	0.0738108	0.00819937	9.00201	2.62210608364693e-19	0.105368	1.31708388581585e-15
geneset-2750	speciesChrysemys picta bellii	2.76278	0.249192	11.087	2.12716966329209e-28	3.83316	1.0261466455721e-24
geneset-2750	speciesPetromyzon marinus	2.58067	0.299955	8.60351	8.89944684708248e-18	3.57258	4.41145580209878e-14
geneset-2751	speciesChrysemys picta bellii	1.66202	0.167886	9.89972	5.33155054005286e-23	2.3799	2.51009399425689e-19
geneset-2751	speciesMus musculus:monocle3_pseudotime	0.115171	0.0176903	6.5104	7.85669666994237e-11	0.163767	3.80185551858511e-07
geneset-2754	speciesGallus gallus	-3.79402	0.547404	-6.93093	4.44012692466952e-12	-5.11742	1.94433158031278e-08
geneset-2754	speciesHomo sapiens	-2.29429	0.292451	-7.84504	4.77285889905562e-15	-3.22931	2.19217409233625e-11
geneset-2754	speciesTaeniopygia guttata	-1.2191	0.166229	-7.33384	2.41090477076878e-13	-1.73678	1.04536830860534e-09
geneset-2755	speciesTaeniopygia guttata	-2.47534	0.361357	-6.85013	7.81501332447411e-12	-3.38138	3.32294366556639e-08
geneset-2756	speciesTaeniopygia guttata	-4.87649	0.705457	-6.91252	5.05326068016825e-12	-5.05917	2.15369970188771e-08
geneset-2758	speciesChrysemys picta bellii	-3.00043	0.41864	-7.1671	8.20465036968127e-13	-4.23321	3.57230477095922e-09
geneset-2758	speciesHomo sapiens	0.939807	0.0853233	11.0147	4.71548393812283e-28	1.3527	2.32237583952549e-24
geneset-2758	speciesMaylandia zebra	0.719759	0.10013	7.18821	7.03646822856406e-13	1.03574	3.30010359919654e-09
geneset-2758	speciesMus musculus	-1.31012	0.213471	-6.13723	8.71724855610967e-10	-1.87618	3.45290215307504e-06
geneset-2758	speciesTaeniopygia guttata	-0.650133	0.109913	-5.91499	3.42832224780332e-09	-0.933216	1.3805853691904e-05
geneset-2760	speciesTaeniopygia guttata	1.75139	0.308359	5.67971	1.38714873697237e-08	2.43188	5.4875604034627e-05
geneset-2781	speciesChrysemys picta bellii	-1.67782	0.281974	-5.95026	2.76743660280789e-09	-2.38665	1.13963039303629e-05
geneset-2781	speciesHomo sapiens	0.644003	0.107047	6.01608	1.84990082439053e-09	0.92535	7.76958346244023e-06
geneset-2781	speciesMaylandia zebra	1.0975	0.117477	9.3423	1.14515136199458e-20	1.5781	5.56085501384568e-17
geneset-2781	speciesMus musculus	-1.2375	0.197412	-6.26861	3.79405818467736e-10	-1.76616	1.51572624477861e-06
geneset-2781	speciesTaeniopygia guttata	0.78626	0.102884	7.64221	2.33234383069201e-14	1.13003	1.02529834797221e-10
geneset-2782	speciesGallus gallus	-1.5563	0.172061	-9.04507	1.77519658563885e-19	-2.22146	8.24223774712118e-16
geneset-2782	speciesHomo sapiens	-1.39203	0.153073	-9.0939	1.13824055286875e-19	-1.98901	5.41005734778517e-16
geneset-2782	speciesMus musculus	-1.88899	0.272893	-6.9221	4.72459599685304e-12	-2.68967	1.9578725810959e-08
geneset-2782	speciesTaeniopygia guttata	-1.88061	0.17938	-10.4839	1.39155471418432e-25	-2.67792	6.55283114909396e-22
geneset-2783	speciesTaeniopygia guttata	-1.99743	0.307128	-6.50359	8.21948633752314e-11	-2.76541	3.43738918635218e-07
geneset-2784	speciesHomo sapiens:monocle3_pseudotime	0.121914	0.0176209	6.91869	4.83900006770976e-12	0.172238	2.44901793426791e-08
geneset-2785	speciesCarassius auratus	2.47791	0.161007	15.3901	7.7283043477069e-53	3.5631	3.92211445646125e-49
geneset-2785	speciesDanio rerio	2.67335	0.164847	16.2171	2.13388597249526e-58	3.84486	1.08038646787435e-54
geneset-2785	speciesHomo sapiens	0.936122	0.142436	6.57222	5.20541683180005e-11	1.34274	2.270082280348e-07
geneset-2785	speciesPetromyzon marinus	2.76847	0.158183	17.5017	1.42285481554007e-67	3.98202	7.20960535034153e-64
geneset-2787	speciesMaylandia zebra	1.6844	0.162099	10.3912	3.65801971188741e-25	2.41497	1.79206385685364e-21
geneset-2787	speciesTaeniopygia guttata	-1.72516	0.296966	-5.80928	6.46675199724933e-09	-2.40618	2.58282074770138e-05
geneset-2788	speciesHomo sapiens	-1.65997	0.260184	-6.37998	1.84988958656634e-10	-2.33664	7.97857378686062e-07
geneset-2788	speciesTaeniopygia guttata	-2.47583	0.322573	-7.67528	1.80565901315978e-14	-3.4275	7.94128833987671e-11
geneset-2790	speciesDanio rerio	3.74285	0.286726	13.0537	1.25518758595959e-38	5.2949	6.32614543323633e-35
geneset-2790	speciesMaylandia zebra	2.73741	0.268651	10.1895	2.90666224261668e-24	3.84892	1.42135783663956e-20
geneset-2790	speciesMus musculus	1.88209	0.290064	6.48852	9.08082029235421e-11	2.62465	3.67591605434498e-07
geneset-2797	speciesChrysemys picta bellii	1.22313	0.153577	7.9643	1.84341134425332e-15	1.75478	8.26769987897614e-12
geneset-2797	speciesGallus gallus	-1.47226	0.227774	-6.4637	1.06962684818548e-10	-2.07813	4.60046507404575e-07
geneset-2802	speciesCarassius auratus	2.64831	0.212403	12.4683	2.04247009768798e-35	3.79418	1.03287712840081e-31
geneset-2802	speciesChrysemys picta bellii	2.27281	0.186463	12.189	6.20448538802805e-34	3.25336	3.03709559743973e-30
geneset-2802	speciesDanio rerio	3.07095	0.207689	14.7863	5.92954156536151e-49	4.40321	2.9950114446641e-45
geneset-2802	speciesHomo sapiens	1.93591	0.179667	10.775	6.36240846980455e-27	2.76851	3.12330631782705e-23
geneset-2802	speciesMus musculus	2.51437	0.17709	14.1983	2.59633057986829e-45	3.60123	1.26181666181599e-41
geneset-2802	speciesPetromyzon marinus	2.48522	0.236244	10.5197	9.56463108730241e-26	3.55924	4.78709785919486e-22
geneset-2804	speciesHomo sapiens	-1.04675	0.183402	-5.70739	1.18004672609045e-08	-1.49244	4.86061246476656e-05
geneset-2807	speciesCarassius auratus	2.74225	0.167703	16.3519	2.49687319145117e-59	3.94044	1.26941033053377e-55
geneset-2807	speciesDanio rerio	2.81653	0.176124	15.9918	7.42835305546096e-57	4.04754	3.75651814014661e-53
geneset-2807	speciesHomo sapiens	1.58772	0.146708	10.8223	3.8221202714588e-27	2.27718	1.87895432544915e-23
geneset-2807	speciesMus musculus	0.973562	0.163284	5.96239	2.57024845905329e-09	1.39407	1.00522417233574e-05
geneset-2807	speciesPetromyzon marinus	2.89719	0.172627	16.7829	2.33421636249776e-62	4.16382	1.18088005778762e-58
geneset-2807	speciesTaeniopygia guttata	-1.56499	0.246426	-6.35077	2.23599993343443e-10	-2.1957	9.27045572401915e-07
geneset-2808	speciesCarassius auratus	3.0468	0.16339	18.6474	2.62628498417638e-76	4.37719	1.33756694244103e-72
geneset-2808	speciesDanio rerio	2.98275	0.173008	17.2405	1.17912386379842e-65	4.28484	5.97933711332179e-62
geneset-2808	speciesHomo sapiens	1.50411	0.151261	9.94385	3.44086106320252e-23	2.15496	1.6650326684837e-19
geneset-2813	speciesMaylandia zebra	-2.04488	0.357941	-5.71291	1.14253610715259e-08	-2.90463	5.10256625454347e-05
geneset-2814	speciesMus musculus	2.0682	0.286065	7.22983	5.19202022032029e-13	2.93027	2.18012929051249e-09
geneset-2815	speciesGallus gallus	-2.53129	0.394081	-6.42327	1.3947212638458e-10	-3.44653	5.98753838569002e-07
geneset-2815	speciesHomo sapiens	-2.57662	0.442786	-5.81912	6.09854394417272e-09	-3.50233	2.52662675607076e-05
geneset-2815	speciesTaeniopygia guttata	-2.33192	0.365016	-6.38855	1.74958950174453e-10	-3.19699	7.27129396925027e-07
geneset-2816	speciesHomo sapiens	1.51105	0.237891	6.35186	2.22030119935449e-10	2.14578	9.55839666322108e-07
geneset-2816	speciesMus musculus	1.88106	0.251598	7.47646	8.27905022763463e-14	2.67656	3.51031729651708e-10
geneset-2817	speciesMus musculus	2.39966	0.16107	14.8983	1.15794292318137e-49	3.42677	5.66813060897281e-46
geneset-2817	speciesMus musculus:monocle3_pseudotime	-0.107254	0.0133481	-8.03516	1.04063118189069e-15	-0.15041	5.12094604608409e-12
geneset-2818	speciesGallus gallus	2.04575	0.196001	10.4375	2.26020787652378e-25	2.91666	1.07970130261541e-21
geneset-2818	speciesHomo sapiens	1.31114	0.21002	6.24293	4.46982235797514e-10	1.86249	1.90682621791219e-06
geneset-2820	speciesHomo sapiens	-3.25772	0.362798	-8.97942	3.21496982399728e-19	-4.44956	1.52453869053951e-15
geneset-2820	speciesMus musculus	-1.76195	0.224654	-7.84297	4.85202498993027e-15	-2.49013	2.08637074567002e-11
geneset-2820	speciesTaeniopygia guttata	-1.35716	0.144847	-9.36963	8.86252692092975e-21	-1.92675	4.08473865785652e-17
geneset-2821	speciesChrysemys picta bellii	-4.20564	0.663207	-6.34137	2.37626922422779e-10	-4.96963	9.9874595494294e-07
geneset-2821	speciesHomo sapiens	-2.84587	0.468817	-6.07033	1.32308925830987e-09	-3.74968	5.58079049155103e-06
geneset-2821	speciesMus musculus	-2.97825	0.505991	-5.88598	4.08498592911125e-09	-3.89401	1.59110201938883e-05
geneset-2821	speciesChrysemys picta bellii:monocle3_pseudotime	0.227223	0.0381125	5.96191	2.57779630800712e-09	0.322743	1.27008024095511e-05
geneset-2825	speciesChrysemys picta bellii	2.37393	0.334449	7.09803	1.35193387873927e-12	3.35597	5.87009690148591e-09
geneset-2835	speciesHomo sapiens	1.21756	0.154476	7.88182	3.56460959559172e-15	1.74284	1.64043333589131e-11
geneset-2855	speciesHomo sapiens	-1.9324	0.252536	-7.65197	2.16291308528132e-14	-2.72665	9.88018697356507e-11
geneset-2855	speciesTaeniopygia guttata	-1.07613	0.170921	-6.29608	3.18142474778306e-10	-1.5322	1.31520099073352e-06
geneset-2857	speciesPetromyzon marinus	3.86959	0.517186	7.48201	7.93897812665477e-14	5.13413	3.90121385143815e-10
geneset-2858	speciesChrysemys picta bellii	-1.92145	0.264981	-7.2513	4.43547120049954e-13	-2.73768	1.9400751030985e-09
geneset-2858	speciesHomo sapiens	0.616923	0.0717781	8.59487	9.58973628270091e-18	0.887281	4.49470939570192e-14
geneset-2858	speciesMus musculus	-2.06264	0.213756	-9.64947	6.16356974147883e-22	-2.93534	2.77114095576888e-18
geneset-2860	speciesMus musculus	-1.8186	0.309905	-5.86827	4.5442089225554e-09	-2.57472	1.76769727087405e-05
geneset-2870	speciesGallus gallus	-1.14474	0.19948	-5.73863	9.82360741704629e-09	-1.62357	4.07876179955762e-05
geneset-2870	speciesTaeniopygia guttata	-1.96111	0.260779	-7.52021	5.94121293972726e-14	-2.75099	2.59631005466081e-10
geneset-2872	speciesCarassius auratus	1.43061	0.17051	8.39018	5.51386309046228e-17	2.05579	2.74700659166831e-13
geneset-2872	speciesChrysemys picta bellii	1.33421	0.124809	10.69	1.57859877839894e-26	1.91697	7.54885935830373e-23
geneset-2872	speciesHomo sapiens	0.677592	0.120024	5.64545	1.69265823776391e-08	0.972293	6.92635750892992e-05
geneset-2872	speciesTaeniopygia guttata	-2.14352	0.227572	-9.41907	5.56402569482461e-21	-3.0142	2.56668505302259e-17
geneset-2873	speciesCarassius auratus	3.49235	0.181834	19.2062	9.39979699753779e-81	4.99174	4.79013654994526e-77
geneset-2873	speciesChrysemys picta bellii	1.69223	0.187221	9.03868	1.88112433432316e-19	2.40222	8.69267554890732e-16
geneset-2873	speciesDanio rerio	3.48844	0.187858	18.5695	1.06976455289799e-75	4.98611	5.43119463506309e-72
geneset-2873	speciesHomo sapiens	1.10257	0.179774	6.13309	8.9464163579129e-10	1.5587	3.7905966108477e-06
geneset-2873	speciesMus musculus	2.26337	0.170758	13.2549	9.18231113715114e-40	3.2223	4.40291819026397e-36
geneset-2873	speciesPetromyzon marinus	4.07365	0.175984	23.1479	1.65963675208575e-115	5.82973	8.44423179461229e-112
geneset-2874	speciesCarassius auratus	3.85246	0.196251	19.6303	3.2994546899055e-84	5.50608	1.68239194638281e-80
geneset-2874	speciesChrysemys picta bellii	1.9937	0.200766	9.9305	3.9291108465239e-23	2.83064	1.85139703088206e-19
geneset-2874	speciesDanio rerio	3.92715	0.199387	19.6961	9.45951095400169e-85	5.61375	4.80921536901446e-81
geneset-2874	speciesHomo sapiens	1.46089	0.196939	7.41795	1.2866131502365e-13	2.06709	5.83093079687182e-10
geneset-2874	speciesMus musculus	1.89209	0.195783	9.66421	5.34542672470773e-22	2.68482	2.40437294077354e-18
geneset-2875	speciesHomo sapiens	1.14218	0.182289	6.26575	3.86402112031968e-10	1.62246	1.65418744160885e-06
geneset-2875	speciesTaeniopygia guttata	1.33788	0.176104	7.59711	3.30099993724469e-14	1.90267	1.4474884724818e-10
geneset-2878	speciesGallus gallus	-2.02421	0.285285	-7.09539	1.37787800272133e-12	-2.83535	6.06404108997657e-09
geneset-2878	speciesHomo sapiens	-1.81686	0.284675	-6.38223	1.82309367529478e-10	-2.55412	7.86664920889698e-07
geneset-2878	speciesMus musculus	-2.42265	0.395471	-6.12598	9.35416529978534e-10	-3.36437	3.70237862565504e-06
geneset-2879	speciesCarassius auratus	2.43882	0.211733	11.5184	1.66341177464351e-30	3.49596	8.38692216775258e-27
geneset-2879	speciesChrysemys picta bellii	1.20211	0.199288	6.03201	1.67702987402548e-09	1.71705	6.93451852909536e-06
geneset-2879	speciesDanio rerio	3.06254	0.19655	15.5815	4.22703236380258e-54	4.3948	2.13634215666582e-50
geneset-2879	speciesHomo sapiens	1.54793	0.17218	8.99019	2.91739509224479e-19	2.21379	1.3848874502886e-15
geneset-2879	speciesPetromyzon marinus	2.20545	0.237494	9.28635	1.9308711380479e-20	3.15985	9.6022221695122e-17
geneset-2880	speciesChrysemys picta bellii	2.51879	0.295426	8.52597	1.73567127932731e-17	3.55864	7.92160371884984e-14
geneset-2882	speciesChrysemys picta bellii	3.17937	0.293347	10.8383	3.2164023150848e-27	4.51897	1.54483803193523e-23
geneset-2882	speciesMus musculus	2.05984	0.300322	6.85877	7.35885586627191e-12	2.91004	3.04215101511681e-08
geneset-2884	speciesMaylandia zebra	-1.60341	0.260625	-6.15217	7.93742207002695e-10	-2.28398	3.60755833082725e-06
geneset-2884	speciesTaeniopygia guttata	-1.53633	0.168808	-9.10103	1.06646827452924e-19	-2.18956	4.88335822906939e-16
geneset-2885	speciesHomo sapiens	1.18391	0.182264	6.49557	8.66715147384618e-11	1.68312	3.76761074568093e-07
geneset-2886	speciesChrysemys picta bellii	-1.15928	0.20285	-5.71495	1.12891123469421e-08	-1.65981	4.59805545890952e-05
geneset-2886	speciesMus musculus	-1.13162	0.167726	-6.74682	1.59529770959637e-11	-1.62041	6.55348299102189e-08
geneset-2886	speciesTaeniopygia guttata	-0.859694	0.121058	-7.10153	1.31830950133935e-12	-1.23237	5.67136747476188e-09
geneset-2888	speciesGallus gallus	-4.78982	0.721104	-6.64234	3.24879560759318e-11	-6.13312	1.40737825720937e-07
geneset-2888	speciesHomo sapiens	-2.06864	0.198139	-10.4403	2.19433959580554e-25	-2.92593	1.07105715671268e-21
geneset-2888	speciesTaeniopygia guttata	-1.53803	0.184968	-8.31512	1.03658449577437e-16	-2.18769	4.64389854106918e-13
geneset-2888	speciesHomo sapiens:monocle3_pseudotime	0.188926	0.0149685	12.6216	3.04152006453633e-36	0.271076	1.5526959929458e-32
geneset-2889	speciesGallus gallus	1.27373	0.17792	7.15899	8.70171730629173e-13	1.8133	3.83919767553591e-09
geneset-2889	speciesHomo sapiens	2.04117	0.171719	11.8867	2.29753733722957e-32	2.91538	1.14463310140777e-28
geneset-2889	speciesTaeniopygia guttata	1.54837	0.173758	8.91106	5.94071470469197e-19	2.20724	2.70421333357578e-15
geneset-2890	speciesPetromyzon marinus	2.39126	0.306872	7.79239	7.23276691402824e-15	3.31188	3.56647736530733e-11
geneset-2894	speciesGallus gallus	1.14408	0.198381	5.76708	8.30601602580004e-09	1.62533	3.4561332683354e-05
geneset-2894	speciesHomo sapiens	1.24715	0.199647	6.24681	4.36064012290176e-10	1.77287	1.86242939649134e-06
geneset-2895	speciesChrysemys picta bellii	1.48933	0.261689	5.69121	1.29710603292156e-08	2.11385	5.27143891779322e-05
geneset-2895	speciesHomo sapiens	1.28291	0.226806	5.65644	1.58816744527514e-08	1.8184	6.50672202329225e-05
geneset-2897	speciesChrysemys picta bellii	-2.59437	0.395364	-6.56197	5.5745459343456e-11	-3.65422	2.37364165884436e-07
geneset-2897	speciesHomo sapiens	-1.30559	0.185473	-7.03924	2.06057243159242e-12	-1.86384	9.19221361733379e-09
geneset-2917	speciesChrysemys picta bellii	2.07441	0.370743	5.59528	2.26091313300416e-08	2.88514	9.14991544926783e-05
geneset-2918	speciesMus musculus	-3.2016	0.557448	-5.74332	9.55612965362008e-09	-4.17282	3.6924884981588e-05
geneset-2919	speciesCarassius auratus	2.53359	0.140257	18.0639	8.54089638882154e-72	3.64416	4.34902444118793e-68
geneset-2919	speciesChrysemys picta bellii	1.57417	0.128926	12.2099	4.8209093419047e-34	2.26155	2.36031721379654e-30
geneset-2919	speciesDanio rerio	2.51572	0.155527	16.1755	4.12429895874555e-58	3.61841	2.08689527312525e-54
geneset-2919	speciesHomo sapiens	0.90686	0.127782	7.09692	1.36271498032635e-12	1.30119	6.10496311186205e-09
geneset-2919	speciesMus musculus	1.82543	0.12161	15.0105	2.22613688521748e-50	2.62349	1.09036184637952e-46
geneset-2919	speciesPetromyzon marinus	2.97626	0.140075	21.2476	5.11994542533001e-98	4.28246	2.60195626515271e-94
geneset-2920	speciesGallus gallus	-2.35283	0.374909	-6.27574	3.62471354154858e-10	-3.23599	1.54630279682462e-06
geneset-2920	speciesTaeniopygia guttata	-1.63871	0.24278	-6.74977	1.56338627952935e-11	-2.29294	6.62563105264539e-08
geneset-2921	speciesChrysemys picta bellii	2.61255	0.195767	13.3452	2.79984045775285e-40	3.73721	1.38424112231301e-36
geneset-2921	speciesMus musculus	2.13206	0.192089	11.0993	1.85628364578867e-28	3.04558	8.62243753468837e-25
geneset-2922	speciesGallus gallus	-1.79513	0.172705	-10.3942	3.54382502486919e-25	-2.55571	1.6904045368626e-21
geneset-2922	speciesChrysemys picta bellii:monocle3_pseudotime	-0.0887488	0.0131672	-6.74013	1.6701456159217e-11	-0.1274	8.28726254620347e-08
geneset-2924	speciesCarassius auratus	2.25384	0.275727	8.17417	3.34227237483767e-16	3.2292	1.66244627924426e-12
geneset-2924	speciesMus musculus	2.21831	0.170299	13.026	1.79510430921989e-38	3.17805	8.5823937023803e-35
geneset-2924	speciesCarassius auratus:monocle3_pseudotime	-0.119715	0.0204629	-5.85037	5.05955239806853e-09	-0.169558	2.46956752549725e-05
geneset-2924	speciesMus musculus:monocle3_pseudotime	-0.118292	0.0162157	-7.2949	3.21699336829922e-13	-0.167544	1.56989276373002e-09
geneset-2925	speciesMus musculus	1.11595	0.181611	6.14474	8.31641228793962e-10	1.59007	3.29496254848168e-06
geneset-2928	speciesTaeniopygia guttata	-3.77412	0.539875	-6.99074	2.91005534709357e-12	-4.26873	1.2440486608825e-08
geneset-2930	speciesGallus gallus	-1.56213	0.172136	-9.075	1.35220529558588e-19	-2.22533	6.28369800858758e-16
geneset-2930	speciesTaeniopygia guttata	-0.704902	0.121458	-5.80365	6.68701865944931e-09	-1.0092	2.66878914698622e-05
geneset-2932	speciesGallus gallus	-1.31988	0.195216	-6.7611	1.44632082509097e-11	-1.86538	6.29004926832063e-08
geneset-2932	speciesHomo sapiens	-1.82351	0.26283	-6.938	4.2246357484349e-12	-2.55817	1.87700566302963e-08
geneset-2932	speciesMaylandia zebra	1.13655	0.130174	8.73104	2.92915604618558e-18	1.62993	1.41390362349378e-14
geneset-2932	speciesTaeniopygia guttata	-0.95859	0.15794	-6.06933	1.33135179553642e-09	-1.36008	5.41993315962877e-06
geneset-2934	speciesMus musculus	2.41478	0.379737	6.35908	2.11877907718149e-10	3.31619	8.50901677396086e-07
geneset-2937	speciesChrysemys picta bellii	2.26903	0.266607	8.51075	1.97751012389172e-17	3.22397	9.01744616494624e-14
geneset-2938	speciesTaeniopygia guttata	0.824296	0.123716	6.66279	2.82890153843191e-11	1.17422	1.19407933937211e-07
geneset-2939	speciesTaeniopygia guttata	-1.62559	0.251981	-6.45124	1.16096195120275e-10	-2.16759	4.84701614627148e-07
geneset-2940	speciesMus musculus	3.18334	0.305747	10.4117	2.95546534485435e-25	4.47713	1.35508086061572e-21
geneset-2942	speciesGallus gallus	0.908478	0.157961	5.75127	9.11879510751023e-09	1.29851	3.78977124668125e-05
geneset-2942	speciesHomo sapiens	1.01913	0.157394	6.47506	9.9248863379571e-11	1.45729	4.30144573887061e-07
geneset-2943	speciesChrysemys picta bellii	1.78594	0.231982	7.69862	1.50629695664567e-14	2.54001	6.71356553576975e-11
geneset-2943	speciesMus musculus	1.64718	0.216559	7.60617	3.0788845515205e-14	2.34093	1.31098904203743e-10
geneset-2944	speciesChrysemys picta bellii	1.441	0.198157	7.27203	3.80820745811847e-13	2.06046	1.66799486665589e-09
geneset-2945	speciesMus musculus	1.47074	0.172605	8.52087	1.8132116114196e-17	2.10095	7.9654386089663e-14
geneset-2945	speciesTaeniopygia guttata	-3.09876	0.520517	-5.95322	2.71795964025163e-09	-3.99036	1.09696851080556e-05
geneset-2947	speciesChrysemys picta bellii	-2.24986	0.329533	-6.82743	9.14949494193563e-12	-3.18111	3.9379426230091e-08
geneset-2947	speciesHomo sapiens	-1.03543	0.130786	-7.91697	2.69345688507132e-15	-1.4797	1.24087558695236e-11
geneset-2947	speciesMus musculus	-1.49677	0.20456	-7.317	2.7317679463641e-13	-2.13257	1.15198654298174e-09
geneset-2947	speciesTaeniopygia guttata	-0.941863	0.110312	-8.5382	1.56270588931194e-17	-1.34666	7.04936626668616e-14
geneset-2951	speciesMus musculus	2.88808	0.236857	12.1933	5.89076594185432e-34	4.12106	2.78633229049709e-30
geneset-2953	speciesChrysemys picta bellii	4.06234	0.491942	8.25777	1.6728644503065e-16	5.44618	7.57640309543814e-13
geneset-2953	speciesDanio rerio	3.48444	0.573524	6.07549	1.28137629293154e-09	4.61901	6.2608045672635e-06
geneset-2955	speciesCarassius auratus	1.71695	0.219034	7.83873	5.01767443637275e-15	2.44244	2.49127535765907e-11
geneset-2955	speciesDanio rerio	1.42413	0.248796	5.7241	1.06992140355466e-08	2.0226	5.20516762829342e-05
geneset-2959	speciesCarassius auratus	2.64953	0.190227	13.9282	1.09585500288163e-43	3.80175	5.55488900960698e-40
geneset-2959	speciesDanio rerio	2.99127	0.18338	16.3118	4.72961893987237e-59	4.29432	2.39602495493934e-55
geneset-2959	speciesHomo sapiens	1.31909	0.164017	8.04241	9.81258034297595e-16	1.88674	4.53243086042059e-12
geneset-2959	speciesMus musculus	1.80526	0.16164	11.1684	8.6344119827027e-29	2.58583	4.01759189555157e-25
geneset-2959	speciesPetromyzon marinus	2.73142	0.191954	14.2295	1.67749691922081e-45	3.91977	8.45458447287288e-42
geneset-2960	speciesGallus gallus	-1.14603	0.198048	-5.78663	7.39828824873233e-09	-1.6038	3.08064722677214e-05
geneset-2960	speciesTaeniopygia guttata	-1.17004	0.20439	-5.72456	1.067070766117e-08	-1.63671	4.23733801225061e-05
geneset-2962	speciesGallus gallus	-2.83377	0.446708	-6.34368	2.34093451480111e-10	-3.72177	1.00121769198043e-06
geneset-2964	speciesHomo sapiens	-1.43129	0.21013	-6.81143	1.02220995923305e-11	-2.0315	4.51101255009545e-08
geneset-2964	speciesTaeniopygia guttata	-1.2146	0.172995	-7.02101	2.34660690429327e-12	-1.72737	1.00458241572795e-08
geneset-2968	speciesDanio rerio	3.31244	0.401694	8.24618	1.8420743787857e-16	4.48329	9.15142551380736e-13
geneset-2981	speciesChrysemys picta bellii	-2.15525	0.292373	-7.37156	1.82067184813674e-13	-3.00697	8.00185277256097e-10
geneset-2981	speciesHomo sapiens	-1.21523	0.160174	-7.58693	3.56915301509885e-14	-1.7206	1.6282476054881e-10
geneset-2982	speciesCarassius auratus	3.35457	0.481385	6.96858	3.40442141490941e-12	4.65796	1.67872019969183e-08
geneset-2982	speciesHomo sapiens	2.12924	0.375611	5.66874	1.47859848217914e-08	2.90693	6.06964676934537e-05
geneset-2983	speciesChrysemys picta bellii	-2.34173	0.321635	-7.28071	3.57197604664395e-13	-3.34388	1.56488270603471e-09
geneset-2983	speciesGallus gallus	1.07267	0.0664992	16.1305	8.39322881343636e-58	1.54509	4.17814930332862e-54
geneset-2983	speciesHomo sapiens	0.453154	0.0742825	6.10042	1.09729060490702e-09	0.652408	4.64044196815179e-06
geneset-2983	speciesMus musculus	-3.67829	0.454513	-8.09283	6.51105108876453e-16	-5.16995	2.82058733165279e-12
geneset-2983	speciesTaeniopygia guttata	1.16445	0.0653228	17.8261	5.40152775698611e-70	1.67739	2.70292448959585e-66
geneset-2983	speciesTaeniopygia guttata:monocle3_pseudotime	-0.0331604	0.00542361	-6.11409	1.00759028042498e-09	-0.0477151	4.90192671426753e-06
geneset-2985	speciesMaylandia zebra	2.26676	0.159543	14.2079	2.27163335119671e-45	3.24897	1.13649816560371e-41
geneset-2987	speciesChrysemys picta bellii	-4.92982	0.419248	-11.7587	1.03202036427674e-31	-6.75691	5.02800321475628e-28
geneset-2987	speciesHomo sapiens	-1.90505	0.0944664	-20.1664	1.12547078625175e-88	-2.73173	5.74327742224268e-85
geneset-2987	speciesMus musculus	-2.86046	0.201962	-14.1634	4.23003152642265e-45	-4.07925	2.05452631238348e-41
geneset-2987	speciesTaeniopygia guttata	-2.12566	0.100945	-21.0576	2.4151058390491e-96	-3.0452	1.21552276879341e-92
geneset-2987	speciesChrysemys picta bellii:monocle3_pseudotime	0.185405	0.0242683	7.63981	2.37600284923801e-14	0.266987	1.18562542176977e-10
geneset-2987	speciesHomo sapiens:monocle3_pseudotime	0.0716241	0.00686334	10.4357	2.30132454713717e-25	0.103129	1.1727549892211e-21
geneset-2989	speciesCarassius auratus	3.42598	0.342195	10.0118	1.74698007701528e-23	4.86422	8.75935810615461e-20
geneset-2989	speciesChrysemys picta bellii	3.23405	0.307208	10.5272	8.83908390335468e-26	4.5879	4.21447520511951e-22
geneset-2989	speciesMus musculus	1.9553	0.316313	6.18153	6.59730056905869e-10	2.75152	2.62110751608702e-06
geneset-2989	speciesTaeniopygia guttata	2.15331	0.302036	7.12932	1.07880666650266e-12	3.03509	4.64426269929395e-09
geneset-2993	speciesTaeniopygia guttata	-2.27748	0.322578	-7.06023	1.77331800009119e-12	-3.16644	7.6093075383913e-09
geneset-2998	speciesTaeniopygia guttata	-2.65461	0.355863	-7.45964	9.40128604867567e-14	-3.3258	4.09237981698852e-10
geneset-3004	speciesChrysemys picta bellii	3.02773	0.151663	19.9635	5.69161931972675e-87	4.34564	2.88792764282935e-83
geneset-3004	speciesHomo sapiens	2.104	0.146987	14.3142	5.10262607041988e-46	3.01473	2.58090826641838e-42
geneset-3004	speciesMus musculus	3.97221	0.142726	27.8311	3.18580977746675e-164	5.70754	1.62189575770832e-160
geneset-3004	speciesChrysemys picta bellii:monocle3_pseudotime	-0.105142	0.0164027	-6.41008	1.5203380383379e-10	-0.149096	7.5256732897726e-07
geneset-3007	speciesMus musculus	3.41241	0.222233	15.3551	1.3098069682659e-52	4.87465	6.44294047689996e-49
geneset-3008	speciesGallus gallus	-1.89508	0.333767	-5.67784	1.40230945128965e-08	-2.5992	5.79153803382625e-05
geneset-3008	speciesHomo sapiens	-2.22379	0.365933	-6.07703	1.2691738754644e-09	-3.01565	5.35874928319425e-06
geneset-3009	speciesGallus gallus	-3.15718	0.461444	-6.84197	8.27086680643355e-12	-4.1969	3.60857918764696e-08
geneset-3009	speciesHomo sapiens	-2.16214	0.311695	-6.93671	4.26324459680108e-12	-2.98676	1.89373324989904e-08
geneset-3009	speciesTaeniopygia guttata	-1.04309	0.18492	-5.64077	1.73918652260433e-08	-1.47206	6.8680475777645e-05
geneset-3011	speciesGallus gallus	-2.10345	0.340869	-6.17084	7.05733925530122e-10	-2.82212	2.99513477994984e-06
geneset-3011	speciesMaylandia zebra	1.84865	0.151789	12.1791	6.99823355604647e-34	2.63998	3.47672243064389e-30
geneset-3011	speciesTaeniopygia guttata	-1.46189	0.252979	-5.77869	7.75470322235939e-09	-2.00726	3.09102470443245e-05
geneset-3012	speciesChrysemys picta bellii	-3.33437	0.501292	-6.65155	3.05268303151318e-11	-4.57682	1.30380092275928e-07
geneset-3012	speciesGallus gallus	-2.07417	0.201432	-10.2971	9.66131481269183e-25	-2.9286	4.5958874563975e-21
geneset-3012	speciesHomo sapiens	-1.78283	0.191506	-9.30953	1.55576884444103e-20	-2.52645	7.41946161913927e-17
geneset-3012	speciesMaylandia zebra	-1.2315	0.19566	-6.29411	3.22209896374361e-10	-1.75412	1.47121038684533e-06
geneset-3012	speciesMus musculus	-1.53711	0.215438	-7.13482	1.03674520484059e-12	-2.18376	4.33359495623367e-09
geneset-3012	speciesTaeniopygia guttata:monocle3_pseudotime	-0.074827	0.0130148	-5.74937	9.22153706722816e-09	-0.107224	4.45676886459137e-05
geneset-3013	speciesTaeniopygia guttata	3.36373	0.544303	6.17989	6.66588250630572e-10	4.32891	2.73701135708913e-06
geneset-3021	speciesChrysemys picta bellii	-2.53773	0.396651	-6.39789	1.64625548194874e-10	-3.46455	6.94225936737784e-07
geneset-3021	speciesGallus gallus	-1.41676	0.184121	-7.69471	1.55277720090877e-14	-1.98855	6.9766279636831e-11
geneset-3029	speciesHomo sapiens	-1.41039	0.233055	-6.05176	1.48436718997941e-09	-1.99456	6.25215460419328e-06
geneset-3029	speciesTaeniopygia guttata	1.11313	0.125892	8.84197	1.09993996696788e-18	1.59705	4.99922714986901e-15
geneset-3032	speciesGallus gallus	-3.58962	0.509292	-7.04825	1.93215621145e-12	-4.82336	8.49182654932275e-09
geneset-3032	speciesHomo sapiens	-2.24435	0.258895	-8.66898	5.04006771945565e-18	-3.14451	2.36832782137221e-14
geneset-3032	speciesTaeniopygia guttata	-2.79915	0.330921	-8.45865	3.08536188919923e-17	-3.87177	1.38933845870641e-13
geneset-3035	speciesCarassius auratus	3.53713	0.204135	17.3274	2.73042622112931e-66	5.07589	1.38924086131059e-62
geneset-3035	speciesDanio rerio	3.43006	0.211547	16.2142	2.23520967159336e-58	4.9215	1.13146313576056e-54
geneset-3035	speciesHomo sapiens	1.61373	0.197062	8.18895	2.95876598759189e-16	2.30579	1.37109215865008e-12
geneset-3035	speciesMus musculus	2.00044	0.195581	10.2282	1.95897701088259e-24	2.8619	8.94664800870079e-21
geneset-3035	speciesPetromyzon marinus	3.56543	0.210391	16.9467	1.5777317343621e-63	5.11669	7.98805577107531e-60
geneset-3037	speciesMus musculus	1.32981	0.190394	6.98449	3.04178194933411e-12	1.88956	1.26233950897366e-08
geneset-3041	speciesChrysemys picta bellii	-3.13976	0.484851	-6.47574	9.88060470215387e-11	-4.374	4.18740027277281e-07
geneset-3041	speciesGallus gallus	-2.54897	0.203916	-12.5001	1.37818556048053e-35	-3.5922	6.71589823622162e-32
geneset-3041	speciesHomo sapiens	-3.76079	0.386621	-9.72735	2.89637845222805e-22	-5.14289	1.39460622474781e-18
geneset-3041	speciesMaylandia zebra	-2.49503	0.281178	-8.87347	8.3109190483822e-19	-3.51909	4.01749826798796e-15
geneset-3041	speciesMus musculus	-2.00184	0.214326	-9.34021	1.16784935958408e-20	-2.84118	5.21795093862167e-17
geneset-3041	speciesTaeniopygia guttata	-2.24256	0.173351	-12.9365	5.66417139491271e-38	-3.17402	2.75278729792758e-34
geneset-3042	speciesGallus gallus	1.01002	0.157565	6.4102	1.51917005870298e-10	1.44219	6.51723955183578e-07
geneset-3042	speciesMaylandia zebra	1.62016	0.167215	9.68905	4.20206147711016e-22	2.31849	2.04598373320494e-18
geneset-3044	speciesChrysemys picta bellii	-1.76016	0.18066	-9.74292	2.48850711312383e-22	-2.52173	1.1676075374777e-18
geneset-3044	speciesGallus gallus	0.759052	0.062745	12.0974	1.87099990952583e-33	1.09312	9.08557556065743e-30
geneset-3044	speciesHomo sapiens	0.976058	0.0629944	15.4944	1.59403636436773e-53	1.40585	8.08973454916623e-50
geneset-3044	speciesMus musculus	-1.8954	0.181316	-10.4536	1.91061583522613e-25	-2.71378	8.76972668368794e-22
geneset-3045	speciesHomo sapiens	-2.91971	0.388871	-7.50818	6.5101006276229e-14	-3.73512	2.95753871512908e-10
geneset-3045	speciesTaeniopygia guttata	-3.76945	0.662676	-5.68822	1.31993193349445e-08	-4.47708	5.22561052470453e-05
geneset-3046	speciesChrysemys picta bellii	-2.65394	0.415093	-6.39359	1.69310392994048e-10	-3.69019	7.13304685683924e-07
geneset-3046	speciesMus musculus	-1.36344	0.225642	-6.0425	1.57181235713487e-09	-1.93533	6.18193800061144e-06
geneset-3048	speciesChrysemys picta bellii	1.63876	0.203119	8.06799	7.9715565829155e-16	2.31844	3.58799761797027e-12
geneset-3049	speciesGallus gallus	-1.21336	0.179531	-6.75846	1.47278198146619e-11	-1.7128	6.40365605541499e-08
geneset-3049	speciesHomo sapiens	-1.15751	0.176044	-6.57515	5.10441980146235e-11	-1.63512	2.22654791739788e-07
geneset-3049	speciesMaylandia zebra	-1.70367	0.284888	-5.98013	2.30626532508672e-09	-2.38705	1.04012566161411e-05
geneset-3049	speciesMus musculus	-1.98821	0.310743	-6.39825	1.64246848130919e-10	-2.77001	6.61093563726949e-07
geneset-3049	speciesTaeniopygia guttata	-0.887458	0.157756	-5.62553	1.89938705149513e-08	-1.25743	7.49498130519978e-05
geneset-3051	speciesHomo sapiens	-0.686151	0.108555	-6.32077	2.71417226743718e-10	-0.984993	1.16546557163753e-06
geneset-3052	speciesMaylandia zebra	2.51732	0.403025	6.24606	4.38136227665062e-10	3.41348	1.99746306192502e-06
geneset-3053	speciesCarassius auratus	3.06338	0.237142	12.9179	7.18196961860738e-38	4.38493	3.63407662701533e-34
geneset-3053	speciesChrysemys picta bellii	2.96967	0.209556	14.1713	3.78844016651583e-45	4.2499	1.88550667087493e-41
geneset-3053	speciesDanio rerio	3.80549	0.225129	16.9036	3.21418479843356e-63	5.45466	1.62927027432597e-59
geneset-3053	speciesHomo sapiens	2.33795	0.208303	11.2238	4.65674879266356e-29	3.34017	2.30415930260993e-25
geneset-3053	speciesMus musculus	2.05825	0.215537	9.54942	1.61262863020764e-21	2.9378	7.23747729237189e-18
geneset-3053	speciesPetromyzon marinus	3.5038	0.231568	15.1308	3.75635572833241e-51	5.01971	1.89695964280787e-47
geneset-3055	speciesChrysemys picta bellii	1.78305	0.188646	9.45184	4.08185950882065e-21	2.52919	1.90214653111042e-17
geneset-3055	speciesTaeniopygia guttata	-2.79248	0.4497	-6.20965	5.52228819360375e-10	-3.40255	2.26966044757114e-06
geneset-3055	speciesChrysemys picta bellii:monocle3_pseudotime	-0.134901	0.0189577	-7.11586	1.18887995109265e-12	-0.187249	5.9206221564414e-09
geneset-3068	speciesHomo sapiens	-0.742432	0.126897	-5.85069	5.04998265657205e-09	-1.06206	2.09877279207134e-05
geneset-3068	speciesMus musculus	-1.50342	0.207653	-7.24007	4.8163188409099e-13	-2.14045	2.02285391318216e-09
geneset-3071	speciesGallus gallus	-3.52621	0.549423	-6.41802	1.4435125574519e-10	-4.64741	6.1941123840261e-07
geneset-3071	speciesTaeniopygia guttata	-2.27992	0.325445	-7.00556	2.61929292706694e-12	-3.15856	1.12027158490653e-08
geneset-3072	speciesGallus gallus	-1.88145	0.309762	-6.07384	1.29455068127533e-09	-2.62017	5.47724393247592e-06
geneset-3072	speciesHomo sapiens	-2.46473	0.393205	-6.26832	3.8010639178121e-10	-3.37891	1.62761556960714e-06
geneset-3072	speciesTaeniopygia guttata	-2.77861	0.39641	-7.00944	2.54801199075101e-12	-3.76614	1.09029433084236e-08
geneset-3076	speciesGallus gallus	-1.17316	0.143929	-8.15102	4.04346710374662e-16	-1.67353	1.83816014536321e-12
geneset-3076	speciesTaeniopygia guttata	-1.70887	0.171237	-9.97955	2.41111359887806e-23	-2.42717	1.12791894155516e-19
geneset-3077	speciesGallus gallus	-1.02018	0.148634	-6.86374	7.10830699777794e-12	-1.45722	3.10561932732918e-08
geneset-3077	speciesHomo sapiens	-1.61747	0.200349	-8.07327	7.63613233772194e-16	-2.30049	3.52789314002754e-12
geneset-3077	speciesMus musculus	-3.26441	0.480967	-6.78718	1.20861823072942e-11	-4.51516	4.97829849237448e-08
geneset-3077	speciesTaeniopygia guttata	-1.37615	0.154728	-8.89399	6.92036154083399e-19	-1.96109	3.14807246492538e-15
geneset-3081	speciesChrysemys picta bellii	1.46815	0.219049	6.70238	2.16159379465604e-11	2.08721	9.24945984733319e-08
geneset-3081	speciesGallus gallus	1.18954	0.198274	5.99951	2.04815766017509e-09	1.68827	8.62069559167695e-06
geneset-3081	speciesMus musculus	2.33559	0.190744	12.2446	3.16273968231708e-34	3.33324	1.49724096560891e-30
geneset-3086	speciesMus musculus	1.80336	0.148991	12.1038	1.73162385986927e-33	2.57645	8.18365436174217e-30
geneset-3086	speciesMus musculus:monocle3_pseudotime	-0.0846923	0.0124268	-6.81528	9.95336037218016e-12	-0.11954	4.83534246880512e-08
geneset-3087	speciesCarassius auratus	2.49499	0.389478	6.40599	1.56151417639679e-10	3.52839	7.66235006357905e-07
geneset-3088	speciesTaeniopygia guttata	1.09468	0.191646	5.71199	1.14867777977849e-08	1.56085	4.55450739682171e-05
geneset-3089	speciesHomo sapiens	-4.08151	0.683651	-5.97017	2.45107459962307e-09	-5.60201	1.02626493486218e-05
geneset-3089	speciesMaylandia zebra	1.0708	0.09434	11.3505	1.12240062111247e-29	1.54126	5.55139347202228e-26
geneset-3089	speciesTaeniopygia guttata	-1.73417	0.166461	-10.4179	2.77172268635008e-25	-2.47673	1.30409552392771e-21
geneset-3090	speciesCarassius auratus	2.48072	0.420805	5.89518	3.86435867679973e-09	3.4466	1.88464772667523e-05
geneset-3092	speciesMus musculus	0.976057	0.167645	5.82216	5.98892929267412e-09	1.3934	2.32490235141609e-05
geneset-3092	speciesMus musculus:monocle3_pseudotime	-0.114043	0.0168791	-6.75644	1.49343153613271e-11	-0.161686	7.24911667638817e-08
geneset-3093	speciesHomo sapiens	-1.20792	0.138324	-8.73256	2.8901374607874e-18	-1.72703	1.36241079901518e-14
geneset-3093	speciesMus musculus	-2.23885	0.304465	-7.3534	2.08465314916831e-13	-3.17489	8.81182886153445e-10
geneset-3094	speciesChrysemys picta bellii	-3.39488	0.415039	-8.17966	3.19422686202159e-16	-4.77153	1.44379054163376e-12
geneset-3094	speciesGallus gallus	-1.13484	0.112412	-10.0954	7.54184841526105e-24	-1.6276	3.58162381240747e-20
geneset-3094	speciesTaeniopygia guttata	-1.35438	0.110947	-12.2075	4.96481026639825e-34	-1.94085	2.39452799148388e-30
geneset-3094	speciesTaeniopygia guttata:monocle3_pseudotime	0.0651035	0.00828308	7.85982	4.24551177630947e-15	0.0936358	2.11171755753633e-11
geneset-3095	speciesMus musculus	3.11331	0.440565	7.06663	1.69385799509727e-12	4.27753	7.05322469158503e-09
geneset-3095	speciesPetromyzon marinus	4.10233	0.471251	8.70519	3.67384965662735e-18	5.69762	1.82333158458415e-14
geneset-3109	speciesChrysemys picta bellii	-3.34531	0.544421	-6.14472	8.31758338528254e-10	-4.3947	3.46094644661606e-06
geneset-3109	speciesMus musculus	-2.27171	0.347546	-6.53644	6.60893321634205e-11	-3.1258	2.6799224192267e-07
geneset-3111	speciesGallus gallus	-1.5943	0.15511	-10.2785	1.16960598003485e-24	-2.25112	5.56264604104575e-21
geneset-3111	speciesHomo sapiens	-1.78128	0.190874	-9.33221	1.25862171087444e-20	-2.50851	6.0074014260037e-17
geneset-3111	speciesTaeniopygia guttata	-0.961862	0.125994	-7.63416	2.48183251823318e-14	-1.3673	1.09076539176348e-10
geneset-3112	speciesTaeniopygia guttata	-1.09521	0.171934	-6.36996	1.97440732876614e-10	-1.5365	8.19379041437948e-07
geneset-3115	speciesChrysemys picta bellii	1.61158	0.264277	6.09808	1.11343730811251e-09	2.26697	4.6196513913588e-06
geneset-3116	speciesPetromyzon marinus	2.06577	0.333131	6.20108	5.83033067057304e-10	2.93343	2.81721578002089e-06
geneset-3120	speciesMus musculus	1.34155	0.181522	7.39056	1.57979124922954e-13	1.91067	6.68567656673941e-10
geneset-3122	speciesHomo sapiens	2.35044	0.232325	10.117	6.06158634437133e-24	3.3389	2.94290017019228e-20
geneset-3122	speciesMus musculus	1.59954	0.271796	5.88507	4.10739459100434e-09	2.26181	1.59941945373709e-05
geneset-3127	speciesGallus gallus	2.18537	0.305944	7.14304	9.76865107004493e-13	3.06103	4.30699825678281e-09
geneset-3127	speciesHomo sapiens	3.21991	0.299194	10.7619	7.31536537125903e-27	4.5458	3.58964978767681e-23
geneset-3131	speciesChrysemys picta bellii	-1.06552	0.154646	-6.89005	5.91497302327468e-12	-1.52462	2.55290235684535e-08
geneset-3131	speciesHomo sapiens	-1.15501	0.105026	-10.9974	5.69752765072842e-28	-1.65194	2.80546261521867e-24
geneset-3131	speciesMaylandia zebra	-1.20791	0.154272	-7.82974	5.38740420429133e-15	-1.72712	2.56009447787924e-11
geneset-3131	speciesMus musculus	-1.90418	0.170752	-11.1517	1.03915721852142e-28	-2.70963	4.83312022334312e-25
geneset-3131	speciesTaeniopygia guttata	-1.55971	0.114025	-13.6787	3.27569465057674e-42	-2.22541	1.60476280931754e-38
geneset-3132	speciesMus musculus	1.64126	0.248633	6.60113	4.2883184958778e-11	2.28921	1.74706095522062e-07
geneset-3135	speciesHomo sapiens	-1.3892	0.169359	-8.20273	2.64053622829674e-16	-1.97584	1.22415259543837e-12
geneset-3135	speciesTaeniopygia guttata	-1.03962	0.1351	-7.69525	1.54629426191139e-14	-1.48258	6.80833363519585e-11
geneset-3138	speciesGallus gallus	-2.22733	0.331222	-6.72458	1.85766138082301e-11	-3.01808	8.06968103829515e-08
geneset-3138	speciesChrysemys picta bellii:monocle3_pseudotime	0.125098	0.0190316	6.57321	5.17119835687834e-11	0.177504	2.56232878583322e-07
geneset-3138	speciesMus musculus:monocle3_pseudotime	0.120517	0.013726	8.78018	1.90075076743588e-18	0.170997	9.41631930187735e-15
geneset-3139	speciesGallus gallus	2.25995	0.283346	7.97593	1.67882998009399e-15	3.12312	7.60174214986559e-12
geneset-3139	speciesHomo sapiens	1.95414	0.289275	6.75532	1.50494898328822e-11	2.68793	6.61876562850159e-08
geneset-3141	speciesHomo sapiens	-2.05259	0.367323	-5.58795	2.3581249627228e-08	-2.6237	9.60464297316996e-05
geneset-3142	speciesPetromyzon marinus	2.50094	0.290297	8.6151	8.04964207035243e-18	3.53279	3.99101253848073e-14
geneset-3144	speciesChrysemys picta bellii	2.35223	0.324997	7.23771	4.90056282124351e-13	3.22483	2.14252606544766e-09
geneset-3144	speciesHomo sapiens	2.04607	0.297708	6.87273	6.67627518864499e-12	2.78985	2.95558702601314e-08
geneset-3144	speciesMaylandia zebra	1.88785	0.325067	5.80757	6.53287250985575e-09	2.56595	2.93129989517228e-05
geneset-3145	speciesMus musculus	3.47446	0.28426	12.2228	4.12209950763295e-34	4.87038	1.95098969696268e-30
geneset-3147	speciesTaeniopygia guttata	-1.8029	0.23088	-7.80881	6.35534633302091e-15	-2.47201	2.80842754456194e-11
geneset-3148	speciesChrysemys picta bellii	-1.71659	0.230091	-7.46046	9.34305249519768e-14	-2.43011	4.12308906613074e-10
geneset-3148	speciesGallus gallus	-1.04473	0.125515	-8.32355	9.65890928618161e-17	-1.48832	4.41605332564223e-13
geneset-3148	speciesHomo sapiens	-0.649351	0.112995	-5.74672	9.36654928089095e-09	-0.927404	3.86370157836752e-05
geneset-3151	speciesHomo sapiens	2.32887	0.395563	5.88749	4.04790494543526e-09	3.15444	1.68554761927924e-05
geneset-3153	speciesMus musculus	-1.27809	0.228618	-5.59049	2.32408566858734e-08	-1.81683	8.9035721963581e-05
geneset-3154	speciesChrysemys picta bellii	1.6498	0.283079	5.82805	5.78215728040989e-09	2.33927	2.36663697487177e-05
geneset-3154	speciesMus musculus	2.07486	0.24767	8.37752	6.13554244848582e-17	2.94909	2.68000494149861e-13
geneset-3155	speciesTaeniopygia guttata	-2.51334	0.320334	-7.84602	4.7362269303121e-15	-3.18705	2.09530679397007e-11
geneset-3170	speciesCarassius auratus	2.05576	0.169844	12.1038	1.73272008605468e-33	2.94454	8.75023643457613e-30
geneset-3170	speciesChrysemys picta bellii	1.226	0.14124	8.68029	4.56679946732668e-18	1.75151	2.08976743624869e-14
geneset-3170	speciesDanio rerio	2.60586	0.153985	16.9228	2.3390729547879e-63	3.73683	1.18590998807747e-59
geneset-3170	speciesMus musculus	1.41826	0.129555	10.9471	9.86766892570951e-28	2.02763	4.57070424638864e-24
geneset-3170	speciesPetromyzon marinus	2.53353	0.157597	16.076	1.98243985569494e-57	3.63261	1.00192510306822e-53
geneset-3172	speciesMus musculus:monocle3_pseudotime	0.0924459	0.0153276	6.03135	1.68386981641694e-09	0.131019	8.08762672825056e-06
geneset-3173	speciesPetromyzon marinus	2.01024	0.281883	7.13147	1.0621355691743e-12	2.86908	5.20021574667737e-09
geneset-3176	speciesTaeniopygia guttata	2.70472	0.357699	7.56145	4.33831704899145e-14	3.79165	1.89888137234356e-10
geneset-3181	speciesGallus gallus	0.765433	0.106279	7.20214	6.35713909386418e-13	1.09689	2.81049119339735e-09
geneset-3181	speciesMus musculus	-1.48006	0.264801	-5.58934	2.33940521911684e-08	-2.08919	8.9599219892175e-05
geneset-3182	speciesChrysemys picta bellii	0.703974	0.088351	7.96792	1.7905885939994e-15	1.01344	8.03258043268131e-12
geneset-3182	speciesHomo sapiens	-0.465667	0.0821723	-5.66696	1.49398375138115e-08	-0.669264	6.12832134816548e-05
geneset-3182	speciesMaylandia zebra	-2.43984	0.246121	-9.91317	4.66644686383818e-23	-3.47554	2.27722606955303e-19
geneset-3182	speciesMus musculus	1.0363	0.0707075	14.6562	3.89756773471644e-48	1.49229	1.90318232486204e-44
geneset-3182	speciesTaeniopygia guttata	-2.30664	0.124972	-18.4572	8.03039360461511e-75	-3.28936	4.02322719591217e-71
geneset-3182	monocle3_pseudotime	-0.0597131	0.00585176	-10.2043	2.49912178077954e-24	-0.0858829	1.26980377681408e-20
geneset-3182	speciesChrysemys picta bellii:monocle3_pseudotime	-0.0857893	0.00980457	-8.74992	2.4812985909745e-18	-0.123382	1.24486750309191e-14
geneset-3182	speciesTaeniopygia guttata:monocle3_pseudotime	0.099343	0.0105883	9.38234	7.8644713427991e-21	0.142914	3.96290710963647e-17
geneset-3184	speciesPetromyzon marinus	2.96551	0.455382	6.51214	7.76675310248664e-11	4.16625	3.77308865718801e-07
geneset-3186	speciesTaeniopygia guttata	-2.1288	0.285213	-7.46389	9.1042145555862e-14	-2.91938	3.96397501750223e-10
geneset-3187	speciesPetromyzon marinus	2.25161	0.251753	8.9437	4.43384986805868e-19	3.19034	2.20184984447794e-15
geneset-3189	speciesGallus gallus	0.911595	0.139746	6.52323	7.21545401885945e-11	1.29762	3.11274686373597e-07
geneset-3189	speciesHomo sapiens	0.982001	0.139607	7.03406	2.13816667100183e-12	1.39838	9.53622335266816e-09
geneset-3189	speciesTaeniopygia guttata	0.959969	0.137494	6.9819	3.09814273167774e-12	1.36685	1.32414620351907e-08
geneset-3191	speciesCarassius auratus	2.6012	0.263644	9.86634	7.41568771612503e-23	3.69306	3.71748425209348e-19
geneset-3192	speciesCarassius auratus	1.86478	0.133785	13.9387	9.49577669365663e-44	2.67853	4.81435878368391e-40
geneset-3192	speciesChrysemys picta bellii	1.03919	0.112414	9.24426	2.85484221210052e-20	1.49022	1.32693066018432e-16
geneset-3192	speciesDanio rerio	1.96351	0.146144	13.4355	8.48733734701454e-41	2.82076	4.28101295783413e-37
geneset-3192	speciesMus musculus	0.860373	0.107933	7.97136	1.7417586270975e-15	1.23322	7.520913751807e-12
geneset-3192	speciesPetromyzon marinus	2.20741	0.130985	16.8524	7.4689135834626e-63	3.17221	3.78001716459042e-59
geneset-3192	speciesTaeniopygia guttata	-1.27501	0.152055	-8.38519	5.75076118478292e-17	-1.80407	2.58439207644144e-13
geneset-3194	speciesMaylandia zebra	-2.14515	0.288363	-7.43906	1.09788873652607e-13	-3.02426	5.17654539272042e-10
geneset-3194	speciesMus musculus	-1.09119	0.19464	-5.6062	2.12336344586153e-08	-1.55542	8.14309881487897e-05
geneset-3194	speciesTaeniopygia guttata	-0.768026	0.113629	-6.75905	1.46686570892917e-11	-1.097	6.21951060585968e-08
geneset-3195	speciesGallus gallus	-2.08317	0.359752	-5.79057	7.22741776039998e-09	-2.80694	3.01021949720659e-05
geneset-3196	speciesGallus gallus	-1.96868	0.327253	-6.01578	1.85324364309406e-09	-2.63421	7.80956871199837e-06
geneset-3196	speciesTaeniopygia guttata	-1.63054	0.286106	-5.69907	1.2388791092142e-08	-2.21185	4.91091678892509e-05
geneset-3200	speciesCarassius auratus	2.59514	0.127911	20.2886	1.04315017147102e-89	3.72671	5.32215217484514e-86
geneset-3200	speciesChrysemys picta bellii	1.33196	0.124519	10.6969	1.46774531712223e-26	1.90789	7.02022585179563e-23
geneset-3200	speciesDanio rerio	2.51837	0.14192	17.745	2.19682084681021e-69	3.61607	1.1146668976715e-65
geneset-3200	speciesGallus gallus	-1.0691	0.165038	-6.47791	9.73990466538585e-11	-1.50731	4.19400294891515e-07
geneset-3200	speciesHomo sapiens	0.919907	0.117173	7.85085	4.55814502963775e-15	1.31594	2.09446764111855e-11
geneset-3200	speciesMus musculus	1.92465	0.110118	17.478	2.12856586784458e-67	2.76074	1.06449579050907e-63
geneset-3200	speciesPetromyzon marinus	2.41937	0.143171	16.8985	3.49307463136836e-63	3.47341	1.76819437839866e-59
geneset-3200	speciesTaeniopygia guttata	-0.901036	0.153374	-5.87478	4.36976260400327e-09	-1.27303	1.75489666176771e-05
geneset-3204	speciesChrysemys picta bellii	-2.4412	0.30236	-8.07383	7.60166883785855e-16	-3.42952	3.4230314776877e-12
geneset-3204	speciesGallus gallus	-1.57326	0.146131	-10.7662	6.99276341237041e-27	-2.23538	3.35163150354914e-23
geneset-3204	speciesHomo sapiens	-1.18769	0.132442	-8.96763	3.57526181348522e-19	-1.69289	1.69431657341065e-15
geneset-3204	speciesTaeniopygia guttata	-0.68134	0.104664	-6.5098	7.88781756563523e-11	-0.974109	3.29947408770522e-07
geneset-3205	speciesGallus gallus	0.981629	0.109448	8.96892	3.53412797468749e-19	1.40862	1.63630125228031e-15
geneset-3205	speciesHomo sapiens	1.00913	0.109523	9.21378	3.7853654159553e-20	1.44816	1.80259101107791e-16
geneset-3206	speciesMus musculus	1.80918	0.282392	6.40663	1.55505129464048e-10	2.50206	6.26530166610649e-07
geneset-3209	speciesChrysemys picta bellii	-1.55853	0.245995	-6.33562	2.46611801387153e-10	-2.2153	1.03576956582604e-06
geneset-3209	speciesGallus gallus	-0.606808	0.105825	-5.73408	1.00899324090137e-08	-0.86799	4.18732194974069e-05
geneset-3209	speciesHomo sapiens	-0.701554	0.111352	-6.30031	3.09631963901413e-10	-1.00306	1.32739222924536e-06
geneset-3209	speciesMus musculus	-1.02903	0.164538	-6.25405	4.16387975569983e-10	-1.46857	1.66138802252423e-06
geneset-3209	speciesTaeniopygia guttata	-1.60542	0.139469	-11.5109	1.81207227648591e-30	-2.28094	8.67076584298508e-27
geneset-3210	speciesChrysemys picta bellii	-3.50416	0.377978	-9.27082	2.23115220970561e-20	-4.90541	1.03793200795505e-16
geneset-3210	speciesHomo sapiens	-1.02935	0.0859191	-11.9805	7.56176880974577e-33	-1.47625	3.77029792853924e-29
geneset-3210	speciesMus musculus	-3.27376	0.317883	-10.2986	9.51174493390978e-25	-4.60356	4.35067213277033e-21
geneset-3210	speciesTaeniopygia guttata	-0.848426	0.0770857	-11.0063	5.16980835572592e-28	-1.21749	2.45359104562752e-24
geneset-3212	speciesCarassius auratus	1.84388	0.327352	5.63271	1.82217573930841e-08	2.59416	8.86306279599611e-05
geneset-3212	speciesChrysemys picta bellii	1.64008	0.244509	6.70767	2.085155925213e-11	2.30302	8.92863767176207e-08
geneset-3212	speciesPetromyzon marinus	2.66885	0.281864	9.46858	3.4830351262033e-21	3.7772	1.733854885824e-17
geneset-3216	speciesHomo sapiens	1.66698	0.170736	9.76349	2.03584566803469e-22	2.38503	9.8127761199272e-19
geneset-3218	speciesChrysemys picta bellii	1.91656	0.187488	10.2223	2.08048367257132e-24	2.73101	9.86357309166063e-21
geneset-3220	speciesPetromyzon marinus	2.75707	0.403821	6.82744	9.14899517939943e-12	3.80605	4.46470964754692e-08
geneset-3222	speciesGallus gallus	1.71813	0.153088	11.2231	4.69167883485793e-29	2.45274	2.25904335898409e-25
geneset-3223	speciesChrysemys picta bellii	3.8494	0.246403	15.6224	2.26104686651582e-54	5.49258	1.13278448012443e-50
geneset-3223	speciesDanio rerio	3.20912	0.302122	10.6219	3.2546531029006e-26	4.57006	1.63123213517378e-22
geneset-3223	speciesMus musculus	2.01975	0.263415	7.66756	1.91691729506165e-14	2.86001	8.18331993261818e-11
geneset-3224	speciesHomo sapiens	-1.40683	0.22531	-6.24396	4.44044224890138e-10	-1.97115	1.895624796056e-06
geneset-3225	speciesChrysemys picta bellii	-2.18275	0.248824	-8.77229	2.03787129785703e-18	-3.10366	9.35179138586591e-15
geneset-3225	speciesGallus gallus	-1.87794	0.129186	-14.5367	2.16604992236202e-47	-2.6772	1.07067847662355e-43
geneset-3225	speciesHomo sapiens	-2.1957	0.156744	-14.0082	3.64490530073122e-44	-3.12168	1.84031268633919e-40
geneset-3225	speciesMaylandia zebra	-1.54236	0.177206	-8.70377	3.71976819370421e-18	-2.20378	1.79441617664291e-14
geneset-3225	speciesMus musculus	-2.30246	0.211455	-10.8887	1.86445221249209e-27	-3.26998	8.62495593498841e-24
geneset-3225	speciesTaeniopygia guttata	-1.92316	0.12612	-15.2487	6.47248762566251e-52	-2.74071	3.21682634995427e-48
geneset-3228	speciesHomo sapiens	-2.40242	0.361188	-6.65145	3.05479099134142e-11	-3.25299	1.33830393330668e-07
geneset-3229	speciesTaeniopygia guttata	-2.27326	0.33226	-6.84182	8.27945781247051e-12	-2.99976	3.51794162451872e-08
geneset-3230	speciesHomo sapiens	1.17691	0.162709	7.2332	5.06535777147489e-13	1.67235	2.28143714027229e-09
geneset-3230	speciesMus musculus	1.1345	0.187326	6.05629	1.44332358807845e-09	1.61167	5.68380828985294e-06
geneset-3231	speciesHomo sapiens	2.76171	0.377861	7.30881	2.90257085471093e-13	3.7201	1.31080099798746e-09
geneset-3232	speciesMus musculus	-1.13293	0.151744	-7.46604	8.95733279592678e-14	-1.6142	3.79522190563418e-10
geneset-3233	speciesChrysemys picta bellii	-2.37502	0.391369	-6.06849	1.33823914906583e-09	-3.27681	5.5376335988344e-06
geneset-3233	speciesHomo sapiens	-2.21237	0.247313	-8.94563	4.3576608395519e-19	-3.06588	2.06422393969574e-15
geneset-3233	speciesMus musculus	-1.88352	0.268511	-7.01467	2.45493108449753e-12	-2.62989	1.02076034493407e-08
geneset-3233	speciesTaeniopygia guttata	-1.27541	0.160458	-7.94859	2.09118466084917e-15	-1.79891	9.27649515552692e-12
geneset-3245	speciesMus musculus	-2.51166	0.367735	-6.83008	8.98267574992188e-12	-3.47413	3.70894681714274e-08
geneset-3246	speciesCarassius auratus	2.77606	0.46378	5.98574	2.22854073772188e-09	3.81911	1.08841929630337e-05
geneset-3246	speciesGallus gallus	3.01454	0.354792	8.49664	2.23131195643173e-17	4.16036	1.02238713843702e-13
geneset-3246	speciesHomo sapiens	2.15365	0.365144	5.89808	3.79744620274034e-09	2.93249	1.58315532192245e-05
geneset-3246	speciesMaylandia zebra	2.63082	0.370729	7.09635	1.36832850881781e-12	3.61163	6.39556745021444e-09
geneset-3248	speciesGallus gallus	-2.16583	0.234995	-9.21647	3.6923915044073e-20	-3.0482	1.71954672360248e-16
geneset-3248	speciesHomo sapiens	-3.18083	0.4251	-7.48253	7.90750168959275e-14	-4.37171	3.58921501690615e-10
geneset-3248	speciesTaeniopygia guttata	-2.32899	0.22378	-10.4075	3.0871830334932e-25	-3.26877	1.45190218065185e-21
geneset-3250	speciesChrysemys picta bellii	-1.12945	0.178259	-6.33601	2.45993667929743e-10	-1.61064	1.03341939897285e-06
geneset-3250	speciesGallus gallus	-0.783077	0.10416	-7.51799	6.04248069044369e-14	-1.11903	2.69796762828311e-10
geneset-3250	speciesMus musculus	-0.966671	0.145804	-6.62991	3.5331201926852e-11	-1.37995	1.44186635063483e-07
geneset-3250	speciesTaeniopygia guttata	-0.923056	0.106356	-8.67892	4.62169754058196e-18	-1.31803	2.09316681612957e-14
geneset-3252	speciesMaylandia zebra	1.49862	0.172509	8.6872	4.29951618510048e-18	2.13277	2.07236680121843e-14
geneset-3254	speciesMus musculus	2.44272	0.194002	12.5912	4.44464264911326e-36	3.47786	2.11564990097791e-32
geneset-3254	speciesTaeniopygia guttata	-3.04659	0.532883	-5.71718	1.11424290991729e-08	-3.63616	4.42020162364189e-05
geneset-3254	speciesMus musculus:monocle3_pseudotime	-0.118522	0.0185974	-6.37305	1.93518467880849e-10	-0.164733	9.33726607525096e-07
geneset-3258	speciesMus musculus	-2.87494	0.413889	-6.94615	3.9888630595335e-12	-3.88255	1.65418151078854e-08
geneset-3258	speciesTaeniopygia guttata	-1.14229	0.185407	-6.161	7.50875749930147e-10	-1.61132	3.07934145046353e-06
geneset-3258	speciesHomo sapiens:monocle3_pseudotime	0.0753011	0.0106961	7.04003	2.04894922073306e-12	0.107374	1.03779278030129e-08
geneset-3259	speciesGallus gallus	-1.76144	0.23888	-7.37373	1.79148668962448e-13	-2.45182	7.95957536200156e-10
geneset-3259	speciesHomo sapiens	-1.35872	0.224121	-6.06241	1.38964694366768e-09	-1.90593	5.85736186755927e-06
geneset-3259	speciesMus musculus	-2.95585	0.47922	-6.16804	7.18312249214037e-10	-3.9522	2.8502630048813e-06
geneset-3259	speciesTaeniopygia guttata	-2.03916	0.252113	-8.08826	6.75804346903973e-16	-2.81936	3.00935675676339e-12
geneset-3260	speciesChrysemys picta bellii	2.13779	0.33065	6.46541	1.05764500330577e-10	2.90936	4.47806894399663e-07
geneset-3260	speciesMus musculus	2.04949	0.31333	6.541	6.41136353204075e-11	2.78427	2.60109018494893e-07
geneset-3261	speciesTaeniopygia guttata	-2.20021	0.347247	-6.33616	2.45752256844566e-10	-2.97382	1.01815160010704e-06
geneset-3262	speciesHomo sapiens	2.24773	0.267976	8.38782	5.62469650162347e-17	3.13546	2.6216710394067e-13
geneset-3262	speciesMus musculus	3.11629	0.267211	11.6623	3.17070593249911e-31	4.38085	1.48674401174883e-27
geneset-3264	speciesGallus gallus	-0.967481	0.172818	-5.59828	2.22229340043822e-08	-1.36337	9.1402927560024e-05
geneset-3264	speciesTaeniopygia guttata	-0.963551	0.16508	-5.83686	5.48574373689322e-09	-1.35791	2.19539464350467e-05
geneset-3265	speciesGallus gallus	-2.22728	0.288609	-7.7173	1.30235220979323e-14	-3.06011	5.85798023964995e-11
geneset-3265	speciesHomo sapiens	-2.32989	0.329139	-7.07873	1.55309054123476e-12	-3.19064	6.95163326256679e-09
geneset-3265	speciesTaeniopygia guttata	-3.32875	0.43306	-7.68658	1.65404094390127e-14	-4.35431	7.27943419410949e-11
geneset-3266	speciesHomo sapiens	3.98449	0.528911	7.5334	5.3739125212945e-14	5.36188	2.44459280593687e-10
geneset-3266	speciesMus musculus	3.34424	0.535474	6.24538	4.40057453013277e-10	4.4457	1.75538918006996e-06
geneset-3267	speciesChrysemys picta bellii	2.0744	0.194729	10.6528	2.34649687170634e-26	2.9489	1.12139085498846e-22
geneset-3267	speciesMus musculus	1.86987	0.18433	10.1442	4.60569576202287e-24	2.65528	2.09973669790623e-20
geneset-3267	speciesPetromyzon marinus	2.07206	0.267576	7.74382	1.05871368969199e-14	2.94555	5.21628234911243e-11
geneset-3268	speciesTaeniopygia guttata	1.55209	0.271275	5.72144	1.0867435686652e-08	2.1446	4.31437196760084e-05
geneset-3269	speciesGallus gallus	2.66544	0.120305	22.1557	3.31031770642762e-106	3.82627	1.67005528289273e-102
geneset-3269	speciesMaylandia zebra	1.59504	0.13971	11.4167	5.30018486167688e-30	2.28476	2.62359150653006e-26
geneset-3269	speciesTaeniopygia guttata	1.03437	0.129743	7.97247	1.72618073444757e-15	1.47904	7.66942100315055e-12
geneset-3270	speciesGallus gallus	-2.23848	0.383318	-5.83975	5.39161151387906e-09	-3.00969	2.25207612934728e-05
geneset-3270	speciesMus musculus	1.2216	0.167248	7.30409	3.00552724153016e-13	1.74228	1.2659280741325e-09
geneset-3273	speciesChrysemys picta bellii	-1.96994	0.261471	-7.53407	5.34649491337088e-14	-2.79017	2.36475470018394e-10
geneset-3273	speciesGallus gallus	-1.14554	0.116689	-9.81696	1.20585602650684e-22	-1.63443	5.69284630113879e-19
geneset-3273	speciesHomo sapiens	-1.69726	0.152453	-11.133	1.27879865571968e-28	-2.41097	6.31982295656666e-25
geneset-3273	speciesMaylandia zebra	-3.12712	0.436713	-7.16057	8.6029016342797e-13	-4.33599	4.02873883533318e-09
geneset-3273	speciesMus musculus	-3.13969	0.355732	-8.826	1.26739953586425e-18	-4.35195	5.60697554666344e-15
geneset-3273	speciesTaeniopygia guttata	-1.51189	0.131629	-11.486	2.4097802333014e-30	-2.15125	1.15235690756473e-26
geneset-3274	speciesMaylandia zebra	1.36937	0.239769	5.71122	1.1538571178459e-08	1.93373	5.1508181740641e-05
geneset-3275	speciesMus musculus	1.54834	0.250527	6.18033	6.64769447947382e-10	2.16064	2.640464247247e-06
geneset-3276	speciesGallus gallus	-2.47874	0.410414	-6.03961	1.60011505540384e-09	-3.23313	6.75888599402582e-06
geneset-3277	speciesMus musculus	2.71955	0.473637	5.74184	9.63964373979245e-09	3.35932	3.72379437668182e-05
geneset-3280	speciesCarassius auratus	3.41704	0.192091	17.7887	1.03240554652742e-69	4.87822	5.25494423182457e-66
geneset-3280	speciesChrysemys picta bellii	1.9937	0.192402	10.3622	4.93842461555858e-25	2.83038	2.34871474715966e-21
geneset-3280	speciesDanio rerio	3.67822	0.194836	18.8786	3.93439950606776e-78	5.25462	1.99867494908242e-74
geneset-3280	speciesHomo sapiens	1.10498	0.194019	5.6952	1.2672240235417e-08	1.55872	5.20955796077993e-05
geneset-3280	speciesMus musculus	2.12698	0.181468	11.7209	1.60392307216558e-31	3.02173	7.53362666996173e-28
geneset-3280	speciesPetromyzon marinus	2.94529	0.214343	13.741	1.40970823637443e-42	4.19871	7.09788097014525e-39
geneset-3281	speciesHomo sapiens	2.07825	0.179444	11.5816	8.04647973710291e-31	2.95173	3.99910042934015e-27
geneset-3281	speciesMus musculus	1.22034	0.211487	5.77027	8.1508541956165e-09	1.72319	3.15601074454271e-05
geneset-3284	speciesMus musculus	-1.34806	0.205606	-6.55652	5.78104709948762e-11	-1.9132	2.34883943652182e-07
geneset-3285	speciesChrysemys picta bellii	2.35594	0.254741	9.24835	2.74873811648651e-20	3.32617	1.27816322416623e-16
geneset-3285	speciesDanio rerio	3.49185	0.294138	11.8715	2.74940496987541e-32	4.95964	1.38240081885336e-28
geneset-3288	speciesTaeniopygia guttata	1.73055	0.183931	9.40869	6.1369592648375e-21	2.46105	2.83036561294305e-17
geneset-3291	speciesChrysemys picta bellii	1.38717	0.215524	6.43628	1.28075613295531e-10	1.96145	5.41247541786914e-07
geneset-3292	speciesChrysemys picta bellii	1.16981	0.114013	10.2604	1.40892260146788e-24	1.67826	6.68533774396509e-21
geneset-3292	speciesPetromyzon marinus	1.3754	0.177595	7.74456	1.05261594833531e-14	1.97407	5.18729139339641e-11
geneset-3296	speciesGallus gallus	-1.15676	0.164951	-7.01274	2.48892180383961e-12	-1.63003	1.09288556406597e-08
geneset-3296	speciesHomo sapiens	-1.04236	0.167172	-6.23522	4.69460748790382e-10	-1.47103	2.0013111720934e-06
geneset-3296	speciesMaylandia zebra	-2.57318	0.408596	-6.29761	3.15037864292733e-10	-3.50876	1.43877792622491e-06
geneset-3297	speciesTaeniopygia guttata	-1.48126	0.24942	-5.93883	2.96670772813714e-09	-2.02304	1.19587988521208e-05
geneset-3301	speciesCarassius auratus	2.40895	0.175259	13.7451	1.33338366840005e-42	3.45244	6.75625504778305e-39
geneset-3301	speciesDanio rerio	2.31668	0.191103	12.1227	1.38108206678816e-33	3.31954	6.94960496007802e-30
geneset-3301	speciesHomo sapiens	1.28121	0.147589	8.68091	4.54194312979438e-18	1.83022	2.1360758539423e-14
geneset-3301	speciesMus musculus	2.49312	0.139028	17.9326	8.49264144808209e-71	3.57369	4.26075821450278e-67
geneset-3301	speciesTaeniopygia guttata	-1.59256	0.263853	-6.03579	1.63834548462119e-09	-2.20282	6.6565977040159e-06
geneset-3302	speciesGallus gallus	-2.05437	0.250599	-8.19784	2.74940070451914e-16	-2.83489	1.25235202090847e-12
geneset-3302	speciesTaeniopygia guttata	-1.73181	0.202277	-8.56159	1.27789799948923e-17	-2.40907	5.7671536716949e-14
geneset-3303	speciesHomo sapiens	-1.22901	0.211164	-5.82016	6.06077775785714e-09	-1.71952	2.511586302856e-05
geneset-3303	speciesTaeniopygia guttata	-1.32446	0.196213	-6.75011	1.55966498148585e-11	-1.84981	6.61141985651852e-08
geneset-3304	speciesCarassius auratus	2.80064	0.426998	6.55891	5.68965169557218e-11	3.82552	2.79760173871284e-07
geneset-3304	speciesChrysemys picta bellii	3.39557	0.369553	9.18833	4.78749943250027e-20	4.67708	2.22187848662338e-16
geneset-3304	speciesMus musculus	2.30192	0.376577	6.11274	1.0161325973382e-09	3.11567	4.01778828987524e-06
geneset-3304	speciesPetromyzon marinus	3.26279	0.432667	7.54112	5.06669675868462e-14	4.4867	2.49129479624523e-10
geneset-3305	speciesGallus gallus	-1.73974	0.136566	-12.7392	6.94785535087431e-37	-2.46503	3.39333255336701e-33
geneset-3305	speciesHomo sapiens	-1.16538	0.118467	-9.83719	9.88314310836787e-23	-1.66001	4.77454643565252e-19
geneset-3305	speciesMaylandia zebra	-1.96717	0.269782	-7.2917	3.29374854744339e-13	-2.77951	1.54839119215314e-09
geneset-3305	speciesTaeniopygia guttata	-1.48616	0.122589	-12.1231	1.37459205463344e-33	-2.11124	6.62278451922391e-30
geneset-3307	speciesGallus gallus	-1.43315	0.238304	-6.01394	1.87439839300888e-09	-1.96425	7.89684042974641e-06
geneset-3307	speciesHomo sapiens	-1.79199	0.306515	-5.84632	5.18390870385569e-09	-2.42649	2.15391406645204e-05
geneset-3319	speciesChrysemys picta bellii	-2.57299	0.251065	-10.2483	1.59458608354824e-24	-3.66391	7.56471638035285e-21
geneset-3319	speciesMus musculus	-1.85138	0.146509	-12.6366	2.52021941516046e-36	-2.64943	1.20063252938244e-32
geneset-3320	speciesGallus gallus	-1.06901	0.187828	-5.6914	1.29568238921235e-08	-1.50075	5.35894236178228e-05
geneset-3320	speciesHomo sapiens	-2.36632	0.352354	-6.71574	1.97336282742088e-11	-3.21554	8.66306281237766e-08
geneset-3320	speciesTaeniopygia guttata	-2.17411	0.261338	-8.31917	1.00203113505341e-16	-2.97446	4.49110354730938e-13
geneset-3322	speciesGallus gallus	3.16271	0.524069	6.03492	1.64714902074868e-09	4.21811	6.94932171853868e-06
geneset-3322	speciesMus musculus	3.7613	0.527822	7.12608	1.1043554804974e-12	5.07392	4.61178848655714e-09
geneset-3323	speciesChrysemys picta bellii	1.62305	0.212452	7.63964	2.37909591275867e-14	2.31491	1.0584241068002e-10
geneset-3324	speciesDanio rerio	3.74556	0.427989	8.75153	2.44647238890612e-18	5.19197	1.21883254415303e-14
geneset-3324	speciesMus musculus	2.83843	0.38397	7.39232	1.55913297067569e-13	3.89139	6.5998098648702e-10
geneset-3325	speciesMus musculus:monocle3_pseudotime	0.191742	0.0246124	7.79046	7.3433956011142e-15	0.270813	3.60560724014707e-11
geneset-3326	speciesGallus gallus	-4.9801	0.84989	-5.8597	4.78437995801535e-09	-5.81561	2.00178457443362e-05
geneset-3326	speciesPetromyzon marinus	2.25751	0.161678	13.963	6.79354206937233e-44	3.24268	3.42190714034284e-40
geneset-3326	speciesTaeniopygia guttata	-5.11341	0.709859	-7.20342	6.29782660072755e-13	-5.88625	2.72129087417437e-09
geneset-3326	speciesChrysemys picta bellii:monocle3_pseudotime	0.102096	0.0135378	7.54152	5.05137218158903e-14	0.145758	2.51962444417661e-10
geneset-3327	speciesMus musculus	1.89962	0.147825	12.8504	1.6981127790609e-37	2.71258	8.1084885200158e-34
geneset-3328	speciesChrysemys picta bellii	2.12708	0.198364	10.7231	1.1088363652113e-26	3.01618	5.30799968026649e-23
geneset-3328	speciesHomo sapiens	1.12538	0.192542	5.84486	5.22917453043506e-09	1.58347	2.17167618248968e-05
geneset-3328	speciesMus musculus	2.53888	0.187146	13.5664	1.48302176833914e-41	3.60785	7.12888564040625e-38
geneset-3328	speciesMus musculus:monocle3_pseudotime	-0.102477	0.0169064	-6.06144	1.39806259393165e-09	-0.141536	6.7232830142173e-06
geneset-3333	speciesChrysemys picta bellii	1.40261	0.225854	6.21025	5.50141617355422e-10	1.98769	2.29464068598947e-06
geneset-3335	speciesTaeniopygia guttata	-2.58522	0.329923	-7.83582	5.13423428889503e-15	-3.19174	2.27035840254938e-11
geneset-3336	speciesGallus gallus	-2.92327	0.423325	-6.90548	5.30904357009498e-12	-3.78636	2.32164475320253e-08
geneset-3342	speciesDanio rerio	3.47473	0.435806	7.97311	1.71734280012533e-15	4.77438	8.51458560302139e-12
geneset-3342	speciesMus musculus	2.20027	0.376147	5.84949	5.08627023409222e-09	2.95693	1.97805049403846e-05
geneset-3344	speciesMaylandia zebra	2.49398	0.242318	10.2922	1.01676397208051e-24	3.50351	4.97604287936202e-21
geneset-3345	speciesDanio rerio	2.74891	0.477478	5.75715	8.80787434236033e-09	3.85581	4.28855401729524e-05
geneset-3345	speciesMus musculus	2.41154	0.295101	8.17192	3.40471863141774e-16	3.37222	1.48037166094043e-12
geneset-3347	speciesHomo sapiens	-1.50608	0.240065	-6.27362	3.67423479133858e-10	-2.11675	1.57367476113031e-06
geneset-3350	speciesHomo sapiens	1.34271	0.188717	7.11495	1.19670314913615e-12	1.87892	5.36482021757736e-09
geneset-3351	speciesHomo sapiens	-1.19553	0.138608	-8.62527	7.37031635385436e-18	-1.70066	3.45962649649924e-14
geneset-3351	speciesTaeniopygia guttata	-1.50103	0.132834	-11.3001	1.98099864602254e-29	-2.1292	9.44540154423547e-26
geneset-3352	speciesMus musculus	1.50244	0.226572	6.63121	3.50247002969793e-11	2.12596	1.43005851312566e-07
geneset-3354	speciesHomo sapiens	1.3394	0.146415	9.14798	6.93878801705977e-20	1.91336	3.30078145971533e-16
geneset-3355	speciesCarassius auratus	2.25157	0.204422	11.0143	4.73262804962115e-28	3.21481	2.3809851717644e-24
geneset-3355	speciesChrysemys picta bellii	1.43475	0.176667	8.12121	5.16291842347693e-16	2.04141	2.33002508451514e-12
geneset-3355	speciesDanio rerio	2.99374	0.189038	15.8367	8.32323703107279e-56	4.28344	4.20739631920729e-52
geneset-3355	speciesMus musculus	1.83924	0.16537	11.122	1.44513076029827e-28	2.62197	6.71552264310606e-25
geneset-3355	speciesPetromyzon marinus	2.65705	0.196078	13.551	1.82248797074097e-41	3.79846	9.17075946876856e-38
geneset-3356	speciesMus musculus	1.54719	0.2021	7.65556	2.10354019623733e-14	2.18935	8.97580601734469e-11
geneset-3358	speciesDanio rerio	2.98736	0.28942	10.3219	7.48815885917346e-25	4.25137	3.74932114078815e-21
geneset-3358	speciesMaylandia zebra	2.36291	0.221919	10.6477	2.47773027516084e-26	3.35323	1.21755665721404e-22
geneset-3359	speciesMus musculus	4.39334	0.511648	8.58665	1.02958442963657e-17	6.01981	4.53223065926018e-14
geneset-3360	speciesChrysemys picta bellii	2.52901	0.157556	16.0515	2.91233124004775e-57	3.61754	1.46257274875198e-53
geneset-3360	speciesHomo sapiens	2.13503	0.146585	14.5651	1.44258519623743e-47	3.05045	7.30092367815763e-44
geneset-3360	speciesMus musculus	2.49994	0.152317	16.4128	9.4162918637464e-60	3.57567	4.66765587685909e-56
geneset-3360	speciesTaeniopygia guttata	1.04226	0.151546	6.87753	6.45593521274944e-12	1.48189	2.74700043302489e-08
geneset-3360	speciesChrysemys picta bellii:monocle3_pseudotime	-0.106111	0.0140026	-7.57791	3.82457599259821e-14	-0.149353	1.90808096270725e-10
geneset-3360	speciesMus musculus:monocle3_pseudotime	-0.102639	0.0139876	-7.33786	2.33995168126286e-13	-0.144472	1.14236441079253e-09
geneset-3361	speciesHomo sapiens	-1.02445	0.139854	-7.32515	2.5715415041191e-13	-1.46058	1.16182245156101e-09
geneset-3361	speciesTaeniopygia guttata	-1.1463	0.130868	-8.75923	2.28620377347674e-18	-1.63289	1.03816513353579e-14
geneset-3362	speciesHomo sapiens	2.34246	0.257001	9.11459	9.42228033107285e-20	3.26978	4.48029429742514e-16
geneset-3363	speciesGallus gallus	-2.97846	0.382635	-7.78407	7.72157347237688e-15	-3.89167	3.47702453461131e-11
geneset-3363	speciesHomo sapiens	-1.4987	0.244151	-6.13841	8.65299139423709e-10	-2.07751	3.66886835115653e-06
geneset-3363	speciesTaeniopygia guttata	-1.25298	0.195275	-6.41647	1.45822324465759e-10	-1.74626	6.07058336750955e-07
geneset-3366	speciesGallus gallus	-1.69421	0.193804	-8.74188	2.66310216945597e-18	-2.37769	1.2276901001192e-14
geneset-3366	speciesMus musculus	1.01037	0.113744	8.88285	7.64393196959948e-19	1.44787	3.38626186253257e-15
geneset-3366	speciesPetromyzon marinus	1.24722	0.191417	6.51576	7.58240890642019e-11	1.7884	3.68505072852021e-07
geneset-3367	speciesCarassius auratus	2.2665	0.217162	10.4369	2.27441130858933e-25	3.2456	1.14289168256614e-21
geneset-3367	speciesDanio rerio	1.97758	0.248727	7.95078	2.05477921519469e-15	2.82972	1.01855405697201e-11
geneset-3367	speciesHomo sapiens	1.57568	0.170562	9.23817	3.02062237380883e-20	2.25178	1.43932656111991e-16
geneset-3367	speciesMus musculus	2.52848	0.164925	15.3311	1.87943613971041e-52	3.62291	9.2430669350958e-49
geneset-3367	speciesPetromyzon marinus	1.83232	0.25537	7.17516	7.73759959703919e-13	2.62075	3.7906500425895e-09
geneset-3368	speciesChrysemys picta bellii	-3.30054	0.591147	-5.58329	2.42207609386631e-08	-4.32557	9.79487572359536e-05
geneset-3368	speciesGallus gallus	-3.33295	0.441478	-7.54952	4.75208375062282e-14	-4.35951	2.12323101977828e-10
geneset-3368	speciesHomo sapiens	-2.25255	0.326977	-6.88902	5.95796857948199e-12	-3.09272	2.64176326814231e-08
geneset-3370	speciesGallus gallus	-2.33548	0.337343	-6.92318	4.68882296923071e-12	-3.15302	2.05229781363228e-08
geneset-3370	speciesHomo sapiens	-1.93444	0.333172	-5.80612	6.58940968884845e-09	-2.64987	2.72867455215214e-05
geneset-3370	speciesTaeniopygia guttata	-3.0068	0.483098	-6.22401	5.04161678237911e-10	-3.92299	2.074625305949e-06
geneset-3377	speciesChrysemys picta bellii	3.65976	0.253791	14.4204	1.13679371058998e-46	5.11318	5.66464305986987e-43
geneset-3378	speciesChrysemys picta bellii	3.33765	0.107661	31.0016	1.60064840439623e-201	4.80782	8.15210232359e-198
geneset-3378	speciesDanio rerio	1.74498	0.234429	7.44355	1.06132720439465e-13	2.51116	5.24507904411836e-10
geneset-3378	speciesGallus gallus	-2.1695	0.255819	-8.48062	2.55830996879744e-17	-3.07187	1.17196179670611e-13
geneset-3378	speciesHomo sapiens	1.04639	0.115369	9.07	1.41529916817454e-19	1.50466	6.72267104882906e-16
geneset-3378	speciesMus musculus	3.40401	0.104803	32.4801	4.77717994464678e-220	4.90354	2.43683948976432e-216
geneset-3378	speciesTaeniopygia guttata	-1.57611	0.176311	-8.93938	4.60891830081121e-19	-2.24483	2.09982317784959e-15
geneset-3378	monocle3_pseudotime	-0.070264	0.0114278	-6.14849	8.12279976427012e-10	-0.100814	4.06952268189933e-06
geneset-3378	speciesChrysemys picta bellii:monocle3_pseudotime	-0.104885	0.0123174	-8.51518	1.90378136233284e-17	-0.150472	9.5303294998382e-14
geneset-3378	speciesTaeniopygia guttata:monocle3_pseudotime	0.105569	0.0161886	6.52121	7.31270150495169e-11	0.151538	3.58834262847979e-07
geneset-3379	speciesChrysemys picta bellii	-1.68149	0.297295	-5.65596	1.59256798041014e-08	-2.3654	6.46104829652394e-05
geneset-3379	speciesHomo sapiens	-2.25885	0.218064	-10.3587	5.12149993969343e-25	-3.1426	2.49570692061261e-21
geneset-3379	speciesMaylandia zebra	0.672842	0.120139	5.60054	2.19360216195314e-08	0.963774	9.7417872012339e-05
geneset-3380	speciesChrysemys picta bellii	-1.44921	0.191145	-7.58172	3.71469826281088e-14	-2.07391	1.64672573990406e-10
geneset-3380	speciesMaylandia zebra	-0.886286	0.143435	-6.17901	6.70306501229908e-10	-1.27124	3.04855396759362e-06
geneset-3380	speciesTaeniopygia guttata	-0.592859	0.0813215	-7.29031	3.32787035205726e-13	-0.851112	1.44229901058162e-09
geneset-3380	speciesMus musculus:monocle3_pseudotime	-0.0706761	0.0110966	-6.36916	1.98473001896003e-10	-0.101583	9.57235288144423e-07
geneset-3381	speciesHomo sapiens	-2.16567	0.350993	-6.17013	7.08938330881466e-10	-2.93343	3.01227896791535e-06
geneset-3381	speciesPetromyzon marinus	1.80561	0.22629	7.97917	1.63561554908752e-15	2.58267	8.08811889023779e-12
geneset-3381	speciesTaeniopygia guttata	-1.67029	0.252116	-6.62508	3.65010994068685e-11	-2.29991	1.5374263070173e-07
geneset-3382	speciesGallus gallus	-1.08845	0.114713	-9.48846	2.88384137789854e-21	-1.55189	1.35050291726989e-17
geneset-3382	speciesMaylandia zebra	-2.85741	0.340164	-8.40008	5.07118560695684e-17	-3.97565	2.4326477356572e-13
geneset-3382	speciesTaeniopygia guttata	-1.93206	0.138505	-13.9494	8.19162837104977e-44	-2.73288	4.02700450720807e-40
geneset-3383	speciesGallus gallus	-1.73583	0.30722	-5.65012	1.64742220593377e-08	-2.40242	6.7956165994768e-05
geneset-3384	speciesHomo sapiens	-1.34663	0.19075	-7.05965	1.78073583820246e-12	-1.90673	7.95098551757398e-09
geneset-3384	speciesTaeniopygia guttata	-0.92112	0.149077	-6.1788	6.71190914152339e-10	-1.30962	2.75523870259535e-06
geneset-3385	speciesGallus gallus	-2.71204	0.332348	-8.16024	3.74814892637125e-16	-3.72007	1.70465813171364e-12
geneset-3385	speciesHomo sapiens	-1.3643	0.189387	-7.20378	6.28116561263967e-13	-1.92621	2.82715264224912e-09
geneset-3385	speciesHomo sapiens:monocle3_pseudotime	0.107624	0.014052	7.65898	2.04872035700764e-14	0.153772	1.04013532525278e-10
geneset-3385	speciesTaeniopygia guttata:monocle3_pseudotime	-0.0793347	0.0137231	-5.78111	7.64444219125986e-09	-0.113246	3.69608779947414e-05
geneset-3386	speciesCarassius auratus	2.95792	0.364078	8.12441	5.02969693453222e-16	4.14077	2.50126828554287e-12
geneset-3386	speciesChrysemys picta bellii	4.13102	0.293577	14.0714	1.52062805241168e-44	5.8282	7.56056267659087e-41
geneset-3386	speciesMus musculus	2.85385	0.297126	9.60484	9.47680905435858e-22	3.99143	4.25603494631244e-18
geneset-3387	speciesChrysemys picta bellii	-2.13401	0.235139	-9.07553	1.34577547841777e-19	-3.02202	6.22824891411744e-16
geneset-3387	speciesGallus gallus	0.549253	0.0762641	7.20198	6.36433186308076e-13	0.789119	2.8130346834817e-09
geneset-3387	speciesMus musculus	-2.42299	0.259871	-9.32382	1.36136662496721e-20	-3.41795	6.07850198047859e-17
geneset-3389	speciesGallus gallus	-2.9114	0.468	-6.22095	5.14050680736542e-10	-3.61994	2.1888277985762e-06
geneset-3390	speciesMaylandia zebra	-1.74598	0.294008	-5.93855	2.97170900687353e-09	-2.44186	1.3393492493979e-05
geneset-3390	speciesTaeniopygia guttata	-1.08595	0.15162	-7.16231	8.49457434879477e-13	-1.53423	3.66455937407006e-09
geneset-3391	speciesMaylandia zebra	1.84054	0.206261	8.92334	5.32229381919303e-19	2.62037	2.57386129096175e-15
geneset-3393	speciesGallus gallus	-0.847562	0.11044	-7.67444	1.81743420904526e-14	-1.21103	8.16027959861322e-11
geneset-3393	speciesMaylandia zebra	-1.13674	0.170821	-6.65456	2.99103802358401e-11	-1.62138	1.3797658402793e-07
geneset-3393	speciesMus musculus	-2.33381	0.2144	-10.8853	1.93336392451032e-27	-3.28688	8.94180815086023e-24
geneset-3393	speciesTaeniopygia guttata	-0.672568	0.103197	-6.51729	7.50566275329629e-11	-0.961856	3.14187042852983e-07
geneset-3393	speciesChrysemys picta bellii:monocle3_pseudotime	-0.110152	0.0195952	-5.6214	1.94522606054686e-08	-0.157887	9.52966247061907e-05
geneset-3394	speciesGallus gallus	-1.49521	0.20935	-7.14215	9.83142117961572e-13	-2.07773	4.33369045597461e-09
geneset-3394	speciesMus musculus	-3.06279	0.428077	-7.15477	8.97257619181324e-13	-4.00358	3.75502313627384e-09
geneset-3395	speciesMus musculus	2.1563	0.229513	9.39512	6.97377000825136e-21	3.07356	3.11797257068918e-17
geneset-3397	speciesMaylandia zebra	2.5914	0.387683	6.68433	2.44413549024141e-11	3.55796	1.12894618294251e-07
geneset-3398	speciesGallus gallus	-2.58143	0.409706	-6.30069	3.08871666505133e-10	-3.44108	1.31857314431041e-06
geneset-3398	speciesHomo sapiens	-1.95565	0.334083	-5.8538	4.95673364300719e-09	-2.67382	2.06100984876239e-05
geneset-3398	speciesTaeniopygia guttata	-2.61754	0.407856	-6.41781	1.44546832456401e-10	-3.48299	6.02043968213344e-07
geneset-3399	speciesTaeniopygia guttata	-2.59531	0.390925	-6.6389	3.32523081899437e-11	-3.23116	1.40191731328803e-07
geneset-3400	speciesMus musculus	-1.84612	0.273274	-6.75555	1.50256088029163e-11	-2.57924	6.17853033975918e-08
geneset-3402	speciesCarassius auratus	2.85522	0.178717	15.9762	9.48319973973577e-57	4.08482	4.81841378775974e-53
geneset-3402	speciesDanio rerio	2.53471	0.201391	12.586	4.7416588086389e-36	3.62322	2.38789937603055e-32
geneset-3402	speciesHomo sapiens	1.65381	0.157089	10.5279	8.78118349702046e-26	2.35649	4.2931206116933e-22
geneset-3402	speciesPetromyzon marinus	2.21893	0.219532	10.1076	6.6682202855936e-24	3.16874	3.32677510048265e-20
geneset-3403	speciesChrysemys picta bellii	-1.94441	0.199004	-9.77071	1.89723178642042e-22	-2.75692	8.90370877367103e-19
geneset-3403	speciesHomo sapiens	-0.574763	0.0789874	-7.27664	3.68097261925253e-13	-0.822857	1.66085484580674e-09
geneset-3403	speciesTaeniopygia guttata	-0.531216	0.0734278	-7.23454	5.01589615363486e-13	-0.76065	2.17087985529317e-09
geneset-3408	speciesChrysemys picta bellii	5.11823	0.627963	8.15053	4.05961121927838e-16	7.03739	1.83413234886997e-12
geneset-3409	speciesChrysemys picta bellii	-1.93791	0.234296	-8.27121	1.49579256126698e-16	-2.73588	6.77743609510069e-13
geneset-3409	speciesGallus gallus	-1.26787	0.116763	-10.8585	2.58494958860984e-27	-1.8031	1.240258812615e-23
geneset-3409	speciesTaeniopygia guttata	-0.812317	0.0986372	-8.23541	2.01443188858998e-16	-1.15908	9.01659713332875e-13
geneset-3410	speciesMaylandia zebra	-2.21157	0.394963	-5.59945	2.2074779433449e-08	-3.06281	9.80120206845136e-05
geneset-3410	speciesMus musculus	-3.50484	0.607415	-5.77009	8.15940709856391e-09	-4.60461	3.15850648785409e-05
geneset-3410	speciesTaeniopygia guttata	-1.24179	0.192915	-6.43696	1.27510056445452e-10	-1.75161	5.31716935377535e-07
geneset-3411	speciesHomo sapiens	-1.28358	0.228505	-5.61729	1.99188688099053e-08	-1.76822	8.13088224820334e-05
geneset-3413	speciesMaylandia zebra	0.989664	0.116573	8.48962	2.36916462292113e-17	1.41812	1.13885743423819e-13
geneset-3413	speciesTaeniopygia guttata	-0.889594	0.135778	-6.55185	5.96423224961083e-11	-1.2616	2.50220281508529e-07
geneset-3416	speciesCarassius auratus	2.33559	0.192696	12.1206	1.4166327760627e-33	3.33494	7.1554121518927e-30
geneset-3416	speciesChrysemys picta bellii	1.61226	0.165921	9.71701	3.20294090451386e-22	2.29537	1.50025751967429e-18
geneset-3416	speciesDanio rerio	3.20685	0.171767	18.6698	1.75298174239603e-76	4.58972	8.90339426962944e-73
geneset-3416	speciesMus musculus	1.2871	0.161425	7.97341	1.71324980928882e-15	1.82924	7.39952592631841e-12
geneset-3416	speciesPetromyzon marinus	3.07458	0.174238	17.6459	1.20926891336777e-68	4.39912	6.12857485294786e-65
geneset-3417	speciesChrysemys picta bellii	-3.85783	0.34576	-11.1575	9.73951893178102e-29	-5.38823	4.70029183647752e-25
geneset-3417	speciesHomo sapiens	-2.37654	0.111131	-21.385	3.08610430037644e-99	-3.38939	1.57576485577221e-95
geneset-3417	speciesMaylandia zebra	-1.72469	0.119802	-14.3962	1.60057539997004e-46	-2.46955	8.01248045225002e-43
geneset-3417	speciesMus musculus	-2.73367	0.167326	-16.3374	3.1450608914024e-59	-3.88641	1.55774865951161e-55
geneset-3417	speciesTaeniopygia guttata	-2.40541	0.10132	-23.7406	3.09294144647513e-121	-3.42978	1.56379119533783e-117
geneset-3426	speciesGallus gallus	4.92757	0.499077	9.87337	6.91849584758589e-23	6.80025	3.27106483673861e-19
geneset-3426	speciesMaylandia zebra	4.24627	0.505709	8.39666	5.21988205817267e-17	5.81979	2.50345543509961e-13
geneset-3426	speciesTaeniopygia guttata	4.19073	0.500476	8.37348	6.34828872385692e-17	5.73994	2.84974680813937e-13
geneset-3428	speciesGallus gallus	1.36309	0.141359	9.64276	6.57669216319303e-22	1.94887	3.0903876474844e-18
geneset-3428	speciesHomo sapiens	1.50394	0.141134	10.6561	2.26545904695207e-26	2.15127	1.11007493300651e-22
geneset-3428	speciesMaylandia zebra	3.53596	0.134098	26.3684	3.59188742686415e-148	5.07824	1.82719313404579e-144
geneset-3428	speciesTaeniopygia guttata	2.45676	0.134938	18.2066	6.92401816941012e-73	3.52264	3.46685589742365e-69
geneset-3428	speciesTaeniopygia guttata:monocle3_pseudotime	-0.0626992	0.0107801	-5.8162	6.20582505381376e-09	-0.088931	3.00299874354048e-05
geneset-3430	speciesHomo sapiens	-3.33251	0.430235	-7.7458	1.04247396359672e-14	-4.38011	4.77557322723658e-11
geneset-3430	speciesTaeniopygia guttata	-2.99418	0.323581	-9.25324	2.62673031687665e-20	-4.0066	1.2075079266682e-16
geneset-3431	speciesTaeniopygia guttata	-0.885841	0.125976	-7.03182	2.17260716423887e-12	-1.26173	9.30744909159932e-09
geneset-3432	speciesChrysemys picta bellii	3.33496	0.57022	5.84856	5.11485666092733e-09	4.42292	2.09657974531411e-05
geneset-3432	speciesMus musculus	3.44249	0.55518	6.20066	5.84590375184848e-10	4.57636	2.32608510286051e-06
geneset-3433	speciesChrysemys picta bellii	1.85242	0.20746	8.92907	5.05576651454985e-19	2.63458	2.33222509316185e-15
geneset-3435	speciesTaeniopygia guttata	1.23373	0.200986	6.13841	8.65329474808771e-10	1.74798	3.54092821091749e-06
geneset-3436	speciesHomo sapiens	-1.64979	0.278191	-5.93042	3.12215522115879e-09	-2.26359	1.30412423587803e-05
geneset-3437	speciesGallus gallus	-2.43005	0.343631	-7.0717	1.63339027640627e-12	-3.32183	7.18528382591118e-09
geneset-3437	speciesHomo sapiens	-1.65755	0.265539	-6.24223	4.48977928108201e-10	-2.31306	1.91489086338148e-06
geneset-3437	speciesTaeniopygia guttata	-1.45672	0.22028	-6.61302	3.95903961233365e-11	-2.04055	1.66635977283123e-07
geneset-3438	speciesGallus gallus	-2.46042	0.304406	-8.0827	7.07168047077837e-16	-3.31296	3.2098357656863e-12
geneset-3438	speciesMus musculus	0.875391	0.144273	6.06758	1.34580759799916e-09	1.24885	5.30248193611669e-06
geneset-3438	speciesTaeniopygia guttata	-1.70614	0.222227	-7.67747	1.77516816724285e-14	-2.35706	7.8089647677013e-11
geneset-3439	speciesHomo sapiens	-1.08516	0.162775	-6.66664	2.75615498222443e-11	-1.53655	1.20802272870897e-07
geneset-3439	speciesTaeniopygia guttata	-1.85241	0.19961	-9.28016	2.0455093494445e-20	-2.59426	9.41138851679414e-17
geneset-3440	speciesMus musculus	-2.14545	0.297402	-7.21397	5.83069361481934e-13	-2.96527	2.4465590407782e-09
geneset-3441	speciesHomo sapiens	1.62088	0.233286	6.94804	3.93587887361781e-12	2.28819	1.7506789229852e-08
geneset-3442	speciesChrysemys picta bellii	1.38844	0.115641	12.0064	5.55335540196613e-33	1.9893	2.71336944940065e-29
geneset-3442	speciesPetromyzon marinus	1.35696	0.188795	7.18747	7.07457626125461e-13	1.94403	3.46795728326701e-09
geneset-3442	speciesTaeniopygia guttata	0.837722	0.100187	8.36159	7.01680336634525e-17	1.19816	3.14843967047911e-13
geneset-3443	speciesChrysemys picta bellii	-1.60917	0.239018	-6.73241	1.76084086242965e-11	-2.29549	7.54872477723591e-08
geneset-3443	speciesMus musculus	-2.74378	0.317721	-8.63582	6.72526002654711e-18	-3.86587	2.96314956769666e-14
geneset-3443	speciesTaeniopygia guttata:monocle3_pseudotime	-0.0438292	0.00775006	-5.65533	1.59836600816906e-08	-0.0629377	7.70891925739938e-05
geneset-3444	speciesChrysemys picta bellii	-2.7527	0.274316	-10.0348	1.38779089936581e-23	-3.92339	6.55266915406718e-20
geneset-3444	speciesGallus gallus	-1.19096	0.0863122	-13.7983	6.4752408117721e-43	-1.71061	3.18452343122952e-39
geneset-3444	speciesHomo sapiens	-1.30647	0.0978151	-13.3566	2.4112123771095e-40	-1.87594	1.21452767435006e-36
geneset-3444	speciesMaylandia zebra	-1.07283	0.124224	-8.63622	6.70195430631763e-18	-1.5414	3.22699099849194e-14
geneset-3444	speciesMus musculus	-2.07856	0.180736	-11.5005	2.03991226096208e-30	-2.97572	9.5488292935635e-27
geneset-3444	speciesTaeniopygia guttata	-1.18416	0.0828629	-14.2906	7.1163418429921e-46	-1.70087	3.510491431148e-42
geneset-3446	speciesMaylandia zebra	1.5706	0.219518	7.15478	8.97208797285138e-13	2.21052	4.20073158888902e-09
geneset-3447	speciesHomo sapiens	1.15688	0.128942	8.97207	3.43533326089699e-19	1.65622	1.62834796566517e-15
geneset-3447	speciesTaeniopygia guttata	-1.6124	0.229081	-7.03854	2.07080942520629e-12	-2.25344	8.87548919643416e-09
geneset-3448	speciesCarassius auratus	1.88353	0.223878	8.4132	4.5383427387822e-17	2.70013	2.26145618673517e-13
geneset-3448	speciesChrysemys picta bellii	1.50289	0.171303	8.7733	2.01975846853325e-18	2.15243	9.27069137056762e-15
geneset-3448	speciesDanio rerio	2.61759	0.195893	13.3624	2.23328290393224e-40	3.75755	1.12624456845303e-36
geneset-3448	speciesHomo sapiens	1.56867	0.156082	10.0502	1.18811454394029e-23	2.24703	5.75522685084676e-20
geneset-3448	speciesMus musculus	2.5079	0.151151	16.5921	5.22840652842743e-61	3.59947	2.59485816005853e-57
geneset-3448	speciesPetromyzon marinus	1.55778	0.261239	5.96306	2.55983560386821e-09	2.23137	1.23179289258138e-05
geneset-3449	speciesCarassius auratus	2.64418	0.226727	11.6624	3.1669383126683e-31	3.76661	1.59803707257242e-27
geneset-3449	speciesTaeniopygia guttata	1.0747	0.174868	6.14578	8.26244947259265e-10	1.51651	3.38347305902669e-06
geneset-3450	speciesHomo sapiens	-1.59946	0.267831	-5.97191	2.42523484151934e-09	-2.15523	1.0156883516283e-05
geneset-3451	speciesChrysemys picta bellii	-2.41805	0.291047	-8.30813	1.09901761039393e-16	-3.40763	4.98953995118844e-13
geneset-3451	speciesGallus gallus	-1.22533	0.115099	-10.6458	2.5263947219833e-26	-1.74833	1.20862723499681e-22
geneset-3451	speciesHomo sapiens	-0.816269	0.107576	-7.58781	3.54515411319848e-14	-1.16739	1.61765382185247e-10
geneset-3451	speciesMaylandia zebra	-1.9026	0.217245	-8.75786	2.31391420517733e-18	-2.6992	1.11738916968013e-14
geneset-3451	speciesMus musculus	-1.45649	0.160724	-9.06201	1.5219283780417e-19	-2.07473	6.77258128228556e-16
geneset-3451	speciesTaeniopygia guttata	-1.45665	0.117569	-12.3898	5.37632751409842e-35	-2.07496	2.59676618930954e-31
geneset-3452	speciesChrysemys picta bellii	-2.15593	0.301258	-7.15642	8.86608762223838e-13	-3.02493	3.85940794196037e-09
geneset-3452	speciesHomo sapiens	-1.37493	0.141258	-9.73347	2.72879249698706e-22	-1.94995	1.31418646654897e-18
geneset-3452	speciesMus musculus	-1.56618	0.184661	-8.48139	2.54172694690123e-17	-2.21651	1.11403892082681e-13
geneset-3452	speciesTaeniopygia guttata	-1.90683	0.152163	-12.5315	9.34507266198465e-36	-2.68638	4.51927713933578e-32
geneset-3454	speciesMaylandia zebra	-1.13767	0.146874	-7.74591	1.04157861993886e-14	-1.61602	4.94229055160989e-11
geneset-3454	speciesMus musculus	-1.67224	0.175894	-9.50711	2.41478862656342e-21	-2.36139	1.08230826242572e-17
geneset-3454	speciesTaeniopygia guttata	-0.69581	0.0918785	-7.57315	3.96658755612434e-14	-0.991789	1.73776200833807e-10
geneset-3455	speciesChrysemys picta bellii	-1.6236	0.270408	-6.00425	1.98937485351724e-09	-2.29714	8.2161181450262e-06
geneset-3455	speciesMus musculus	-1.42919	0.212739	-6.71801	1.94302524139733e-11	-2.02649	7.97028954021185e-08
geneset-3455	speciesTaeniopygia guttata	-0.746523	0.116066	-6.43188	1.31828716863908e-10	-1.06454	5.49462091888769e-07
geneset-3457	speciesGallus gallus	0.945159	0.142846	6.61662	3.86413899303329e-11	1.34598	1.6712401144869e-07
geneset-3457	speciesTaeniopygia guttata	0.936851	0.139693	6.70649	2.10187909505583e-11	1.33408	8.88464293480099e-08
geneset-3459	speciesMaylandia zebra	0.91704	0.134549	6.81567	9.92637435181292e-12	1.31061	4.6058376992412e-08
geneset-3459	speciesMus musculus	-2.1373	0.290818	-7.34928	2.14959448051638e-13	-2.93739	9.08418627466222e-10
geneset-3459	speciesTaeniopygia guttata	0.707706	0.116363	6.08186	1.23164672488909e-09	1.01054	5.02265534409771e-06
geneset-3460	speciesChrysemys picta bellii	-1.6534	0.268251	-6.16365	7.38453882002718e-10	-2.29929	3.07418351077731e-06
geneset-3460	speciesHomo sapiens	-3.33341	0.346387	-9.62335	7.93003293623664e-22	-4.33053	3.81196683244895e-18
geneset-3460	speciesTaeniopygia guttata	-3.44791	0.337482	-10.2166	2.20525865672949e-24	-4.44538	1.03492788760315e-20
geneset-3463	speciesGallus gallus	-4.11398	0.668935	-6.15004	8.04420837015699e-10	-4.63823	3.40913550727253e-06
geneset-3463	speciesHomo sapiens	-2.52005	0.407581	-6.18295	6.53856880946994e-10	-3.28326	2.77954560090567e-06
geneset-3464	speciesChrysemys picta bellii	-1.65569	0.259195	-6.38782	1.75786316947624e-10	-2.34698	7.40060394349497e-07
geneset-3464	speciesMus musculus	-2.29953	0.264943	-8.67933	4.60513833944917e-18	-3.23066	2.03178703536497e-14
geneset-3468	speciesChrysemys picta bellii	4.24811	0.6084	6.98244	3.08645352923858e-12	5.71094	1.3364343781603e-08
geneset-3468	speciesMus musculus	4.7311	0.599644	7.88985	3.34374560303735e-15	6.40506	1.44015123122819e-11
geneset-3476	speciesChrysemys picta bellii	1.87921	0.283456	6.62964	3.53970351813245e-11	2.64288	1.5100375208353e-07
geneset-3477	speciesChrysemys picta bellii	2.7595	0.137771	20.0297	1.5905824251347e-87	3.95169	8.0722058075586e-84
geneset-3477	speciesDanio rerio	1.68074	0.248243	6.77057	1.35520956743658e-11	2.39927	6.65949981438335e-08
geneset-3477	speciesHomo sapiens	1.00632	0.146247	6.88095	6.30360339755154e-12	1.43194	2.79375702579484e-08
geneset-3477	speciesMus musculus	1.76612	0.142597	12.3854	5.67277236174785e-35	2.52195	2.69116320841318e-31
geneset-3477	speciesPetromyzon marinus	1.51258	0.246159	6.14472	8.31727941682279e-10	2.15774	4.013087318617e-06
geneset-3477	speciesTaeniopygia guttata	0.955848	0.141189	6.76997	1.36073142593323e-11	1.35973	5.77222270880876e-08
geneset-3479	speciesChrysemys picta bellii	-1.1093	0.191636	-5.78859	7.31277354871433e-09	-1.58024	2.98580543994006e-05
geneset-3479	speciesGallus gallus	-0.89127	0.117555	-7.58173	3.71423805840422e-14	-1.27154	1.66212153113589e-10
geneset-3479	speciesHomo sapiens	-1.9677	0.177953	-11.0574	2.94715887173974e-28	-2.77862	1.45412818731639e-24
geneset-3479	speciesMaylandia zebra	-1.49197	0.221309	-6.74159	1.65352253868773e-11	-2.11846	7.65580935412419e-08
geneset-3479	speciesMus musculus	-1.95226	0.228871	-8.52993	1.67763281065216e-17	-2.75739	7.37319620281624e-14
geneset-3479	speciesTaeniopygia guttata	-1.17092	0.123396	-9.48908	2.8668338000021e-21	-1.66723	1.32447721560097e-17
geneset-3480	speciesChrysemys picta bellii	1.13678	0.203498	5.58619	2.3820908356188e-08	1.60748	9.63555743007805e-05
geneset-3481	speciesGallus gallus	-2.4071	0.412706	-5.83249	5.63091698680394e-09	-3.2321	2.35034475029196e-05
geneset-3481	speciesHomo sapiens	-2.45483	0.404009	-6.07617	1.27597850315798e-09	-3.28909	5.38462928332668e-06
geneset-3482	speciesChrysemys picta bellii	-2.85467	0.399196	-7.15105	9.21753262282093e-13	-3.96383	4.01054844418939e-09
geneset-3482	speciesGallus gallus	-1.07156	0.119659	-8.95514	4.00059235425629e-19	-1.52692	1.85107408231439e-15
geneset-3482	speciesMus musculus	-2.2079	0.234978	-9.39621	6.90242383118647e-21	-3.10679	3.08676393730659e-17
geneset-3482	speciesTaeniopygia guttata	-0.966086	0.111113	-8.69462	4.02935667452505e-18	-1.37763	1.82650738056221e-14
geneset-3483	speciesTaeniopygia guttata	-1.27153	0.212445	-5.98521	2.23578742707164e-09	-1.78003	9.04599592993186e-06
geneset-3484	speciesMus musculus	1.30701	0.1995	6.55141	5.9814222846419e-11	1.85519	2.42845744756461e-07
geneset-3486	speciesCarassius auratus	2.58488	0.207823	12.4379	2.972607649984e-35	3.68208	1.50295042783191e-31
geneset-3486	speciesChrysemys picta bellii	1.69158	0.180976	9.34695	1.09634760548068e-20	2.39894	5.10240175590708e-17
geneset-3486	speciesDanio rerio	2.57214	0.217688	11.8157	5.29797104368062e-32	3.66375	2.66170065234514e-28
geneset-3486	speciesPetromyzon marinus	2.19124	0.23308	9.40127	6.5812793071621e-21	3.11607	3.27550271117458e-17
geneset-3487	speciesChrysemys picta bellii	-3.03678	0.366638	-8.28277	1.35835554951879e-16	-4.27751	6.15606735041916e-13
geneset-3487	speciesGallus gallus	0.438295	0.0770216	5.69054	1.30220766758049e-08	0.630402	5.38462870544533e-05
geneset-3487	speciesMus musculus	-2.70653	0.276321	-9.79488	1.49754810987746e-22	-3.83091	6.7569370717671e-19
geneset-3488	speciesChrysemys picta bellii	-1.98364	0.29687	-6.68184	2.4859750904975e-11	-2.78892	1.06300294869673e-07
geneset-3488	speciesGallus gallus	-2.86082	0.27411	-10.4368	2.27717209459629e-25	-3.94317	1.08757739237919e-21
geneset-3488	speciesHomo sapiens	-1.01936	0.140442	-7.25827	4.21401616952067e-13	-1.44967	1.8998829848873e-09
geneset-3488	speciesTaeniopygia guttata	-1.76032	0.166166	-10.5938	4.38398260777895e-26	-2.48334	2.06967818913244e-22
geneset-3489	speciesChrysemys picta bellii	-1.65041	0.254616	-6.48195	9.48352415355918e-11	-2.326	4.02196259352445e-07
geneset-3489	speciesGallus gallus	-1.43526	0.158776	-9.03956	1.86627094102559e-19	-2.0286	8.66136343729976e-16
geneset-3489	speciesMus musculus	-0.899625	0.160786	-5.59518	2.26231544109575e-08	-1.27857	8.66919277027891e-05
geneset-3489	speciesTaeniopygia guttata	-1.38238	0.147043	-9.4012	6.58570361517255e-21	-1.95511	3.03666793695606e-17
geneset-3490	speciesHomo sapiens	1.72043	0.132386	12.9956	2.65593800887545e-38	2.46028	1.33460884945991e-34
geneset-3492	speciesHomo sapiens	-1.75621	0.222367	-7.89783	3.13787227550758e-15	-2.42287	1.44499018287124e-11
geneset-3496	speciesHomo sapiens	1.28944	0.17783	7.25098	4.44572600561329e-13	1.82371	2.00368871072991e-09
geneset-3498	speciesHomo sapiens	-0.916931	0.141462	-6.48183	9.49099972446471e-11	-1.30477	4.11814478044524e-07
geneset-3498	speciesMus musculus	-1.57366	0.248376	-6.3358	2.46333135381681e-10	-2.2247	9.87549539745159e-07
geneset-3498	speciesTaeniopygia guttata	-1.3806	0.151585	-9.10778	1.00271940712343e-19	-1.95616	4.59245488462531e-16
geneset-3499	speciesChrysemys picta bellii	-1.88844	0.241154	-7.83085	5.34013346199766e-15	-2.68149	2.38864169755155e-11
geneset-3499	speciesGallus gallus	-3.26229	0.233494	-13.9717	6.03225932325054e-44	-4.52344	2.97209416856554e-40
geneset-3499	speciesHomo sapiens	-2.92218	0.261077	-11.1928	6.58022746419194e-29	-4.08524	3.25523852653575e-25
geneset-3499	speciesMaylandia zebra	-1.30298	0.158934	-8.19826	2.73972544132372e-16	-1.85912	1.30821889823208e-12
geneset-3499	speciesMus musculus	-1.39528	0.185345	-7.52801	5.59907482399889e-14	-1.98955	2.37904689271713e-10
geneset-3499	speciesTaeniopygia guttata	-1.99854	0.136438	-14.648	4.38499607926578e-48	-2.83454	2.16838056119693e-44
geneset-3500	speciesGallus gallus	-1.37505	0.197719	-6.95458	3.75844773340569e-12	-1.93394	1.64732764155171e-08
geneset-3500	speciesMus musculus	-3.32008	0.383072	-8.66698	5.12866397262104e-18	-4.39241	2.26174081192588e-14
geneset-3500	speciesTaeniopygia guttata	-1.24849	0.191723	-6.51198	7.77492437876004e-11	-1.75916	3.2530283600732e-07
geneset-3500	speciesChrysemys picta bellii:monocle3_pseudotime	0.0779273	0.0126128	6.17841	6.72853100637432e-10	0.111138	3.32389431714891e-06
geneset-3500	speciesMus musculus:monocle3_pseudotime	0.185221	0.0229893	8.05685	8.72687743214937e-16	0.264313	4.29536907210392e-12
geneset-3501	speciesTaeniopygia guttata	-1.35577	0.225395	-6.01511	1.86096922183291e-09	-1.80628	7.55367407141978e-06
geneset-3502	speciesHomo sapiens	-3.36405	0.526012	-6.3954	1.67322160598304e-10	-4.20736	7.22497089463477e-07
geneset-3502	speciesTaeniopygia guttata	-2.66519	0.267458	-9.96488	2.79101419560789e-23	-3.49955	1.30535733928581e-19
geneset-3505	speciesGallus gallus	3.70222	0.236549	15.651	1.45950811210954e-54	5.2545	7.2522958090723e-51
geneset-3505	speciesHomo sapiens	2.34792	0.242641	9.67649	4.74587283794638e-22	3.30713	2.28276483505221e-18
geneset-3505	speciesTaeniopygia guttata	3.14843	0.237957	13.2311	1.25334173374371e-39	4.45722	6.10628092679936e-36
geneset-3506	speciesMaylandia zebra	1.04537	0.162212	6.4445	1.21357937264144e-10	1.49194	5.56668858230629e-07
geneset-3507	speciesGallus gallus	0.799153	0.114409	6.98505	3.02982709564889e-12	1.14257	1.32857918144204e-08
geneset-3508	speciesCarassius auratus	1.95451	0.306654	6.37366	1.92749964656451e-10	2.76304	9.45245826675236e-07
geneset-3508	speciesChrysemys picta bellii	2.78267	0.207393	13.4174	1.07910676898901e-40	3.95244	5.33942029295762e-37
geneset-3510	speciesMus musculus	-1.38523	0.18856	-7.34635	2.19693464364043e-13	-1.96829	9.28204886938082e-10
geneset-3511	speciesChrysemys picta bellii	-1.26413	0.197131	-6.41265	1.49507884154638e-10	-1.80976	6.31072779016727e-07
geneset-3511	speciesGallus gallus	-2.45878	0.198704	-12.3741	6.51903551072892e-35	-3.48927	3.17216267952069e-31
geneset-3511	speciesMaylandia zebra	-2.92626	0.402846	-7.26398	4.0406753721771e-13	-4.12713	1.89790522231158e-09
geneset-3511	speciesTaeniopygia guttata	-1.68716	0.138277	-12.2013	5.35127616880947e-34	-2.40988	2.58038536859993e-30
geneset-3512	speciesGallus gallus	-1.15025	0.128661	-8.94021	4.57489057939461e-19	-1.63476	2.11634438202795e-15
geneset-3512	speciesHomo sapiens	-0.804338	0.126094	-6.37887	1.86334612200727e-10	-1.14623	8.03474847809535e-07
geneset-3512	speciesMaylandia zebra	-1.50113	0.229042	-6.55395	5.88121236629046e-11	-2.12598	2.70594580973024e-07
geneset-3512	speciesTaeniopygia guttata	-1.5443	0.143991	-10.725	1.08715561221675e-26	-2.18605	5.14550751262188e-23
geneset-3514	speciesHomo sapiens	-1.14178	0.0865057	-13.1989	1.908423297843e-39	-1.62742	9.60509445804382e-36
geneset-3514	speciesTaeniopygia guttata	-1.5358	0.0907906	-16.9159	2.62307288017e-63	-2.18198	1.3099625963569e-59
geneset-3515	speciesChrysemys picta bellii	1.84548	0.195152	9.45667	3.89942608534891e-21	2.63491	1.81752249838113e-17
geneset-3515	speciesHomo sapiens	1.46729	0.169091	8.67752	4.67822587476756e-18	2.09169	2.19970180631571e-14
geneset-3515	speciesMaylandia zebra	2.46283	0.164939	14.9318	7.08287470821418e-50	3.52315	3.55064509122777e-46
geneset-3515	speciesChrysemys picta bellii:monocle3_pseudotime	-0.127569	0.0210817	-6.05116	1.48989238238609e-09	-0.179639	7.34516944516342e-06
geneset-3519	speciesHomo sapiens	-0.964754	0.162022	-5.95446	2.69756197407827e-09	-1.37068	1.12839017375694e-05
geneset-3519	speciesTaeniopygia guttata	-1.00022	0.147287	-6.79097	1.17744530129114e-11	-1.42062	4.99825530398089e-08
geneset-3520	speciesChrysemys picta bellii	-2.30499	0.23413	-9.84491	9.16023791006945e-23	-3.28568	4.30622784152365e-19
geneset-3520	speciesGallus gallus	-1.38684	0.0919687	-15.0795	8.03130979439584e-51	-1.98746	3.98031713410258e-47
geneset-3520	speciesHomo sapiens	-1.23219	0.0926347	-13.3016	4.97080566048906e-40	-1.76688	2.50280065005624e-36
geneset-3520	speciesMaylandia zebra	-0.738249	0.108349	-6.81365	1.00665574172574e-11	-1.0602	4.66987598586571e-08
geneset-3520	speciesMus musculus	-2.2779	0.185306	-12.2926	1.76441361100708e-34	-3.24776	8.36508492978457e-31
geneset-3520	speciesTaeniopygia guttata	-1.26796	0.0846905	-14.9717	3.94322631905995e-50	-1.81793	1.95505160898992e-46
geneset-3524	speciesTaeniopygia guttata	-1.01373	0.172567	-5.87442	4.3793129531169e-09	-1.42167	1.75829415067644e-05
geneset-3525	speciesGallus gallus	-1.63376	0.160176	-10.1997	2.61788816608506e-24	-2.32521	1.24375866770701e-20
geneset-3525	speciesHomo sapiens	-2.58877	0.235019	-11.0151	4.69211773270515e-28	-3.64182	2.31133719513056e-24
geneset-3525	speciesMus musculus	-2.23867	0.206429	-10.8447	2.9998184784034e-27	-3.16579	1.38621611887021e-23
geneset-3525	speciesChrysemys picta bellii:monocle3_pseudotime	0.0885832	0.00991798	8.93158	4.94341423598978e-19	0.127137	2.48208828789047e-15
geneset-3525	speciesMus musculus:monocle3_pseudotime	0.129312	0.0136869	9.44788	4.23758573616987e-21	0.185611	2.10989393803898e-17
geneset-3526	speciesGallus gallus	-1.67795	0.230003	-7.29534	3.20639960408201e-13	-2.32	1.42139694448956e-09
geneset-3527	speciesHomo sapiens	0.820024	0.102764	7.97971	1.62856738804274e-15	1.17378	7.51258136104116e-12
geneset-3528	speciesMus musculus	1.3272	0.219386	6.0496	1.50434474902798e-09	1.83965	5.92110093217413e-06
geneset-3529	speciesCarassius auratus	1.83572	0.153322	11.973	8.26512490961823e-33	2.63741	4.17306156686624e-29
geneset-3529	speciesDanio rerio	1.35509	0.198815	6.81585	9.91399197845609e-12	1.9453	4.87669265420255e-08
geneset-3529	speciesGallus gallus	-0.785694	0.138912	-5.65607	1.59155473162769e-08	-1.11807	6.56834637742748e-05
geneset-3529	speciesMus musculus	0.714772	0.110642	6.46024	1.09430205673234e-10	1.02454	4.42316891331212e-07
geneset-3529	speciesTaeniopygia guttata	0.595297	0.0984842	6.04459	1.55165634421469e-09	0.852984	6.3059313828885e-06
geneset-3530	speciesChrysemys picta bellii	-1.84427	0.25036	-7.36648	1.8910668922148e-13	-2.62823	8.30745685749962e-10
geneset-3530	speciesGallus gallus	1.53779	0.0668595	23.0004	4.22283972462569e-114	2.21371	2.13295634490844e-110
geneset-3530	speciesHomo sapiens	0.604641	0.0756545	7.99213	1.47348561720928e-15	0.869509	6.79866263780362e-12
geneset-3530	speciesMus musculus	-1.49596	0.171518	-8.7219	3.17341446431169e-18	-2.137	1.4020145103329e-14
geneset-3530	speciesTaeniopygia guttata:monocle3_pseudotime	0.0367855	0.00628311	5.85466	4.93120051440444e-09	0.0528473	2.38818040912607e-05
geneset-3531	speciesGallus gallus	-1.39148	0.151026	-9.21356	3.79312531167034e-20	-1.97374	1.76607914511371e-16
geneset-3531	speciesTaeniopygia guttata	-0.832314	0.115253	-7.22161	5.51378854617038e-13	-1.18617	2.38526492507331e-09
geneset-3533	speciesGallus gallus	1.84474	0.123968	14.8807	1.49648170108204e-49	2.64053	7.40608793865502e-46
geneset-3533	speciesHomo sapiens	1.18119	0.131423	8.98773	2.982883298855e-19	1.68694	1.4153781253067e-15
geneset-3533	speciesTaeniopygia guttata	1.36868	0.125443	10.9108	1.46662521691901e-27	1.95612	6.9591366542807e-24
geneset-3535	speciesHomo sapiens	-2.47322	0.221913	-11.145	1.11998582662763e-28	-3.50462	5.53608994102038e-25
geneset-3535	speciesMus musculus	-1.78353	0.158357	-11.2627	3.01153107563644e-29	-2.54381	1.40457809367684e-25
geneset-3535	speciesMus musculus:monocle3_pseudotime	0.0972518	0.0108937	8.92731	5.1364037213286e-19	0.139751	2.54714260540685e-15
geneset-3536	speciesMaylandia zebra	-1.90849	0.315984	-6.03982	1.59806976296704e-09	-2.6669	7.22327532861102e-06
geneset-3537	speciesMus musculus	-2.43729	0.359423	-6.78114	1.26007506484376e-11	-3.29664	5.18520889183207e-08
geneset-3539	speciesGallus gallus	1.01652	0.099372	10.2294	1.93395211981943e-24	1.45678	9.19207442550175e-21
geneset-3539	speciesHomo sapiens	1.38456	0.0978778	14.1458	5.40358498480582e-45	1.98604	2.73097185132086e-41
geneset-3539	speciesMaylandia zebra	0.840185	0.122112	6.88043	6.32668041968383e-12	1.20345	2.93811038690117e-08
geneset-3540	speciesChrysemys picta bellii	-1.89059	0.209556	-9.02188	2.19064153449112e-19	-2.68664	1.0120763889349e-15
geneset-3540	speciesHomo sapiens	0.778587	0.065069	11.9656	9.02948837785988e-33	1.11927	4.50119995636315e-29
geneset-3540	speciesMus musculus	-2.71667	0.262543	-10.3475	5.74607847987141e-25	-3.81867	2.63055472808513e-21
geneset-3541	speciesGallus gallus	-1.38983	0.174592	-7.96044	1.90142950973774e-15	-1.96283	8.60777139058275e-12
geneset-3541	speciesHomo sapiens	0.601425	0.106593	5.64226	1.72420571354635e-08	0.861226	7.05027716269102e-05
geneset-3541	speciesTaeniopygia guttata	1.10426	0.10431	10.5863	4.74571040844242e-26	1.58356	2.23855159966229e-22
geneset-3541	speciesHomo sapiens:monocle3_pseudotime	0.0504598	0.00795931	6.33972	2.40173178896011e-10	0.0720976	1.20951212892031e-06
geneset-3541	speciesTaeniopygia guttata:monocle3_pseudotime	-0.0953232	0.00921063	-10.3493	5.64499686442735e-25	-0.1361	2.85862641214601e-21
geneset-3542	speciesHomo sapiens	-1.57805	0.258771	-6.09825	1.11224899145744e-09	-2.17319	4.70258873588206e-06
geneset-3543	speciesGallus gallus	-2.36454	0.218393	-10.827	3.63346994329285e-27	-3.31585	1.74224883780892e-23
geneset-3543	speciesHomo sapiens	-2.78404	0.274664	-10.1362	4.99237359797828e-24	-3.8689	2.42479585653805e-20
geneset-3543	speciesMaylandia zebra	-2.88794	0.4025	-7.17499	7.7469954340226e-13	-4.0025	3.62946736083959e-09
geneset-3543	speciesMus musculus	-2.07757	0.302786	-6.86151	7.21938873742779e-12	-2.92751	2.98593918180013e-08
geneset-3543	speciesTaeniopygia guttata	-2.98205	0.251041	-11.8788	2.5228874273639e-32	-4.12218	1.21249969759109e-28
geneset-3544	speciesPetromyzon marinus	2.80717	0.264097	10.6293	3.01001610039007e-26	3.92876	1.50681405985527e-22
geneset-3544	speciesMaylandia zebra:monocle3_pseudotime	0.213337	0.0377957	5.64448	1.70223319358146e-08	0.283828	8.59117092800563e-05
geneset-3545	speciesHomo sapiens:monocle3_pseudotime	0.198237	0.025516	7.76912	8.68361010382904e-15	0.276736	4.40953721072439e-11
geneset-3546	speciesChrysemys picta bellii	0.838892	0.148608	5.64499	1.69721034416459e-08	1.19758	6.88218794558741e-05
geneset-3546	speciesMus musculus	-1.28136	0.229688	-5.57869	2.48676086224314e-08	-1.79187	9.51932058066674e-05
geneset-3547	speciesCarassius auratus	2.30626	0.206255	11.1816	7.45535101777324e-29	3.29004	3.75526030765238e-25
geneset-3547	speciesChrysemys picta bellii	2.90647	0.152761	19.0263	2.61708956460126e-79	4.15409	1.32686440925284e-75
geneset-3547	speciesDanio rerio	1.57616	0.262712	5.99959	2.04705433837973e-09	2.24122	9.99576633430822e-06
geneset-3547	speciesMus musculus	2.15486	0.152041	14.1728	3.70609412964203e-45	3.0723	1.80079113759306e-41
geneset-3547	speciesPetromyzon marinus	4.20293	0.153717	27.3421	8.96650975034218e-159	6.02282	4.57023001974941e-155
geneset-3547	speciesTaeniopygia guttata	1.5021	0.151246	9.93156	3.88804276457101e-23	2.13503	1.81765999243695e-19
geneset-3549	speciesChrysemys picta bellii	1.56566	0.153811	10.1791	3.22988975231734e-24	2.23979	1.52935279772226e-20
geneset-3549	speciesDanio rerio	1.66973	0.27007	6.18259	6.55352780812659e-10	2.38943	3.20729650929715e-06
geneset-3549	speciesHomo sapiens	0.840936	0.136014	6.18273	6.54761546101032e-10	1.19959	2.78273657092939e-06
geneset-3549	speciesMus musculus	1.36355	0.143705	9.48854	2.88142819124498e-21	1.94933	1.29116797249688e-17
geneset-3549	speciesChrysemys picta bellii:monocle3_pseudotime	-0.123773	0.0147995	-8.36335	6.9137611712616e-17	-0.175429	3.4596460900993e-13
geneset-3549	speciesMus musculus:monocle3_pseudotime	-0.0827031	0.0137725	-6.00496	1.98070491895266e-09	-0.117261	9.50144149621591e-06
geneset-3550	speciesChrysemys picta bellii	1.44143	0.218757	6.5892	4.64589013211419e-11	2.04376	1.98100755233349e-07
geneset-3550	speciesDanio rerio	3.46539	0.214052	16.1895	3.30626826403508e-58	4.95394	1.67330236842815e-54
geneset-3550	speciesHomo sapiens	1.27254	0.195286	6.51631	7.55444000426248e-11	1.80217	3.28920317785588e-07
geneset-3550	speciesMus musculus	3.34189	0.181223	18.4407	1.07824816156158e-74	4.77596	5.41388401920069e-71
geneset-3550	speciesPetromyzon marinus	2.18263	0.253231	8.61914	7.77283829085748e-18	3.1072	3.85455050843622e-14
geneset-3552	speciesHomo sapiens	-3.28228	0.557149	-5.89121	3.9581492348629e-09	-4.12212	1.64896497124388e-05
geneset-3552	speciesTaeniopygia guttata	-1.97425	0.296806	-6.65167	3.05028855147306e-11	-2.67432	1.28630668215619e-07
geneset-3553	speciesGallus gallus	-1.22243	0.188652	-6.47983	9.6170572644484e-11	-1.71278	4.14206656379793e-07
geneset-3559	speciesGallus gallus	-2.95018	0.414188	-7.12281	1.13076078805688e-12	-3.86966	4.9798705106025e-09
geneset-3560	speciesHomo sapiens	-1.19207	0.167103	-7.13376	1.04469484985942e-12	-1.69457	4.68963518101894e-09
geneset-3560	speciesTaeniopygia guttata	-0.913753	0.141811	-6.44347	1.22174098047934e-10	-1.30179	5.09832511154029e-07
geneset-3561	speciesChrysemys picta bellii	1.90422	0.263811	7.21812	5.65655636812603e-13	2.67133	2.47021816596064e-09
geneset-3561	speciesHomo sapiens	2.09148	0.24406	8.56953	1.19347487565416e-17	2.93917	5.58904284268843e-14
geneset-3561	speciesMus musculus	2.34678	0.244228	9.60897	9.10844001178388e-22	3.30493	4.09151125329332e-18
geneset-3562	speciesTaeniopygia guttata	-1.01373	0.169593	-5.9774	2.34510482291352e-09	-1.42167	9.48360390386227e-06
geneset-3563	speciesChrysemys picta bellii	-2.07777	0.27432	-7.57424	3.93386597004389e-14	-2.95252	1.74270262472944e-10
geneset-3563	speciesGallus gallus	-1.21255	0.114347	-10.6041	3.93015804673301e-26	-1.73395	1.87940157794773e-22
geneset-3563	speciesMus musculus	-1.63195	0.174831	-9.33444	1.23256175391412e-20	-2.3277	5.50585335473437e-17
geneset-3564	speciesChrysemys picta bellii	1.99399	0.225965	8.82434	1.28625105034006e-18	2.82321	5.91160982736292e-15
geneset-3564	speciesMus musculus	1.81955	0.223621	8.13679	4.54444828656226e-16	2.57318	1.97274500119668e-12
geneset-3566	speciesCarassius auratus	1.99858	0.124079	16.1073	1.21023993695278e-57	2.86741	6.15164959953098e-54
geneset-3566	speciesDanio rerio	3.12721	0.100581	31.0916	1.2503915960351e-202	4.49398	6.38700027254729e-199
geneset-3566	speciesHomo sapiens	1.11165	0.0920426	12.0775	2.3741488511998e-33	1.59142	1.18493769163382e-29
geneset-3566	speciesMaylandia zebra	-1.45104	0.241535	-6.00757	1.94928028412009e-09	-2.03472	8.80294976308633e-06
geneset-3566	speciesMus musculus	1.8238	0.0891343	20.4612	3.5342309861554e-91	2.61573	1.78160584012094e-87
geneset-3566	speciesPetromyzon marinus	2.61878	0.10854	24.1274	4.81403638478135e-125	3.76101	2.45178873076914e-121
geneset-3566	speciesTaeniopygia guttata	-0.972227	0.124249	-7.8248	5.6018092604895e-15	-1.37281	2.47599969313636e-11
geneset-3568	speciesChrysemys picta bellii	-2.62366	0.441685	-5.94012	2.9435538904671e-09	-3.62362	1.21127242592721e-05
geneset-3568	speciesGallus gallus	-1.55847	0.181861	-8.56955	1.19319402978765e-17	-2.19909	5.47676059672531e-14
geneset-3568	speciesHomo sapiens	-0.90306	0.148672	-6.0742	1.29170325996635e-09	-1.28336	5.44969605379803e-06
geneset-3568	speciesMaylandia zebra	-1.99246	0.323386	-6.16127	7.49610869244427e-10	-2.79224	3.40848062245441e-06
geneset-3568	speciesMus musculus	-1.17941	0.197288	-5.97808	2.3354202525004e-09	-1.67172	9.13616402778156e-06
geneset-3568	speciesTaeniopygia guttata	-1.19482	0.148359	-8.05355	8.96443462120771e-16	-1.6933	3.98827696297531e-12
geneset-3569	speciesChrysemys picta bellii	0.927596	0.0980339	9.46199	3.70750645975606e-21	1.32834	1.72843951153828e-17
geneset-3569	speciesHomo sapiens	0.790376	0.0840344	9.40538	6.33099396780807e-21	1.13133	3.02938061359616e-17
geneset-3569	speciesMaylandia zebra	1.0457	0.0933584	11.2009	6.00973123305313e-29	1.49801	2.96820625600494e-25
geneset-3569	speciesTaeniopygia guttata	-0.665741	0.103742	-6.41726	1.45066595292735e-10	-0.945109	6.04057302798949e-07
geneset-3570	speciesChrysemys picta bellii	1.66599	0.169951	9.80275	1.38633512740522e-22	2.38538	6.50884342316751e-19
geneset-3570	speciesDanio rerio	1.88687	0.294277	6.41188	1.50256015513981e-10	2.7032	7.36855500080563e-07
geneset-3570	speciesGallus gallus	-1.5496	0.26692	-5.80548	6.61468931127547e-09	-2.15541	2.75634103600849e-05
geneset-3570	speciesMus musculus	1.52905	0.161517	9.4668	3.54210075532042e-21	2.18844	1.58650692830802e-17
geneset-3573	speciesHomo sapiens	-1.31873	0.211285	-6.24147	4.51164037894064e-10	-1.85358	1.92376345758029e-06
geneset-3573	speciesMus musculus	-2.62455	0.466111	-5.63074	1.84302202363792e-08	-3.57074	7.07536154874598e-05
geneset-3574	speciesPetromyzon marinus	2.35017	0.38405	6.11943	9.74492257677241e-10	3.2675	4.69997615877733e-06
geneset-3575	speciesChrysemys picta bellii	1.89601	0.181367	10.454	1.90252322072207e-25	2.70317	9.05791305385778e-22
geneset-3576	speciesGallus gallus	1.40678	0.200567	7.01402	2.46634336133329e-12	2.0012	1.08321800429758e-08
geneset-3576	speciesHomo sapiens	1.61942	0.205595	7.87672	3.71204816345638e-15	2.30618	1.70791336000628e-11
geneset-3576	speciesMaylandia zebra	3.56466	0.192981	18.4715	6.21283889386931e-75	5.1061	3.137483641404e-71
geneset-3576	speciesTaeniopygia guttata	2.71987	0.192992	14.0932	1.12370498109836e-44	3.88876	5.53312332692832e-41
geneset-3578	speciesPetromyzon marinus	2.41303	0.342885	7.03742	2.08751975243858e-12	3.4026	1.02100591091771e-08
geneset-3580	speciesCarassius auratus	3.49324	0.220163	15.8666	5.23032179520772e-56	4.97777	2.656480439786e-52
geneset-3580	speciesChrysemys picta bellii	1.77974	0.223963	7.94662	2.12453887341315e-15	2.51471	9.52218323063774e-12
geneset-3580	speciesDanio rerio	3.14675	0.24083	13.0663	1.06757689229744e-38	4.47871	5.3816551140714e-35
geneset-3580	speciesHomo sapiens	2.2839	0.205156	11.1325	1.28555080496639e-28	3.23772	6.35190652733893e-25
geneset-3580	speciesMus musculus	2.15579	0.209596	10.2855	1.08913389990062e-24	3.05379	4.97952019034563e-21
geneset-3580	speciesPetromyzon marinus	4.89709	0.204941	23.8951	9.46203073836585e-123	7.0016	4.81711984890205e-119
geneset-3581	speciesChrysemys picta bellii	-1.38229	0.212855	-6.49405	8.75507141611868e-11	-1.96805	3.71477680185916e-07
geneset-3581	speciesHomo sapiens	0.646753	0.0770647	8.39234	5.41380165885204e-17	0.928847	2.52391433335682e-13
geneset-3581	speciesMus musculus	-1.90163	0.234606	-8.10563	5.86478721362053e-16	-2.69391	2.54297173582586e-12
geneset-3583	speciesGallus gallus	1.50261	0.0992163	15.1448	3.04847658913551e-51	2.15792	1.51112984523447e-47
geneset-3583	speciesHomo sapiens	1.34031	0.103717	12.9228	6.74958255784098e-38	1.92427	3.38829044403617e-34
geneset-3583	speciesMus musculus	-2.17258	0.291483	-7.45355	9.84335752194257e-14	-3.03898	4.16866191054268e-10
geneset-3583	speciesTaeniopygia guttata	0.604031	0.105304	5.73608	9.97219948945789e-09	0.865674	3.96394929705951e-05
geneset-3583	speciesTaeniopygia guttata:monocle3_pseudotime	0.0526704	0.00937867	5.61598	2.00705831950983e-08	0.0753369	9.67000698339836e-05
geneset-3589	speciesChrysemys picta bellii	1.5838	0.141367	11.2035	5.84100934099152e-29	2.25786	2.8212075116989e-25
geneset-3590	speciesHomo sapiens	0.870747	0.140701	6.18862	6.30843303965402e-10	1.24133	2.68234572846089e-06
geneset-3591	speciesChrysemys picta bellii	-1.87011	0.249946	-7.48205	7.93665664734821e-14	-2.64922	3.50403390980424e-10
geneset-3591	speciesGallus gallus	-1.774	0.15667	-11.3232	1.52745481470413e-29	-2.51577	7.36538711650331e-26
geneset-3591	speciesMus musculus	1.60489	0.0852584	18.8239	1.06766531687911e-77	2.30813	5.36715354795128e-74
geneset-3591	speciesTaeniopygia guttata	-0.689057	0.104056	-6.62196	3.72779421479402e-11	-0.985162	1.56977414384976e-07
geneset-3591	monocle3_pseudotime	-0.0460036	0.00729494	-6.30623	2.98060152922936e-10	-0.0659437	1.49417554660268e-06
geneset-3591	speciesMus musculus:monocle3_pseudotime	-0.0505689	0.00889964	-5.68213	1.36772388672565e-08	-0.0724868	6.51857204413445e-05
geneset-3592	speciesChrysemys picta bellii	-1.39962	0.223581	-6.26003	4.00787580548058e-10	-1.97746	1.67649444943253e-06
geneset-3592	speciesGallus gallus	-1.50943	0.150358	-10.0389	1.33175622614384e-23	-2.12954	6.31918329305252e-20
geneset-3592	speciesHomo sapiens	-0.882086	0.123717	-7.12985	1.07466920535771e-12	-1.25306	4.81989138602933e-09
geneset-3592	speciesMaylandia zebra	-2.41331	0.32363	-7.45701	9.58981577444814e-14	-3.34699	4.52351610080719e-10
geneset-3592	speciesMus musculus	-2.64084	0.324344	-8.14212	4.3499938357679e-16	-3.63961	1.889202322874e-12
geneset-3592	speciesTaeniopygia guttata	-0.924667	0.119519	-7.73655	1.12067327097671e-14	-1.31305	4.94104845173631e-11
geneset-3593	speciesHomo sapiens	1.08864	0.171574	6.34505	2.32037748305339e-10	1.54298	9.98458430957874e-07
geneset-3594	speciesChrysemys picta bellii	-1.80314	0.1994	-9.04285	1.81133211544185e-19	-2.5736	8.37197703757223e-16
geneset-3594	speciesGallus gallus	0.48578	0.0694336	6.99632	2.79706659913164e-12	0.698701	1.22679341037914e-08
geneset-3594	speciesMaylandia zebra	0.821876	0.077856	10.5563	6.50717793859162e-26	1.18261	3.19437365005463e-22
geneset-3594	speciesMus musculus	-2.85385	0.33264	-8.57939	1.09611158116433e-17	-4.02944	4.82289095712305e-14
geneset-3595	speciesChrysemys picta bellii	1.03668	0.166927	6.21036	5.4977121754596e-10	1.47682	2.29364551960175e-06
geneset-3595	speciesHomo sapiens	1.19954	0.133695	8.97215	3.43270716455268e-19	1.71022	1.62744646671443e-15
geneset-3596	speciesHomo sapiens	-1.35642	0.199615	-6.79515	1.14398637076773e-11	-1.86238	5.04497989508569e-08
geneset-3596	speciesMaylandia zebra	-3.07099	0.483286	-6.3544	2.18406515826858e-10	-3.86197	9.99209809907875e-07
geneset-3596	speciesTaeniopygia guttata	-2.09957	0.231088	-9.08561	1.22759711858307e-19	-2.8047	5.61625681751754e-16
geneset-3597	speciesMus musculus	2.81924	0.45562	6.1877	6.34538560148081e-10	3.87175	2.52229077658862e-06
geneset-3600	speciesChrysemys picta bellii	-3.2316	0.53919	-5.99344	2.12574312549693e-09	-4.31624	8.76656464954934e-06
geneset-3600	speciesHomo sapiens	-1.01188	0.173957	-5.81685	6.1816428114252e-09	-1.43196	2.56043645249232e-05
geneset-3600	speciesTaeniopygia guttata:monocle3_pseudotime	0.0829695	0.0102657	8.08221	7.10008031955442e-16	0.118419	3.53939003929788e-12
geneset-3601	speciesChrysemys picta bellii	-0.817387	0.134347	-6.08413	1.21440721066112e-09	-1.15865	5.034932295401e-06
geneset-3601	speciesMaylandia zebra	-1.20536	0.153495	-7.85276	4.48987542100511e-15	-1.70113	2.13538475023003e-11
geneset-3601	speciesChrysemys picta bellii:monocle3_pseudotime	0.0663705	0.00976795	6.79472	1.14733850393341e-11	0.0946991	5.69653567202938e-08
geneset-3601	speciesTaeniopygia guttata:monocle3_pseudotime	0.0539641	0.00675815	7.98504	1.56012328066644e-15	0.076992	7.7725341842802e-12
geneset-3603	speciesGallus gallus	1.01474	0.115466	8.78821	1.77080191991072e-18	1.45376	8.17225086038797e-15
geneset-3603	speciesTaeniopygia guttata	0.956138	0.117971	8.10484	5.90277530148484e-16	1.36957	2.63086695187179e-12
geneset-3608	speciesPetromyzon marinus	1.82226	0.215721	8.44728	3.39848865023049e-17	2.61025	1.68395112618921e-13
geneset-3609	speciesChrysemys picta bellii	-1.83436	0.309928	-5.91867	3.35274171610887e-09	-2.57687	1.37864739366397e-05
geneset-3609	speciesGallus gallus	0.671443	0.10186	6.5918	4.56569845865728e-11	0.962049	1.97375144367754e-07
geneset-3609	speciesHomo sapiens	0.841128	0.101082	8.32125	9.8464507046979e-17	1.20577	4.57663028754358e-13
geneset-3609	speciesTaeniopygia guttata	0.747483	0.0999078	7.48173	7.95560573913357e-14	1.07124	3.47023522341006e-10
geneset-3609	speciesMus musculus:monocle3_pseudotime	0.0976297	0.0106887	9.13393	7.89277410500826e-20	0.13959	3.9195516205471e-16
geneset-3611	speciesGallus gallus	1.41646	0.164007	8.63655	6.68285976634342e-18	2.01391	3.0707740626348e-14
geneset-3611	speciesHomo sapiens	1.10237	0.171369	6.43271	1.31111718371017e-10	1.5643	5.66927070236277e-07
geneset-3611	speciesMaylandia zebra	1.5285	0.178518	8.56217	1.27154575972389e-17	2.17454	6.11740665003164e-14
geneset-3615	speciesMus musculus	3.07658	0.311841	9.86586	7.45099292351358e-23	4.29253	3.37082919859754e-19
geneset-3616	speciesCarassius auratus	1.34743	0.20722	6.50244	8.28219527987568e-11	1.92651	4.06821432147493e-07
geneset-3616	speciesMus musculus	-1.6285	0.238192	-6.83695	8.56491146108239e-12	-2.25664	3.53902141571924e-08
geneset-3617	speciesGallus gallus	-1.49771	0.158164	-9.46938	3.45672797340544e-21	-2.12103	1.61809436435109e-17
geneset-3617	speciesHomo sapiens	-0.755677	0.130198	-5.80407	6.67031382114068e-09	-1.07718	2.76150992195224e-05
geneset-3617	speciesMus musculus	-2.59009	0.313373	-8.26518	1.57284961753392e-16	-3.60035	6.86234288130049e-13
geneset-3617	speciesTaeniopygia guttata	-1.47675	0.151559	-9.74374	2.46878989809912e-22	-2.09184	1.15020921352438e-18
geneset-3618	speciesChrysemys picta bellii	-2.19098	0.210137	-10.4264	2.5351889184144e-25	-3.09476	1.20649640627341e-21
geneset-3618	speciesGallus gallus	-0.887495	0.116116	-7.64319	2.31477642641991e-14	-1.26826	1.03794574960669e-10
geneset-3618	speciesMus musculus	-0.890354	0.137104	-6.49401	8.75706946809001e-11	-1.27232	3.54573742762965e-07
geneset-3618	speciesChrysemys picta bellii:monocle3_pseudotime	0.147734	0.0133381	11.0761	2.39781711623465e-28	0.211965	1.21113742541012e-24
geneset-3619	speciesGallus gallus	-1.2885	0.186792	-6.89808	5.59190082861924e-12	-1.80965	2.44477904227233e-08
geneset-3620	speciesChrysemys picta bellii	-1.69685	0.223257	-7.60044	3.21746723009694e-14	-2.42428	1.427268463271e-10
geneset-3620	speciesGallus gallus	1.21672	0.05936	20.4973	1.73518254456223e-91	1.75157	8.71755710388064e-88
geneset-3620	speciesHomo sapiens	0.383325	0.0677608	5.65704	1.58262180869276e-08	0.551309	6.48558417202293e-05
geneset-3620	speciesMaylandia zebra	-0.725945	0.115572	-6.28132	3.49760130966038e-10	-1.04159	1.59595547759803e-06
geneset-3620	speciesMus musculus	-1.37654	0.130183	-10.5738	5.41251918325758e-26	-1.97009	2.48975882429849e-22
geneset-3620	speciesTaeniopygia guttata	0.600583	0.0625095	9.60787	9.20534265849338e-22	0.864029	4.27035845927508e-18
geneset-3621	speciesMus musculus	1.43705	0.196084	7.32871	2.50449508508686e-13	2.03955	1.05689692590665e-09
geneset-3622	speciesGallus gallus	1.3913	0.171727	8.1018	6.05104981653263e-16	1.9705	2.74778172168747e-12
geneset-3622	speciesHomo sapiens	1.46985	0.172814	8.50538	2.07055439825149e-17	2.08289	9.67777125742746e-14
geneset-3622	speciesMaylandia zebra	1.4615	0.190111	7.68766	1.64026574705451e-14	2.07095	7.77814017253249e-11
geneset-3622	speciesTaeniopygia guttata	1.05505	0.173906	6.06678	1.35254113080865e-09	1.4903	5.50484240239121e-06
geneset-3625	speciesMus musculus	-3.2727	0.50613	-6.46612	1.05273375592783e-10	-4.13041	4.25725530897214e-07
geneset-3626	speciesChrysemys picta bellii	2.46005	0.418895	5.87272	4.4244087553126e-09	3.39505	1.81621979405582e-05
geneset-3627	speciesChrysemys picta bellii	-1.54871	0.25986	-5.95979	2.61135347672255e-09	-2.1821	1.07613876775736e-05
geneset-3627	speciesGallus gallus	1.06845	0.0962179	11.1045	1.75331066521477e-28	1.532	8.43342429968304e-25
geneset-3627	speciesMus musculus	-1.85983	0.269394	-6.90377	5.37320174644994e-12	-2.60738	2.22396820285563e-08
geneset-3634	speciesHomo sapiens	0.806741	0.101181	7.97324	1.71554243295092e-15	1.15659	7.90865061590374e-12
geneset-3634	speciesMus musculus	-1.36857	0.226999	-6.029	1.70840055651147e-09	-1.93643	6.71230578653357e-06
geneset-3634	speciesTaeniopygia guttata	0.704601	0.10114	6.96661	3.45223080622531e-12	1.00986	1.47410255425821e-08
geneset-3634	speciesTaeniopygia guttata:monocle3_pseudotime	-0.0552531	0.00951845	-5.80485	6.63960212186511e-09	-0.0789669	3.21223950655834e-05
geneset-3635	speciesGallus gallus	1.71023	0.182682	9.36179	9.53922415933214e-21	2.43767	4.45767944965591e-17
geneset-3635	speciesHomo sapiens	1.16516	0.193174	6.03167	1.68050374350632e-09	1.65609	7.06987924893109e-06
geneset-3637	speciesCarassius auratus	3.76996	0.277044	13.6078	8.50834020173307e-42	5.32824	4.31032514619797e-38
geneset-3637	speciesChrysemys picta bellii	1.76476	0.290588	6.07306	1.30084366793976e-09	2.45269	5.38809447260649e-06
geneset-3637	speciesDanio rerio	2.25193	0.359098	6.27109	3.73436967193554e-10	3.14783	1.82872082834683e-06
geneset-3637	speciesMus musculus	1.93887	0.264073	7.34217	2.26622759101032e-13	2.70069	9.57254534442759e-10
geneset-3639	speciesGallus gallus	-2.07902	0.362519	-5.73491	1.00410487269572e-08	-2.76804	4.16803932655993e-05
geneset-3640	speciesHomo sapiens	-1.97027	0.287173	-6.86092	7.24911930417493e-12	-2.69611	3.20483564437574e-08
geneset-3643	speciesCarassius auratus	2.82995	0.319986	8.84397	1.08060003047021e-18	3.91163	5.39651655216823e-15
geneset-3643	speciesDanio rerio	2.93759	0.334462	8.78304	1.85336980118074e-18	4.06576	9.23719508908481e-15
geneset-3643	speciesHomo sapiens	2.02674	0.262497	7.72103	1.26501717538733e-14	2.76683	5.79251364609858e-11
geneset-3645	speciesGallus gallus	1.48417	0.264515	5.61091	2.06647698895987e-08	2.0734	8.50355280956987e-05
geneset-3647	speciesChrysemys picta bellii	-1.87671	0.296945	-6.32008	2.72635002503927e-10	-2.65885	1.14397647050648e-06
geneset-3647	speciesHomo sapiens	-0.837056	0.118022	-7.09235	1.40826545945364e-12	-1.19594	6.3062127274334e-09
geneset-3647	speciesMaylandia zebra	-1.0379	0.170098	-6.10176	1.08813196712323e-09	-1.48115	4.93903099877234e-06
geneset-3647	speciesMus musculus	-3.40119	0.547117	-6.21658	5.28507326430292e-10	-4.66823	2.10504468117185e-06
geneset-3649	speciesChrysemys picta bellii	-1.50063	0.232402	-6.45703	1.1176365266246e-10	-2.13498	4.72983778067531e-07
geneset-3649	speciesMaylandia zebra	-1.43083	0.20585	-6.95084	3.85906668182773e-12	-2.03686	1.79678144705899e-08
geneset-3649	speciesTaeniopygia guttata	-0.909504	0.107745	-8.44124	3.57753688862635e-17	-1.29931	1.61024935357072e-13
geneset-3650	speciesCarassius auratus	1.02581	0.167044	6.14098	8.51515076103541e-10	1.47334	4.16731478245073e-06
geneset-3650	speciesDanio rerio	1.83468	0.142528	12.8724	1.2842452730561e-37	2.63824	6.47131193092969e-34
geneset-3650	speciesGallus gallus	-2.6245	0.275585	-9.52336	2.06832818360513e-21	-3.6607	9.70045918110806e-18
geneset-3650	speciesMaylandia zebra	-2.07616	0.309401	-6.71024	2.04883254111709e-11	-2.92544	9.46970400504319e-08
geneset-3650	speciesMus musculus	0.874422	0.101624	8.60445	8.82686708481933e-18	1.25553	3.88735226415443e-14
geneset-3650	speciesPetromyzon marinus	1.12887	0.173172	6.5188	7.43064928953048e-11	1.62166	3.61203861964077e-07
geneset-3650	speciesTaeniopygia guttata	-2.53676	0.226562	-11.1967	6.29653272853668e-29	-3.54506	2.99840888532917e-25
geneset-3651	speciesGallus gallus	-2.24637	0.329014	-6.82757	9.1404758085513e-12	-3.07347	3.98067721462409e-08
geneset-3651	speciesHomo sapiens	-1.85498	0.257297	-7.20949	6.0247776924043e-13	-2.56722	2.71295739488966e-09
geneset-3651	speciesTaeniopygia guttata	-1.48728	0.199231	-7.46513	9.01916031004123e-14	-2.07554	3.92874623105396e-10
geneset-3652	speciesMaylandia zebra	1.41575	0.210603	6.72237	1.88603835438012e-11	1.9849	8.72481342736243e-08
geneset-3653	speciesGallus gallus	1.28929	0.230311	5.59804	2.22534252788503e-08	1.79982	9.15060847466324e-05
geneset-3653	speciesMaylandia zebra	1.59568	0.24982	6.38735	1.76333710392473e-10	2.23566	8.07432059887134e-07
geneset-3653	speciesMus musculus	1.55331	0.248319	6.2553	4.13059795512526e-10	2.17528	1.64852164389049e-06
geneset-3654	speciesHomo sapiens	0.699859	0.11678	5.99296	2.13200557976977e-09	1.00314	8.93949939597465e-06
geneset-3654	speciesHomo sapiens:monocle3_pseudotime	-0.0757446	0.0108264	-6.99627	2.79802924450089e-12	-0.108256	1.41692200941525e-08
geneset-3655	speciesPetromyzon marinus	3.15145	0.385146	8.18249	3.1205880689754e-16	4.3309	1.54344285891523e-12
geneset-3655	speciesTaeniopygia guttata	1.82654	0.327639	5.57484	2.54222525764314e-08	2.44789	9.9884030372799e-05
geneset-3656	speciesHomo sapiens	2.24956	0.397817	5.65476	1.60369681322854e-08	3.02809	6.5687421469841e-05
geneset-3657	speciesChrysemys picta bellii	1.93313	0.25582	7.5566	4.50215042891557e-14	2.71547	1.99310199488092e-10
geneset-3657	speciesHomo sapiens	1.86099	0.237847	7.82432	5.62289852380442e-15	2.61235	2.57978584272147e-11
geneset-3657	speciesMaylandia zebra	1.59374	0.263512	6.04805	1.51883942952618e-09	2.23097	6.86819190031739e-06
geneset-3664	speciesChrysemys picta bellii	-2.19995	0.177995	-12.3596	7.78017400615694e-35	-3.13607	3.81461931521875e-31
geneset-3664	speciesMaylandia zebra	-0.521747	0.0838716	-6.22079	5.14568278080341e-10	-0.749457	2.34385850665595e-06
geneset-3664	speciesMus musculus	-2.06233	0.140361	-14.693	2.2920288894932e-48	-2.94292	1.11988531540638e-44
geneset-3664	speciesTaeniopygia guttata	-0.988577	0.0666391	-14.8348	2.92741554807358e-49	-1.41819	1.44965617940604e-45
geneset-3667	speciesHomo sapiens	1.46278	0.216169	6.76685	1.39030417677991e-11	2.06437	6.12011898618516e-08
geneset-3667	speciesMus musculus	2.70864	0.210403	12.8736	1.26510221848172e-37	3.8517	6.0421281954687e-34
geneset-3668	speciesCarassius auratus	2.64282	0.176404	14.9817	3.40547148403288e-50	3.78336	1.72759568384988e-46
geneset-3668	speciesChrysemys picta bellii	3.43136	0.138843	24.7139	6.36844379216147e-131	4.91975	3.23835366831411e-127
geneset-3668	speciesDanio rerio	3.19672	0.161442	19.8011	1.28094609129509e-85	4.5815	6.51489182032683e-82
geneset-3668	speciesHomo sapiens	1.43423	0.146434	9.79441	1.50443669407391e-22	2.04507	7.26041148560069e-19
geneset-3668	speciesMaylandia zebra	1.13307	0.168769	6.71376	2.00019735711597e-11	1.61326	9.24891257930425e-08
geneset-3668	speciesPetromyzon marinus	1.94101	0.211961	9.1574	6.36371505249401e-20	2.77318	3.16213000958427e-16
geneset-3671	speciesChrysemys picta bellii	-2.08341	0.232433	-8.96352	3.71022874953515e-19	-2.94621	1.71264159078543e-15
geneset-3671	speciesGallus gallus	0.734943	0.0647606	11.3486	1.14617933442893e-29	1.05579	5.52802292995073e-26
geneset-3671	speciesMus musculus	-1.66736	0.171158	-9.74167	2.51912077115998e-22	-2.36882	1.13587155571604e-18
geneset-3672	speciesChrysemys picta bellii	4.36206	0.385245	11.3228	1.53307508371014e-29	6.14117	7.42008340515708e-26
geneset-3672	speciesDanio rerio	2.90447	0.490862	5.91709	3.38509183687775e-09	4.04512	1.65192481639634e-05
geneset-3672	speciesMus musculus	2.70672	0.391598	6.91197	5.07284696442481e-12	3.76176	2.10066592796831e-08
geneset-3675	speciesCarassius auratus	1.68705	0.166567	10.1284	5.40488713701923e-24	2.41288	2.71271285406995e-20
geneset-3675	speciesChrysemys picta bellii	0.881075	0.140216	6.2837	3.44453885497706e-10	1.25605	1.44257287246439e-06
geneset-3675	speciesDanio rerio	2.80777	0.139675	20.1022	3.91007043073117e-88	4.02649	1.98905282811295e-84
geneset-3675	speciesMus musculus	1.68004	0.116991	14.3604	2.65603563207847e-46	2.4028	1.29242693856938e-42
geneset-3675	speciesPetromyzon marinus	2.41048	0.150263	16.0418	3.39355517346678e-57	3.45409	1.71476342915276e-53
geneset-3676	speciesMus musculus	1.48821	0.164172	9.06495	1.48178232805766e-19	2.12597	6.59541314218464e-16
geneset-3677	speciesDanio rerio	4.7453	0.598397	7.93002	2.42659984247117e-15	6.29095	1.20238022194446e-11
geneset-3677	speciesDanio rerio:monocle3_pseudotime	-0.322473	0.0570338	-5.65407	1.61012705523191e-08	-0.298385	7.9926707021712e-05
geneset-3678	speciesChrysemys picta bellii	1.39909	0.124024	11.2808	2.45844961908649e-29	2.00529	1.18939792571404e-25
geneset-3678	speciesGallus gallus	0.990101	0.104189	9.50293	2.51291907747291e-21	1.41743	1.1780564635193e-17
geneset-3678	speciesHomo sapiens	0.88647	0.106936	8.28975	1.28149342190824e-16	1.26863	5.95125545134187e-13
geneset-3678	speciesMaylandia zebra	0.898385	0.125917	7.13475	1.03725048380252e-12	1.28574	4.85225776322819e-09
geneset-3678	speciesMus musculus	-1.59924	0.241643	-6.61816	3.82428816125831e-11	-2.24005	1.55992714097726e-07
geneset-3678	speciesTaeniopygia guttata	1.01299	0.102377	9.89465	5.60572418617337e-23	1.45031	2.61955491219882e-19
geneset-3678	speciesChrysemys picta bellii:monocle3_pseudotime	-0.0969552	0.0107023	-9.05927	1.56032826859761e-19	-0.138106	7.83908922143439e-16
geneset-3679	speciesTaeniopygia guttata	1.74939	0.199422	8.7723	2.03766085890729e-18	2.46515	9.25505562115691e-15
geneset-3680	speciesMaylandia zebra	4.11067	0.670223	6.13328	8.93582083049745e-10	5.13894	4.05954340329499e-06
geneset-3680	speciesTaeniopygia guttata	3.7066	0.663986	5.58234	2.43529030203918e-08	4.56471	9.57312617731602e-05
geneset-3681	speciesMaylandia zebra	-1.34853	0.236294	-5.70699	1.18279600587389e-08	-1.89057	5.27881857421517e-05
geneset-3681	speciesMus musculus	-2.00735	0.283287	-7.08594	1.47473843210323e-12	-2.77471	6.14670978500626e-09
geneset-3683	speciesGallus gallus	1.78471	0.0856783	20.8304	2.32829792271498e-94	2.56238	1.17066819554109e-90
geneset-3683	speciesMus musculus	-2.12934	0.339126	-6.2789	3.55215718697582e-10	-2.96593	1.42015244335293e-06
geneset-3683	speciesTaeniopygia guttata	-1.30219	0.143223	-9.09201	1.15800281216816e-19	-1.83943	5.30133687410584e-16
geneset-3685	speciesChrysemys picta bellii	-1.58592	0.230295	-6.88648	6.06473918422036e-12	-2.25817	2.61632848407266e-08
geneset-3685	speciesGallus gallus	-1.14933	0.111518	-10.3062	8.80019587445922e-25	-1.6415	4.1871331970677e-21
geneset-3685	speciesHomo sapiens	0.664403	0.0763591	8.70104	3.80965927985824e-18	0.954759	1.79396855488525e-14
geneset-3685	speciesMus musculus	-1.50476	0.196724	-7.64908	2.21168454293298e-14	-2.14398	9.43062289106623e-11
geneset-3685	speciesTaeniopygia guttata	-0.633412	0.0941168	-6.73006	1.78932873130683e-11	-0.906978	7.57780717708442e-08
geneset-3686	speciesChrysemys picta bellii	-1.05197	0.179774	-5.85164	5.02109099907198e-09	-1.5022	2.05914941871942e-05
geneset-3686	speciesGallus gallus	-0.977715	0.109107	-8.96109	3.79201209553686e-19	-1.39676	1.75532239902401e-15
geneset-3686	speciesHomo sapiens	-1.8757	0.167067	-11.2272	4.48097556621359e-29	-2.66063	2.21763480771911e-25
geneset-3686	speciesMaylandia zebra	-1.07054	0.161988	-6.60875	4.07432827005817e-11	-1.52853	1.8774504668428e-07
geneset-3686	speciesTaeniopygia guttata	-1.71119	0.132075	-12.9562	4.40198263187656e-38	-2.43134	2.14068415388157e-34
geneset-3687	speciesTaeniopygia guttata	2.11713	0.328625	6.44239	1.23046009688364e-10	2.88531	5.13347952419855e-07
geneset-3688	speciesChrysemys picta bellii	-3.08121	0.357082	-8.62885	7.14511812236864e-18	-4.34289	3.26674800554694e-14
geneset-3688	speciesHomo sapiens	-2.39315	0.202795	-11.8009	6.30429717945296e-32	-3.4027	3.13764870621374e-28
[truncated: 5,895 more rows]

## Sheet: Species-specific-DE-Gliogenic
gene_id	term	estimate	std_err	test_val	p_value	normalized_effect	q_value
geneset-111	speciesMaylandia zebra	-4.61511	0.466821	-9.88625	5.22152275264613e-23	-4.95341	2.58308730573404e-19
geneset-111	speciesMaylandia zebra:monocle3_pseudotime	0.1799	0.0262619	6.85023	7.52955690674445e-12	0.254163	3.84459175658372e-08
geneset-193	monocle3_pseudotime	-0.211298	0.0322271	-6.55652	5.60603128544902e-11	-0.0619784	2.86356078060736e-07
geneset-271	monocle3_pseudotime	0.023966	0.00248707	9.63627	6.0907752269847e-22	0.0331677	3.11482245107998e-18
geneset-290	speciesHomo sapiens	-1.95447	0.158322	-12.3449	6.43676992046072e-35	-2.67461	3.22482173015082e-31
geneset-359	speciesCarassius auratus	2.45258	0.294918	8.31615	9.50549001071487e-17	3.29784	4.34115728789348e-13
geneset-367	speciesCarassius auratus	-0.985197	0.134318	-7.33479	2.28254842269074e-13	-1.39551	1.01208197062107e-09
geneset-367	speciesDanio rerio	-1.40399	0.155359	-9.0371	1.71263866259009e-19	-1.97861	8.04083852086047e-16
geneset-367	speciesCarassius auratus:monocle3_pseudotime	-0.0680331	0.00991127	-6.86422	6.82889707865836e-12	-0.0970582	3.45883637034046e-08
geneset-372	speciesCarassius auratus	-3.43404	0.331519	-10.3585	4.26347041908912e-25	-4.54797	2.05200831270759e-21
geneset-379	speciesChrysemys picta bellii	-3.23477	0.193094	-16.7523	1.12108611720273e-62	-4.42001	5.64018425564693e-59
geneset-446	speciesCarassius auratus	-1.91283	0.267293	-7.1563	8.4977369087596e-13	-2.63475	3.73305582401809e-09
geneset-461	monocle3_pseudotime	0.3765	0.0538816	6.98755	2.86152622335866e-12	4.21835396636052e-05	1.46195374751394e-08
geneset-474	speciesCarassius auratus	-2.78555	0.461035	-6.04196	1.54225183806907e-09	-3.70063	6.41642274754116e-06
geneset-474	speciesChrysemys picta bellii	-3.76374	0.403043	-9.3383	1.05115510552294e-20	-4.67893	4.75752800759683e-17
geneset-493	speciesChrysemys picta bellii	2.77234	0.179292	15.4627	1.04763410276504e-53	3.83434	5.20150332022842e-50
geneset-513	speciesChrysemys picta bellii	-5.22736	0.793628	-6.58666	4.58004077100408e-11	-4.75245	1.85995455710476e-07
geneset-525	monocle3_pseudotime	0.0257674	0.00337581	7.63293	2.36965609489495e-14	0.0347843	1.21089426449132e-10
geneset-581	speciesTaeniopygia guttata	-3.20808	0.30926	-10.3734	3.64900113737899e-25	-4.08217	1.78180725538216e-21
geneset-588	speciesPetromyzon marinus	6.95106	0.223943	31.0395	6.59314391878958e-208	9.25515	3.36975585689335e-204
geneset-625	speciesMus musculus	3.11442	0.335068	9.29489	1.58031842927242e-20	4.31529	6.94233885979374e-17
geneset-637	monocle3_pseudotime	-0.0252818	0.00438903	-5.76023	8.49009167308315e-09	-0.0332471	4.33504080827626e-05
geneset-650	speciesCarassius auratus	2.69157	0.200204	13.4442	4.50419564715593e-41	3.78207	2.26290789313114e-37
geneset-657	speciesCarassius auratus	-2.34691	0.383255	-6.12362	9.27233344581808e-10	-2.55882	3.88232601376403e-06
geneset-664	speciesCarassius auratus	1.88633	0.0995359	18.9512	1.40320768620632e-79	2.66515	7.14653674584879e-76
geneset-673	speciesTaeniopygia guttata	-1.76418	0.31355	-5.62646	1.85745740610268e-08	-2.35416	7.61000299280268e-05
geneset-673	speciesTaeniopygia guttata:monocle3_pseudotime	-0.229454	0.0367858	-6.23756	4.50980190144647e-10	-0.320182	2.30315583106871e-06
geneset-683	speciesMus musculus	-4.28206	0.744478	-5.75176	8.92610993766694e-09	-4.00396	3.2883789010365e-05
geneset-685	speciesMus musculus	2.92749	0.392642	7.45587	9.19295385167228e-14	4.01922	3.7672724884153e-10
geneset-686	speciesHomo sapiens	-2.51649	0.408115	-6.16613	7.09648781207301e-10	-3.24978	2.98691172010153e-06
geneset-696	speciesGallus gallus	-2.00803	0.173639	-11.5644	7.37248346874875e-31	-2.87477	3.64495582694938e-27
geneset-696	speciesHomo sapiens	-0.725142	0.085477	-8.48347	2.29487494093596e-17	-1.04247	1.07262454739347e-13
geneset-696	speciesMus musculus	-2.70296	0.206921	-13.0628	7.03248622752348e-39	-3.85204	3.37489014058852e-35
geneset-696	speciesTaeniopygia guttata	-1.01213	0.101526	-9.96911	2.28174099097234e-23	-1.45413	1.10664438062158e-19
geneset-705	speciesMus musculus	1.93369	0.314456	6.1493	7.89042166243692e-10	2.70679	3.00940682205344e-06
geneset-705	speciesTaeniopygia guttata	2.05824	0.314989	6.53434	6.50160393347759e-11	2.88479	2.82819771106275e-07
geneset-745	speciesCarassius auratus	-3.3287	0.297213	-11.1997	4.73566966506661e-29	-4.55357	2.31384819835155e-25
geneset-745	speciesDanio rerio	-2.05632	0.16353	-12.5746	3.67078192429785e-36	-2.89945	1.80969548867884e-32
geneset-747	speciesPetromyzon marinus	4.01895	0.103682	38.7624	5.36851730771098e-320	5.48803	2.7454597511634e-316
geneset-750	speciesMus musculus	2.66978	0.213535	12.5028	9.03751615373911e-36	3.80477	4.2919164214107e-32
geneset-756	speciesChrysemys picta bellii	3.0762	0.484517	6.349	2.20126836373094e-10	3.19745	8.80727472328749e-07
geneset-757	speciesMus musculus	4.3321	0.756001	5.73028	1.01319686184544e-08	5.70879	3.72349846728199e-05
geneset-768	speciesHomo sapiens	-4.3991	0.625982	-7.02751	2.15188708611293e-12	-5.53033	9.53070790439417e-09
geneset-768	speciesMus musculus	-3.70423	0.562831	-6.58142	4.74416347503969e-11	-4.88464	1.85496791874052e-07
geneset-770	speciesMus musculus	2.43004	0.326184	7.4499	9.61835015549734e-14	3.34892	3.93871438867616e-10
geneset-771	speciesHomo sapiens	-2.27653	0.328464	-6.93085	4.27626139930904e-12	-3.05222	1.8866281290221e-08
geneset-775	speciesCarassius auratus	1.97294	0.314622	6.27082	3.64536431342067e-10	2.74352	1.54016642242023e-06
geneset-796	speciesMus musculus	2.30922	0.401782	5.74744	9.15692045419791e-09	3.09079	3.37066241919025e-05
geneset-800	speciesHomo sapiens	-3.36977	0.483316	-6.9722	3.19142638726097e-12	-3.50295	1.40901474997572e-08
geneset-804	speciesHomo sapiens	3.01482	0.268963	11.209	4.26295346107306e-29	4.26958	2.10717789580841e-25
geneset-809	speciesChrysemys picta bellii	-2.28131	0.264146	-8.63657	6.10356285993316e-18	-3.1463	2.69838514037645e-14
geneset-812	speciesCarassius auratus	1.10465	0.167853	6.5811	4.75462038359824e-11	1.54687	2.03735483437185e-07
geneset-819	speciesCarassius auratus	2.08208	0.283683	7.33945	2.20461213964677e-13	2.86616	9.77745483933342e-10
geneset-827	speciesChrysemys picta bellii	-4.87915	0.81255	-6.00474	1.94057840947958e-09	-6.16027	7.59154273788412e-06
geneset-827	speciesHomo sapiens	-5.27152	0.835269	-6.31117	2.8118850130023e-10	-6.43843	1.19561350752858e-06
geneset-827	speciesMus musculus	-6.19934	0.971265	-6.38275	1.76734616924055e-10	-6.88764	6.82725825177625e-07
geneset-828	speciesCarassius auratus	1.92069	0.329755	5.8246	5.78914082194883e-09	2.59581	2.37702122149219e-05
geneset-837	speciesChrysemys picta bellii	1.67888	0.188781	8.89325	6.29360396614559e-19	2.37152	2.81135289167723e-15
geneset-837	speciesTaeniopygia guttata	1.30244	0.194718	6.68883	2.29303961591323e-11	1.83382	1.00618578346273e-07
geneset-839	speciesCarassius auratus	1.64937	0.195858	8.42125	3.90548001076278e-17	2.35561	1.79378696894334e-13
geneset-840	speciesDanio rerio	3.4809	0.365081	9.5346	1.62547692456159e-21	4.70345	7.69825871472369e-18
geneset-842	speciesChrysemys picta bellii	1.47521	0.167815	8.79068	1.57232773853888e-18	2.09576	6.99528610875948e-15
geneset-843	speciesTaeniopygia guttata	4.89372	0.369599	13.2406	6.79240610951635e-40	6.60459	3.39620305475818e-36
geneset-844	speciesDanio rerio	6.58372	0.313705	20.987	5.05518979209176e-97	9.3309	2.56651985744499e-93
geneset-844	speciesTaeniopygia guttata	5.22347	0.313821	16.6447	6.6825546472391e-62	7.36918	3.37869962964409e-58
geneset-845	speciesChrysemys picta bellii	2.25362	0.0831218	27.1123	9.29796412026711e-160	3.23742	4.74382129416028e-156
geneset-845	speciesTaeniopygia guttata	1.33389	0.0872677	15.285	1.59069768920637e-52	1.91299	8.01870705128931e-49
geneset-845	speciesChrysemys picta bellii:monocle3_pseudotime	-0.0304908	0.00541081	-5.63517	1.7661432834604e-08	-0.0435115	8.95611259042769e-05
geneset-854	speciesChrysemys picta bellii	-1.23654	0.198078	-6.2427	4.36413143829888e-10	-1.71504	1.73386942043615e-06
geneset-870	speciesMaylandia zebra	2.7718	0.2784	9.95619	2.59726283065968e-23	3.84726	1.28538537489348e-19
geneset-872	speciesChrysemys picta bellii	-4.0869	0.682029	-5.99228	2.09520214623927e-09	-4.26097	8.19224039179555e-06
geneset-874	speciesHomo sapiens	-4.75992	0.620532	-7.6707	1.76757285350221e-14	-5.60301	8.03361861916755e-11
geneset-874	speciesMus musculus	-3.46927	0.59958	-5.78617	7.27958659234759e-09	-4.54374	2.68980724587243e-05
geneset-875	speciesHomo sapiens	-1.97952	0.166281	-11.9046	1.34841892456118e-32	-2.77903	6.7245651767866e-29
geneset-875	speciesMus musculus	-3.13562	0.340815	-9.20035	3.81543503116978e-20	-4.26933	1.67154208715548e-16
geneset-878	speciesMus musculus	-2.00675	0.356539	-5.62842	1.8365762062937e-08	-2.75785	6.70166657676571e-05
geneset-881	speciesChrysemys picta bellii	-1.28289	0.193525	-6.62909	3.44073492247713e-11	-1.82109	1.40106726043269e-07
geneset-881	speciesTaeniopygia guttata	-0.912786	0.160359	-5.69214	1.26745534467425e-08	-1.29979	5.21557874333454e-05
geneset-882	speciesHomo sapiens	2.8777	0.271518	10.5986	3.4032257539605e-26	4.06777	1.66860158716683e-22
geneset-891	speciesCarassius auratus	-2.72332	0.41446	-6.57076	5.09621669000095e-11	-3.84821	2.18219998665841e-07
geneset-891	speciesChrysemys picta bellii	-2.52305	0.286242	-8.81439	1.27359125494899e-18	-3.57461	5.67384904079775e-15
geneset-891	speciesGallus gallus	-3.31715	0.432367	-7.67207	1.74885151631639e-14	-4.63837	8.21960212668703e-11
geneset-891	speciesHomo sapiens	-2.62948	0.258072	-10.189	2.45606572522483e-24	-3.72038	1.1951215818944e-20
geneset-891	speciesMaylandia zebra	-2.7054	0.400819	-6.74968	1.51143755691054e-11	-3.82386	7.11735945549173e-08
geneset-891	speciesMus musculus	-4.76258	0.656729	-7.25196	4.21709768211204e-13	-6.31595	1.71509362731497e-09
geneset-891	speciesTaeniopygia guttata	-1.87919	0.247279	-7.59946	3.06917737335912e-14	-2.67909	1.40169330641311e-10
geneset-899	speciesCarassius auratus	3.15818	0.485337	6.50719	7.78971532095025e-11	4.31246	3.32620844204576e-07
geneset-901	speciesDanio rerio	-2.83595	0.421516	-6.72798	1.75439545134715e-11	-3.9631	7.68249768144917e-08
geneset-901	speciesHomo sapiens	-1.37753	0.130097	-10.5885	3.78650272734395e-26	-1.96278	1.85576498667127e-22
geneset-901	speciesMaylandia zebra	-2.25159	0.361373	-6.23065	4.71285909362709e-10	-3.17895	2.18252504625871e-06
geneset-901	speciesMus musculus	0.574978	0.0898109	6.4021	1.55751804729762e-10	0.825856	6.02603732499449e-07
geneset-903	speciesChrysemys picta bellii	1.0612	0.181712	5.83997	5.28013789003145e-09	1.51193	2.04658144617619e-05
geneset-904	speciesTaeniopygia guttata	3.25459	0.431949	7.53466	5.04806843323675e-14	4.51188	2.29838555765269e-10
geneset-907	speciesTaeniopygia guttata	1.9422	0.327541	5.92964	3.07256444358385e-09	2.67158	1.28894078408343e-05
geneset-908	speciesChrysemys picta bellii	-5.46927	0.88381	-6.18828	6.16893372309132e-10	-6.48364	2.44474843446109e-06
geneset-908	speciesHomo sapiens	-1.77119	0.193664	-9.14572	6.32453241881058e-20	-2.50692	3.00541780541879e-16
geneset-908	speciesMus musculus	-2.0398	0.238744	-8.54387	1.36465151176831e-17	-2.87689	5.85571963699782e-14
geneset-908	speciesTaeniopygia guttata	-1.91794	0.241879	-7.92935	2.28669628113838e-15	-2.70961	1.05691102114216e-11
geneset-909	speciesDanio rerio	1.52865	0.270238	5.65667	1.55884557115038e-08	2.15929	6.44270874556452e-05
geneset-909	speciesMus musculus	1.34705	0.242349	5.55831	2.74947701893119e-08	1.89988	9.98885000977701e-05
geneset-910	speciesCarassius auratus	3.13352	0.500652	6.25887	3.93535125390519e-10	3.91204	1.66111176427338e-06
geneset-913	speciesDanio rerio	5.0051	0.493654	10.1389	4.09815178333821e-24	7.017	1.96137544350567e-20
geneset-914	speciesMus musculus	3.86024	0.507958	7.59953	3.06751042477445e-14	5.33227	1.26841556064424e-10
geneset-935	speciesMus musculus	-2.30393	0.347572	-6.62864	3.45124299699244e-11	-3.24853	1.35495800061923e-07
geneset-935	speciesTaeniopygia guttata	-1.50493	0.220492	-6.82533	8.95612728185044e-12	-2.1414	3.95502580766515e-08
geneset-936	speciesHomo sapiens	-3.14342	0.493459	-6.37017	1.91826384062935e-10	-3.55198	8.18523180796544e-07
geneset-941	speciesMus musculus	-1.33118	0.207368	-6.41945	1.39020148467339e-10	-1.89243	5.38842095459406e-07
geneset-944	speciesHomo sapiens	3.22814	0.477706	6.75758	1.43143065677174e-11	4.41968	6.26107769271959e-08
geneset-944	speciesTaeniopygia guttata	3.17424	0.480421	6.60722	3.98828019414439e-11	4.34252	1.74208078880227e-07
geneset-948	speciesPetromyzon marinus	4.14816	0.20567	20.169	8.29901103524699e-90	5.61231	4.22170691363014e-86
geneset-949	speciesPetromyzon marinus	4.32733	0.560851	7.71564	1.24477778863983e-14	5.30675	6.07700516413965e-11
geneset-954	speciesHomo sapiens	-2.15183	0.294885	-7.29718	3.018945637271e-13	-2.99673	1.35248764549741e-09
geneset-954	speciesTaeniopygia guttata	-1.82009	0.311244	-5.84777	5.03871867701248e-09	-2.55167	2.0986263289757e-05
geneset-956	speciesMus musculus	2.34898	0.406953	5.77211	7.9134522378677e-09	3.21281	2.91927253054939e-05
geneset-960	speciesPetromyzon marinus	0.643119	0.0906982	7.09075	1.36631963520542e-12	0.907019	6.604789116583e-09
geneset-960	monocle3_pseudotime	-0.0269176	0.00310565	-8.66729	4.66618625311841e-18	-0.0376464	2.38582103121944e-14
geneset-960	speciesPetromyzon marinus:monocle3_pseudotime	0.047262	0.00587589	8.04338	9.09169299309078e-16	0.0661731	4.64221844227215e-12
geneset-961	speciesPetromyzon marinus	4.4426	0.576264	7.70931	1.30803229016021e-14	5.94337	6.38450560827199e-11
geneset-964	speciesHomo sapiens	-1.83686	0.24063	-7.63356	2.35822695083667e-14	-2.58909	1.06957324919338e-10
geneset-964	speciesTaeniopygia guttata	-1.46584	0.235975	-6.21182	5.31326149779327e-10	-2.07599	2.26929398570751e-06
geneset-966	speciesMus musculus	2.12479	0.182676	11.6315	3.37874579336423e-31	3.03162	1.5815909058738e-27
geneset-968	speciesDanio rerio	1.3485	0.220427	6.11767	9.62476863270112e-10	1.91177	4.079939423402e-06
geneset-968	speciesPetromyzon marinus	2.45906	0.225956	10.8829	1.58431068996447e-27	3.50593	7.90254172154278e-24
geneset-969	speciesMus musculus	3.65247	0.435702	8.38295	5.40738464625492e-17	5.04358	2.30895324395085e-13
geneset-971	speciesMaylandia zebra	4.08039	0.47502	8.58993	9.15935159121865e-18	5.44274	4.46243609524173e-14
geneset-972	speciesCarassius auratus	-2.55541	0.306085	-8.34869	7.22580677031893e-17	-3.59482	3.30941950080607e-13
geneset-972	speciesMaylandia zebra	-3.84508	0.56992	-6.74669	1.54277355637737e-11	-5.22155	7.26337790342466e-08
geneset-979	speciesHomo sapiens	-2.71893	0.417302	-6.5155	7.3710073177386e-11	-3.67582	3.17985255687243e-07
geneset-979	speciesMus musculus	-2.32406	0.409236	-5.67902	1.36847096398256e-08	-3.18761	5.00860372817617e-05
geneset-983	speciesCarassius auratus	-2.17419	0.326311	-6.66294	2.73519269077762e-11	-3.03601	1.17613285703438e-07
geneset-983	speciesHomo sapiens	-4.14276	0.432772	-9.57263	1.12735738694846e-21	-5.32166	5.41244281473956e-18
geneset-988	speciesHomo sapiens	-1.72376	0.291648	-5.91041	3.45320744210429e-09	-2.39871	1.43066384326381e-05
geneset-989	speciesCarassius auratus	3.17386	0.368184	8.62032	7.03230134360703e-18	4.40108	3.246110300209e-14
geneset-990	speciesHomo sapiens	-2.5082	0.356925	-7.02726	2.15582366065687e-12	-3.4746	9.54598716938862e-09
geneset-990	speciesMus musculus	-1.4143	0.24836	-5.69455	1.24972137832008e-08	-1.99921	4.58022885154309e-05
geneset-993	speciesMus musculus	2.31782	0.403787	5.74021	9.55601848375168e-09	3.20449	3.51565920017224e-05
geneset-995	speciesHomo sapiens	-1.41953	0.241346	-5.88173	4.10722201095556e-09	-1.94707	1.69792557932903e-05
geneset-995	speciesMaylandia zebra	-9.04684	1.59832	-5.66022	1.5269985829683e-08	-5.42866	6.90814158934859e-05
geneset-995	speciesMus musculus	0.940397	0.153402	6.13028	8.89270731918729e-10	1.33625	3.3899000300742e-06
geneset-998	speciesCarassius auratus	4.78912	0.492178	9.73048	2.430720826834e-22	6.65627	1.15483546482883e-18
geneset-998	speciesChrysemys picta bellii	3.82012	0.492758	7.75254	9.32061017983546e-15	5.26209	3.98922115696958e-11
geneset-998	speciesMus musculus	3.71317	0.491993	7.54718	4.58655576133862e-14	5.10847	1.88874366251924e-10
geneset-1001	speciesChrysemys picta bellii	1.6827	0.295657	5.69139	1.2729971531985e-08	2.33196	4.89594705120143e-05
geneset-1003	speciesCarassius auratus	-2.85896	0.496333	-5.76017	8.4934174811288e-09	-4.00449	3.47210906628545e-05
geneset-1003	speciesChrysemys picta bellii	-2.77279	0.376659	-7.36153	1.86948236926963e-13	-3.8903	7.87239025699441e-10
geneset-1003	speciesMus musculus	-3.38915	0.467085	-7.25595	4.09498657471273e-13	-4.68633	1.66625003725061e-09
geneset-1003	speciesTaeniopygia guttata	-1.52536	0.210673	-7.2404	4.59212040860945e-13	-2.17349	2.06599497183339e-09
geneset-1007	speciesGallus gallus	1.91839	0.308991	6.20856	5.42432214996679e-10	2.71539	2.42412956882016e-06
geneset-1009	speciesMus musculus	2.39354	0.3722	6.4308	1.29038534591258e-10	3.31341	5.0054047567949e-07
geneset-1010	speciesHomo sapiens	1.73197	0.188687	9.17908	4.6467569073683e-20	2.47616	2.20906823376289e-16
geneset-1021	speciesCarassius auratus	4.44923	0.396434	11.2231	3.63857464020917e-29	6.2671	1.77817142667022e-25
geneset-1021	speciesChrysemys picta bellii	3.44679	0.397448	8.6723	4.4658380898358e-18	4.82415	1.97768246015948e-14
geneset-1021	speciesDanio rerio	4.43721	0.396285	11.197	4.8806114360106e-29	6.24978	2.37636970819356e-25
geneset-1021	speciesHomo sapiens	2.83689	0.398575	7.1176	1.12540581208692e-12	3.94857	5.01255748703514e-09
geneset-1021	speciesMus musculus	3.30405	0.397123	8.31998	9.20387611204069e-17	4.61901	3.91993083611813e-13
geneset-1024	speciesCarassius auratus	2.0479	0.281721	7.26927	3.71152712453203e-13	2.86449	1.64049498904316e-09
geneset-1028	speciesHomo sapiens	-2.69144	0.473545	-5.68359	1.33245031106783e-08	-3.5768	5.43906216977888e-05
geneset-1030	speciesChrysemys picta bellii	3.03781	0.538945	5.63659	1.75163458467378e-08	3.9859	6.71051209388525e-05
geneset-1030	speciesMus musculus	4.12056	0.526032	7.83328	4.92522454320648e-15	5.53268	2.05529620188006e-11
geneset-1037	speciesTaeniopygia guttata	-2.03963	0.358961	-5.68203	1.34464559692538e-08	-2.83647	5.52514875776639e-05
geneset-1041	speciesTaeniopygia guttata	1.98383	0.0382274	51.8954	0	2.85807	0
geneset-1043	speciesCarassius auratus	2.3999	0.185589	12.9313	3.88149054378767e-38	3.43208	1.93996897378508e-34
geneset-1044	speciesCarassius auratus	1.82921	0.305412	5.98933	2.13349105103787e-09	2.56776	8.84332040655197e-06
geneset-1059	speciesChrysemys picta bellii	1.39405	0.118295	11.7845	5.61089393988117e-32	1.99738	2.67583531992933e-28
geneset-1059	speciesTaeniopygia guttata	-1.26268	0.195913	-6.44508	1.17465219877202e-10	-1.77608	5.08037075968899e-07
geneset-1065	speciesCarassius auratus	3.54441	0.461261	7.68419	1.59135820435658e-14	4.90512	7.14838105396976e-11
geneset-1065	speciesChrysemys picta bellii	2.83417	0.458742	6.17812	6.57863820710643e-10	3.88733	2.60382500237272e-06
geneset-1065	speciesMus musculus	2.90872	0.456921	6.36592	1.97206056354254e-10	3.99393	7.61018171471066e-07
geneset-1065	speciesTaeniopygia guttata	3.93777	0.447766	8.79426	1.52316864473479e-18	5.47044	7.21372670146397e-15
geneset-1067	speciesCarassius auratus	3.02385	0.273313	11.0637	2.16235932463255e-28	4.22961	1.05501511448822e-24
geneset-1076	speciesHomo sapiens	1.42267	0.160488	8.86467	8.13094972282404e-19	2.03727	3.8353689842561e-15
geneset-1076	speciesMus musculus	-3.78457	0.620037	-6.10378	1.04983086750788e-09	-4.78677	3.99040712739745e-06
geneset-1079	speciesMus musculus	1.32482	0.226461	5.85009	4.9692981633347e-09	1.88538	1.84857891676051e-05
geneset-1088	speciesHomo sapiens	-2.77366	0.415795	-6.67075	2.59371859332932e-11	-3.67458	1.13008319111358e-07
geneset-1095	speciesTaeniopygia guttata	-1.69282	0.279387	-6.05905	1.38724077670348e-09	-2.30132	5.86247952234891e-06
geneset-1097	speciesChrysemys picta bellii	-2.97541	0.452616	-6.5738	4.99332132883148e-11	-3.9974	2.02429246670828e-07
geneset-1097	speciesMus musculus	-1.698	0.292741	-5.80036	6.69021398594955e-09	-2.37316	2.47604819619993e-05
geneset-1111	speciesCarassius auratus	2.66793	0.264021	10.105	5.78639722602403e-24	3.58628	2.76963994813409e-20
geneset-1115	speciesCarassius auratus	2.40616	0.223782	10.7523	6.54858617586476e-27	3.42099	3.17802887114717e-23
geneset-1115	speciesDanio rerio	1.50292	0.24703	6.08395	1.18815301253205e-09	2.12533	5.0270753960231e-06
geneset-1115	speciesMus musculus	2.32876	0.213554	10.9048	1.24665630892354e-27	3.30974	5.74334561521075e-24
geneset-1116	speciesChrysemys picta bellii	1.51205	0.241853	6.25196	4.11349808822323e-10	2.15087	1.63552683987756e-06
geneset-1122	speciesChrysemys picta bellii	-1.47777	0.248828	-5.93891	2.90399505633297e-09	-2.09859	1.13284847147549e-05
geneset-1122	speciesMus musculus	-3.19515	0.444751	-7.18413	6.93713682793787e-13	-4.39301	2.81300898372881e-09
geneset-1123	speciesMaylandia zebra	-2.1456	0.323641	-6.62957	3.42961904615294e-11	-2.65717	1.60814837074111e-07
geneset-1123	speciesMaylandia zebra:monocle3_pseudotime	0.110272	0.0193825	5.68927	1.28887540858196e-08	0.151987	6.56424245590792e-05
geneset-1131	speciesMus musculus	2.41481	0.374414	6.44958	1.14038957519774e-10	3.33702	4.43041349964322e-07
geneset-1136	speciesHomo sapiens	-3.52169	0.53386	-6.59665	4.28253047889648e-11	-4.58592	1.85776172174529e-07
geneset-1136	speciesTaeniopygia guttata	-2.32885	0.384796	-6.05218	1.44760993555458e-09	-3.20222	6.11470436778255e-06
geneset-1140	speciesCarassius auratus	1.77855	0.188557	9.43241	4.31569559743364e-21	2.54496	2.03485047418996e-17
geneset-1140	speciesDanio rerio	1.50427	0.197594	7.61294	2.7658388957374e-14	2.15061	1.25486110699606e-10
geneset-1140	speciesMus musculus	1.34022	0.1797	7.4581	9.03926547083623e-14	1.91493	3.70519491649577e-10
geneset-1141	speciesCarassius auratus	1.75856	0.20939	8.39849	4.73936544066457e-17	2.48355	2.17489480072097e-13
geneset-1141	speciesDanio rerio	1.52933	0.21794	7.01722	2.31609482065293e-12	2.15577	1.02857770985197e-08
geneset-1145	speciesChrysemys picta bellii	-3.3114	0.55243	-5.99423	2.07017267523137e-09	-4.57499	8.09644533282989e-06
geneset-1145	speciesHomo sapiens	-1.93672	0.222615	-8.69986	3.50676645390215e-18	-2.7461	1.64642685010706e-14
geneset-1145	speciesMus musculus	-2.68293	0.406244	-6.60422	4.06961503360689e-11	-3.76275	1.59406820866382e-07
geneset-1145	speciesTaeniopygia guttata	-1.98542	0.286915	-6.91991	4.61939176341481e-12	-2.81362	2.04777636872179e-08
geneset-1148	speciesMus musculus	-9.14082	1.54281	-5.9248	3.16423118914828e-09	-6.07403	1.1843717340982e-05
geneset-1154	speciesGallus gallus	-2.53196	0.387494	-6.5342	6.50770724383217e-11	-3.51976	2.95645140087295e-07
geneset-1154	speciesHomo sapiens	-1.21615	0.200028	-6.07989	1.21861203780968e-09	-1.72622	5.10354721434694e-06
geneset-1154	speciesMus musculus	-1.66717	0.268471	-6.20987	5.3794191213842e-10	-2.35437	2.0581657558416e-06
geneset-1155	speciesChrysemys picta bellii	-1.71935	0.300766	-5.71659	1.09819366589376e-08	-2.4161	4.23024200102276e-05
geneset-1155	speciesHomo sapiens	-1.6355	0.250252	-6.53541	6.45567738501455e-11	-2.3013	2.78885263032629e-07
geneset-1157	speciesChrysemys picta bellii	4.77808	0.775559	6.16083	7.33780889035355e-10	6.40627	2.90063585435676e-06
geneset-1160	speciesCarassius auratus	2.64082	0.351292	7.51743	5.75785756279798e-14	3.71326	2.57145918754558e-10
geneset-1164	speciesCarassius auratus	-4.08113	0.46473	-8.78173	1.70225883463258e-18	-4.35036	7.89848099269517e-15
geneset-1166	speciesCarassius auratus	2.76605	0.316826	8.73049	2.67794679774686e-18	3.91999	1.24069275139612e-14
geneset-1166	speciesMus musculus	2.21258	0.315004	7.02399	2.20681486504255e-12	3.1251	8.87139575747105e-09
geneset-1172	speciesHomo sapiens	-1.40661	0.219879	-6.3972	1.60817354366811e-10	-1.95658	6.87815824626851e-07
geneset-1176	speciesHomo sapiens	2.04991	0.322683	6.35269	2.14918226266202e-10	2.8653	9.16411316799085e-07
geneset-1177	speciesChrysemys picta bellii	-1.55029	0.238043	-6.51262	7.51358538410071e-11	-2.17771	3.028726268331e-07
geneset-1177	speciesMus musculus	-1.44947	0.205492	-7.05363	1.78474517697865e-12	-2.0393	7.19430780840094e-09
geneset-1181	speciesMus musculus	1.20882	0.208033	5.81069	6.29066532394756e-09	1.72391	2.33132056905497e-05
geneset-1182	speciesCarassius auratus	2.23982	0.284609	7.86983	3.6823508471611e-15	3.17968	1.66663199342511e-11
geneset-1182	speciesMus musculus	1.67949	0.275949	6.08625	1.17128588579427e-09	2.376	4.44610158562609e-06
geneset-1184	speciesCarassius auratus	-2.22945	0.398977	-5.58791	2.32006083689247e-08	-3.10732	9.38928620690383e-05
geneset-1184	speciesChrysemys picta bellii	-3.48107	0.447854	-7.77277	7.94880586068671e-15	-4.64555	3.40447355013212e-11
geneset-1188	speciesHomo sapiens	-2.04087	0.320332	-6.37112	1.90643613125057e-10	-2.80831	8.13666940817743e-07
geneset-1190	speciesMaylandia zebra	-2.48789	0.437183	-5.69074	1.27783288788038e-08	-3.3333	5.79113864787388e-05
geneset-1193	speciesHomo sapiens	-2.19343	0.352685	-6.21922	5.06882933977574e-10	-2.87695	2.14158039605525e-06
geneset-1199	speciesHomo sapiens	-1.42711	0.230059	-6.20323	5.61091319333414e-10	-2.01743	2.36948864154501e-06
geneset-1201	speciesChrysemys picta bellii	-3.20289	0.453788	-7.05811	1.72819069706818e-12	-4.40847	7.17717596492415e-09
geneset-1201	speciesGallus gallus	-4.61362	0.799885	-5.76785	8.1154237610682e-09	-5.91559	3.5578017768523e-05
geneset-1201	speciesHomo sapiens	-1.31568	0.165262	-7.96117	1.77013694271156e-15	-1.87193	8.12492856704606e-12
geneset-1201	speciesMus musculus	-3.378	0.486024	-6.95028	3.72755993789526e-12	-4.62225	1.48878743919537e-08
geneset-1202	speciesTaeniopygia guttata	-2.05394	0.361222	-5.68609	1.3130818104954e-08	-2.79983	5.39807932294659e-05
geneset-1203	speciesChrysemys picta bellii	-2.00478	0.337855	-5.93386	2.99470943697822e-09	-2.80696	1.16763720947781e-05
geneset-1203	speciesHomo sapiens	-1.66343	0.248626	-6.69048	2.26745537027272e-11	-2.34245	9.88383795901879e-08
geneset-1213	speciesTaeniopygia guttata	-3.1442	0.510249	-6.16208	7.27986138987362e-10	-3.77371	3.09539706297426e-06
geneset-1216	speciesHomo sapiens	-1.30487	0.223942	-5.82681	5.71316951569093e-09	-1.84902	2.3549684743678e-05
geneset-1218	speciesMus musculus	2.19838	0.338493	6.4946	8.46868290034323e-11	3.08812	3.29685825310362e-07
geneset-1220	speciesHomo sapiens	-2.08899	0.372284	-5.61128	2.02787920403133e-08	-2.85282	8.22710593075511e-05
geneset-1221	speciesTaeniopygia guttata	-2.16118	0.286867	-7.53374	5.08347183713593e-14	-2.94302	2.31399638026428e-10
geneset-1222	speciesHomo sapiens	-2.18569	0.326471	-6.6949	2.20003404924115e-11	-3.03693	9.5965485227899e-08
geneset-1226	speciesCarassius auratus	2.16978	0.276339	7.85188	4.24848104280499e-15	3.07601	1.92116312755642e-11
geneset-1226	speciesMus musculus	2.3485	0.261018	8.99749	2.4558336098592e-19	3.33268	1.06951553709368e-15
geneset-1227	speciesMus musculus	1.92516	0.310865	6.19291	5.99076274469924e-10	2.69322	2.28966952102405e-06
geneset-1232	speciesCarassius auratus	-1.3881	0.236902	-5.85938	4.69949454069379e-09	-1.97941	1.93713164967398e-05
geneset-1232	speciesDanio rerio	-3.05986	0.517715	-5.91031	3.45521138620012e-09	-4.26452	1.45153430334267e-05
geneset-1232	speciesGallus gallus	-3.56405	0.365852	-9.7418	2.17535115085223e-22	-4.89716	1.05939601046504e-18
geneset-1232	speciesHomo sapiens	-1.50346	0.147633	-10.1837	2.59147952674456e-24	-2.1421	1.26075478976123e-20
geneset-1232	speciesTaeniopygia guttata	-1.80917	0.188223	-9.61185	7.71762187361599e-22	-2.57094	3.71912198089555e-18
geneset-1243	speciesChrysemys picta bellii	2.56072	0.361913	7.0755	1.52512833090095e-12	3.60366	6.34148359988615e-09
geneset-1243	speciesHomo sapiens	2.22961	0.360821	6.17926	6.53121584558952e-10	3.12905	2.75290747891598e-06
geneset-1243	speciesMus musculus	2.83664	0.35832	7.9165	2.53528078149925e-15	3.99984	1.06126853513559e-11
geneset-1245	speciesCarassius auratus	-2.50933	0.405955	-6.18131	6.44724834852003e-10	-3.55513	2.70848903121326e-06
geneset-1245	speciesChrysemys picta bellii	-2.75927	0.309928	-8.90294	5.76913272707893e-19	-3.89619	2.57880232900428e-15
geneset-1245	speciesDanio rerio	-1.88001	0.326448	-5.75899	8.55257986507912e-09	-2.67993	3.55958373984593e-05
geneset-1245	speciesHomo sapiens	-2.66591	0.242107	-11.0113	3.86509536123853e-28	-3.76933	1.90665154169897e-24
geneset-1245	speciesMaylandia zebra	-2.84567	0.464162	-6.13077	8.86538040386415e-10	-4.01294	4.09314613246408e-06
geneset-1245	speciesMus musculus	-3.10273	0.387301	-8.01116	1.1813223224864e-15	-4.35619	4.95919110979791e-12
geneset-1245	speciesTaeniopygia guttata	-2.48919	0.290682	-8.56326	1.15410830094953e-17	-3.52745	5.43123366426849e-14
geneset-1246	speciesChrysemys picta bellii	-3.08606	0.447107	-6.90228	5.22935017999559e-12	-4.28954	2.15606107921218e-08
geneset-1246	speciesGallus gallus	-6.3562	1.0502	-6.05236	1.4460133322923e-09	-7.07036	6.42608324870698e-06
geneset-1246	speciesHomo sapiens	-1.24645	0.162888	-7.65223	2.04046138875476e-14	-1.77797	9.27185655050163e-11
geneset-1246	speciesMus musculus	-2.4369	0.290784	-8.38045	5.52307648009451e-17	-3.43212	2.35724904170434e-13
geneset-1246	speciesTaeniopygia guttata	-3.03885	0.404524	-7.51215	5.99448550077259e-14	-4.22888	2.72449366010114e-10
geneset-1249	speciesChrysemys picta bellii	-4.45945	0.785608	-5.67643	1.38926915133951e-08	-5.75462	5.3375720794464e-05
geneset-1249	speciesTaeniopygia guttata	-2.07247	0.254499	-8.14333	4.00841421178169e-16	-2.92113	1.86391260847849e-12
geneset-1251	speciesHomo sapiens	-3.61314	0.543895	-6.64308	3.12970074666405e-11	-3.99278	1.36173279487353e-07
geneset-1253	speciesPetromyzon marinus	2.096	0.301987	6.9407	3.98901762513826e-12	2.97956	1.92190869179161e-08
geneset-1258	speciesHomo sapiens	1.19443	0.135147	8.83799	1.03196698305271e-18	1.70694	4.86366039112742e-15
geneset-1262	speciesHomo sapiens	-3.45681	0.358837	-9.63338	6.26428886975478e-22	-4.6241	3.00999080191717e-18
geneset-1262	speciesTaeniopygia guttata	-1.27186	0.225448	-5.64148	1.70269775823836e-08	-1.80081	6.97935811101904e-05
geneset-1268	speciesMaylandia zebra	2.79297	0.406803	6.86565	6.76077726319931e-12	3.76249	3.19311510140903e-08
geneset-1269	speciesDanio rerio	3.23643	0.294191	11.0011	4.32515195167728e-28	4.53491	2.10029378773449e-24
geneset-1270	speciesMus musculus	2.60068	0.427304	6.08625	1.17125963794154e-09	3.60221	4.44610158562609e-06
geneset-1271	speciesCarassius auratus	-4.27414	0.538613	-7.93545	2.17735418014376e-15	-5.53768	9.86559179023138e-12
geneset-1271	speciesHomo sapiens	-2.06413	0.111125	-18.5749	1.52476876528446e-76	-2.90336	7.77022162788961e-73
geneset-1273	speciesChrysemys picta bellii	2.54667	0.35319	7.21049	5.72031668401298e-13	3.31083	2.39338050059103e-09
geneset-1276	speciesChrysemys picta bellii	-1.91677	0.295937	-6.47696	9.51812730419689e-11	-2.70299	3.82819080174799e-07
geneset-1276	speciesHomo sapiens	-1.40399	0.200128	-7.01548	2.34517931853772e-12	-1.99219	1.03774184845294e-08
geneset-1276	speciesMus musculus	-2.2432	0.261038	-8.59337	8.88994541148081e-18	-3.14658	3.82267652693675e-14
geneset-1276	speciesTaeniopygia guttata	-1.34663	0.233078	-5.7776	7.65956630755678e-09	-1.91187	3.16876258143624e-05
geneset-1277	speciesHomo sapiens	1.6434	0.143099	11.4844	1.85801740445921e-30	2.3454	9.21762434352214e-27
geneset-1279	speciesMus musculus	1.15558	0.176075	6.563	5.36821492433536e-11	1.65126	2.09736157093783e-07
geneset-1280	speciesCarassius auratus	2.96323	0.251792	11.7685	6.77270588105819e-32	4.18881	3.33826672877358e-28
geneset-1280	speciesDanio rerio	2.52228	0.261268	9.654	5.12733277167914e-22	3.55533	2.43240666688458e-18
geneset-1280	speciesHomo sapiens	2.35357	0.245163	9.60001	8.65433769494569e-22	3.31332	4.15754382865191e-18
geneset-1282	speciesGallus gallus	1.41813	0.187989	7.54367	4.71152434197312e-14	2.0301	2.20593569691181e-10
geneset-1282	speciesTaeniopygia guttata	1.22023	0.174676	6.98565	2.90050743267536e-12	1.7457	1.29275616274341e-08
geneset-1291	speciesChrysemys picta bellii	2.40454	0.306675	7.8407	4.6435537902358e-15	3.39657	1.99440635290628e-11
geneset-1291	speciesMus musculus	2.25594	0.307145	7.34488	2.11717243995822e-13	3.18336	8.64229789990945e-10
geneset-1292	speciesHomo sapiens	-2.76975	0.41134	-6.73349	1.68931787259358e-11	-3.727	7.38400842110654e-08
geneset-1295	speciesDanio rerio	3.1015	0.254931	12.1661	5.77299218021194e-34	4.42908	2.83684835735615e-30
geneset-1295	speciesMus musculus	3.89672	0.244947	15.9084	9.9749174021505e-57	5.57514	4.93060167188299e-53
geneset-1299	speciesHomo sapiens	-2.05328	0.34481	-5.95481	2.63568643720682e-09	-2.74417	1.09433700872827e-05
geneset-1299	speciesMus musculus	-4.0872	0.696747	-5.86611	4.51281743032485e-09	-4.62934	1.6823783380251e-05
geneset-1299	speciesTaeniopygia guttata	-2.12558	0.350219	-6.06927	1.30186350170558e-09	-2.83117	5.5068826122146e-06
geneset-1301	speciesChrysemys picta bellii	2.50401	0.266159	9.40796	5.44342635456831e-21	3.55039	2.4664164812549e-17
geneset-1301	speciesMus musculus	1.87695	0.270291	6.94416	3.89243478810392e-12	2.65065	1.55347072393227e-08
geneset-1303	speciesHomo sapiens	-1.97962	0.254082	-7.79125	6.86998197159578e-15	-2.79567	3.13683376823063e-11
geneset-1303	speciesMus musculus	-2.61058	0.406968	-6.41471	1.43404868763988e-10	-3.64691	5.55263651854162e-07
geneset-1303	speciesTaeniopygia guttata	-2.11666	0.327766	-6.45784	1.07996973629723e-10	-2.98334	4.67410901869441e-07
geneset-1308	speciesCarassius auratus	2.81236	0.297663	9.44814	3.71612230906495e-21	3.92945	1.75363811764775e-17
geneset-1311	speciesChrysemys picta bellii	-1.49578	0.222438	-6.72446	1.79724642303635e-11	-2.09265	7.34894062379563e-08
geneset-1311	speciesMaylandia zebra	-2.43495	0.42481	-5.73185	1.0038787012718e-08	-3.32479	4.55961706117652e-05
geneset-1312	speciesHomo sapiens	1.49908	0.214374	6.99284	2.75581947822914e-12	2.12563	1.21779662742946e-08
geneset-1312	speciesMus musculus	1.62355	0.216855	7.48678	7.27162990070502e-14	2.30392	2.98573123722948e-10
geneset-1315	speciesHomo sapiens	-2.4257	0.368361	-6.58511	4.62811923242689e-11	-3.3447	2.00628968725706e-07
geneset-1318	speciesDanio rerio:monocle3_pseudotime	0.303171	0.0476226	6.36612	1.96950927494807e-10	0.245398	9.92041821791343e-07
geneset-1319	speciesTaeniopygia guttata	-1.78979	0.302735	-5.91208	3.4183192369516e-09	-2.47168	1.43261759220642e-05
geneset-1320	speciesCarassius auratus	1.68731	0.231554	7.28693	3.25714876225828e-13	2.40651	1.44096261242306e-09
geneset-1323	speciesDanio rerio	-2.90257	0.453722	-6.39725	1.60766774432468e-10	-4.0242	6.9177943038291e-07
geneset-1323	speciesHomo sapiens	-0.620894	0.108026	-5.74764	9.14638097529837e-09	-0.887145	3.75093083796986e-05
geneset-1323	speciesTaeniopygia guttata	-2.04057	0.182901	-11.1567	7.66830450770036e-29	-2.87821	3.7774068004932e-25
geneset-1325	speciesChrysemys picta bellii	4.28871	0.612736	6.99928	2.63234332220913e-12	5.80035	1.09163277572013e-08
geneset-1326	speciesDanio rerio	2.55397	0.276501	9.23676	2.71995415287028e-20	3.36816	1.28028241975604e-16
geneset-1326	speciesMaylandia zebra	-15.7443	2.77674	-5.67006	1.44190617619356e-08	-2.22731	6.52895116580444e-05
geneset-1326	speciesMaylandia zebra:monocle3_pseudotime	0.763682	0.125729	6.07402	1.26398759467987e-09	0.927056	6.44507274527266e-06
geneset-1328	speciesGallus gallus	1.84845	0.323965	5.70571	1.17058539237594e-08	2.60487	5.11428757929048e-05
geneset-1328	speciesMus musculus	2.10608	0.295316	7.13163	1.01655798365181e-12	2.97388	4.11197704387157e-09
geneset-1329	speciesHomo sapiens	-4.62335	0.586473	-7.88331	3.30679510930613e-15	-5.7264	1.51352012152942e-11
geneset-1329	speciesMaylandia zebra	2.0251	0.140759	14.387	9.27015642425364e-47	2.91009	4.68050197860566e-43
geneset-1329	speciesMus musculus	-2.60328	0.435489	-5.97782	2.289464438829e-09	-3.59928	8.60380736111938e-06
geneset-1334	speciesHomo sapiens	-4.06721	0.558613	-7.2809	3.40581615738131e-13	-5.21372	1.52512447527535e-09
geneset-1335	speciesMus musculus	1.31487	0.227454	5.7808	7.51550149397212e-09	1.86698	2.77472315157451e-05
geneset-1339	speciesHomo sapiens	1.03418	0.182232	5.67505	1.40057290183818e-08	1.47641	5.71433743949977e-05
geneset-1341	speciesCarassius auratus	3.63454	0.384051	9.4637	3.20397963886528e-21	5.14183	1.5125987875083e-17
geneset-1341	speciesDanio rerio	2.7813	0.397084	7.00433	2.53926600187004e-12	3.91471	1.1274341048303e-08
geneset-1341	speciesHomo sapiens	3.3762	0.376663	8.96346	3.34292475806451e-19	4.76997	1.58153770304032e-15
geneset-1341	speciesMaylandia zebra	4.28463	0.380085	11.2728	2.0767868657183e-29	6.07834	1.03673200336658e-25
geneset-1341	speciesMus musculus	4.50583	0.374729	12.0242	3.21689793642602e-33	6.39717	1.51419385867573e-29
geneset-1342	speciesCarassius auratus	2.09843	0.236807	8.86134	8.37694522242329e-19	2.97002	3.89360413938234e-15
geneset-1342	speciesDanio rerio	1.82764	0.244648	7.47048	8.23002404307084e-14	2.58189	3.7175018602551e-10
geneset-1342	speciesHomo sapiens	2.47181	0.219286	11.2721	2.09319033734081e-29	3.50615	1.03571057891623e-25
geneset-1343	speciesMaylandia zebra	4.81518	0.626092	7.69086	1.5107214890007e-14	6.61029	7.25750603315936e-11
geneset-1347	speciesMus musculus	3.63127	0.603536	6.01666	1.80318023932711e-09	4.97797	6.80339904298119e-06
geneset-1349	speciesMaylandia zebra	1.53149	0.216729	7.06638	1.62848482463535e-12	2.15406	7.73041746254401e-09
geneset-1352	speciesChrysemys picta bellii	1.53838	0.253336	6.07251	1.27589052408728e-09	2.18414	5.01680154071119e-06
geneset-1358	speciesMus musculus	2.46256	0.345819	7.12093	1.09854162670316e-12	3.43655	4.44140379676088e-09
geneset-1366	speciesChrysemys picta bellii	1.91631	0.276246	6.93699	4.09482205520472e-12	2.685	1.69279943762163e-08
geneset-1371	speciesTaeniopygia guttata	-2.59741	0.415491	-6.25142	4.12754500508244e-10	-3.39853	1.76700201667579e-06
geneset-1375	speciesCarassius auratus	4.07622	0.505783	8.05922	7.98996140633151e-16	5.65125	3.6322364553183e-12
geneset-1375	speciesChrysemys picta bellii	3.24992	0.504333	6.44399	1.18313874892863e-10	4.46466	4.75030207694845e-07
geneset-1375	speciesDanio rerio	4.09944	0.506257	8.09755	5.83987796277548e-16	5.68465	2.68517588728417e-12
geneset-1375	speciesHomo sapiens	3.50196	0.500753	6.99338	2.7453132907871e-12	4.82609	1.2134284745279e-08
geneset-1375	speciesMus musculus	5.15631	0.49764	10.3615	4.13059242665383e-25	7.20665	1.87652813942883e-21
geneset-1376	speciesMus musculus	4.40314	0.425993	10.3362	5.37746491483417e-25	6.06879	2.44029357835175e-21
geneset-1377	speciesGallus gallus	1.90981	0.324169	5.89142	3.87378670282734e-09	2.68986	1.70795255727657e-05
geneset-1377	speciesTaeniopygia guttata	1.80372	0.308349	5.8496	4.98381678899588e-09	2.5381	2.07675645597458e-05
geneset-1379	speciesHomo sapiens	-2.24405	0.362214	-6.19536	5.89828253027737e-10	-3.06356	2.48848539952402e-06
geneset-1384	speciesHomo sapiens	-1.93859	0.338464	-5.7276	1.02930510579442e-08	-2.69517	4.21603371333394e-05
geneset-1387	speciesChrysemys picta bellii	-2.4401	0.289445	-8.43029	3.61584350302074e-17	-3.44858	1.58916321957762e-13
geneset-1387	speciesDanio rerio	-2.49155	0.438357	-5.68384	1.33045312151709e-08	-3.51876	5.50940637620227e-05
geneset-1387	speciesHomo sapiens	-1.37401	0.160498	-8.56095	1.177362732571e-17	-1.9617	5.51123495116485e-14
geneset-1387	speciesMaylandia zebra	-2.78811	0.396575	-7.03046	2.10698245077136e-12	-3.91908	9.99973871136087e-09
geneset-1387	speciesMus musculus	-1.07211	0.165384	-6.48252	9.17451246152366e-11	-1.53329	3.57072025002501e-07
geneset-1387	speciesTaeniopygia guttata	-2.35525	0.300911	-7.82706	5.17435378247603e-15	-3.33241	2.3848596583432e-11
geneset-1395	speciesTaeniopygia guttata	3.02957	0.388776	7.79258	6.7986184717927e-15	4.24928	3.128724220719e-11
geneset-1397	speciesCarassius auratus	2.14179	0.208606	10.2672	1.09871179909004e-24	3.05087	5.27821148282855e-21
geneset-1399	speciesTaeniopygia guttata	-1.52892	0.226212	-6.7588	1.41945002079326e-11	-2.15953	6.24699954151114e-08
geneset-1406	speciesHomo sapiens	-2.17412	0.360256	-6.03493	1.61083313891859e-09	-2.96735	6.7236175218462e-06
geneset-1408	speciesChrysemys picta bellii	2.02047	0.270133	7.47954	7.6831984049272e-14	2.77946	3.25152956496519e-10
geneset-1413	speciesCarassius auratus	1.31274	0.230134	5.70425	1.18067666374112e-08	1.86946	4.80181199143514e-05
geneset-1416	speciesGallus gallus	-2.32531	0.408133	-5.69744	1.22874193991613e-08	-3.26447	5.36714479355366e-05
geneset-1416	speciesHomo sapiens	-2.93592	0.283589	-10.3527	4.52761249967387e-25	-4.06602	2.20902213859088e-21
geneset-1416	speciesTaeniopygia guttata	0.875595	0.124339	7.04202	1.93956939601597e-12	1.25732	8.66405649200334e-09
geneset-1420	speciesChrysemys picta bellii	-1.87893	0.290414	-6.46982	9.97836790091726e-11	-2.64463	4.01030605937865e-07
geneset-1420	speciesMus musculus	-1.75414	0.263398	-6.65965	2.79701527275789e-11	-2.47357	1.10062550983023e-07
geneset-1420	speciesTaeniopygia guttata	-1.50589	0.259281	-5.80795	6.39460799328745e-09	-2.13039	2.65440177801362e-05
geneset-1426	speciesTaeniopygia guttata	-2.66063	0.39974	-6.6559	2.86909992552988e-11	-3.64052	1.25695267737464e-07
geneset-1428	speciesCarassius auratus	2.47067	0.355778	6.94442	3.88534534913361e-12	3.47123	1.69012522687312e-08
geneset-1428	speciesChrysemys picta bellii	2.73715	0.336997	8.12216	4.77159173960835e-16	3.85359	2.07421092920775e-12
geneset-1428	speciesMus musculus	2.25476	0.337465	6.68148	2.41089533387337e-11	3.16188	9.49169492945946e-08
geneset-1433	speciesChrysemys picta bellii	1.28239	0.22352	5.73723	9.72542118128254e-09	1.82554	3.75304003385693e-05
geneset-1436	speciesChrysemys picta bellii	1.8201	0.209915	8.67065	4.53076153288281e-18	2.59456	2.00576813060722e-14
geneset-1436	speciesDanio rerio	1.86523	0.228181	8.17436	3.10220494537879e-16	2.65941	1.42918581833601e-12
geneset-1436	speciesMus musculus	2.33631	0.202995	11.5092	1.39463781852577e-30	3.33683	6.51714252597092e-27
geneset-1437	speciesChrysemys picta bellii	-3.22795	0.455467	-7.08713	1.40253659009116e-12	-4.14386	5.83314967818913e-09
geneset-1437	speciesTaeniopygia guttata	-1.84493	0.2653	-6.95413	3.62754900073988e-12	-2.53217	1.61280828572895e-08
geneset-1441	speciesCarassius auratus	1.63952	0.179422	9.13779	6.80457680456046e-20	2.3383	3.18113965613201e-16
geneset-1441	speciesDanio rerio	1.28999	0.193654	6.66133	2.76516482757403e-11	1.83678	1.20699444723606e-07
geneset-1441	speciesHomo sapiens	1.08348	0.16759	6.46509	1.02947745806981e-10	1.54098	4.42366463732597e-07
geneset-1441	speciesPetromyzon marinus	2.03297	0.228263	8.90624	5.60045236887636e-19	2.90377	2.76494333451426e-15
geneset-1443	speciesChrysemys picta bellii	-3.09198	0.537024	-5.75763	8.62185093615302e-09	-4.12703	3.3297588315423e-05
geneset-1446	speciesMus musculus	2.24698	0.306851	7.32272	2.49729537679188e-13	3.16757	1.01864678419341e-09
geneset-1455	speciesMaylandia zebra	1.84017	0.28886	6.37045	1.91477540362052e-10	2.61095	8.91327950385352e-07
geneset-1457	speciesHomo sapiens	-3.54019	0.585831	-6.04303	1.53203875082005e-09	-4.51215	6.39626178467371e-06
geneset-1459	speciesCarassius auratus	2.9947	0.404997	7.39439	1.4615065941253e-13	4.17262	6.49347379769871e-10
geneset-1460	speciesHomo sapiens	-1.14456	0.193737	-5.90781	3.50805789671787e-09	-1.62496	1.45303758082054e-05
geneset-1460	speciesMus musculus	-2.05826	0.31979	-6.43629	1.24460288928558e-10	-2.88717	4.83154841620662e-07
geneset-1465	speciesCarassius auratus	3.25221	0.194183	16.7482	1.20103545593862e-62	4.66148	6.10606425799194e-59
geneset-1465	speciesChrysemys picta bellii	1.60908	0.202809	7.93397	2.20341722968744e-15	2.2961	9.49232142549349e-12
geneset-1465	speciesDanio rerio	2.91028	0.196619	14.8016	2.22478328955872e-49	4.16867	1.11639625470057e-45
geneset-1465	speciesMus musculus	2.45145	0.193523	12.6675	1.13650175929096e-36	3.50774	5.4188403882993e-33
geneset-1465	speciesPetromyzon marinus	3.2322	0.216716	14.9144	4.18588240365231e-50	4.63263	2.11638214328661e-46
geneset-1469	speciesChrysemys picta bellii	1.66997	0.281716	5.92784	3.10640637969919e-09	2.36019	1.21087720680674e-05
geneset-1469	speciesMus musculus	1.72229	0.277898	6.19757	5.81635594403151e-10	2.43509	2.22359287740325e-06
geneset-1475	speciesHomo sapiens	-1.94331	0.31637	-6.14254	8.23340952850355e-10	-2.68136	3.46050202483004e-06
geneset-1477	speciesHomo sapiens	-2.1226	0.327023	-6.49066	8.69260342191749e-11	-2.9641	3.74303503347767e-07
geneset-1477	speciesTaeniopygia guttata	-2.85133	0.453517	-6.28715	3.28238106511351e-10	-3.90422	1.40781323882718e-06
geneset-1481	speciesCarassius auratus	5.01306	0.571368	8.77379	1.82633795089231e-18	7.00307	8.47238175418943e-15
geneset-1481	speciesChrysemys picta bellii	4.23433	0.571201	7.41304	1.27025249778308e-13	5.88156	5.36300604564016e-10
geneset-1481	speciesDanio rerio	4.74303	0.572193	8.28922	1.1918233870641e-16	6.614	5.50264857807495e-13
geneset-1481	speciesMus musculus	3.8028	0.572232	6.64557	3.07746835147848e-11	5.26094	1.20944506213104e-07
geneset-1481	speciesPetromyzon marinus	5.39718	0.577272	9.34946	9.4629251622667e-21	7.55669	4.68225537028956e-17
geneset-1484	speciesChrysemys picta bellii	1.50857	0.25097	6.01097	1.86758487195787e-09	2.14205	7.31346235858702e-06
geneset-1486	speciesChrysemys picta bellii	1.44297	0.213024	6.77375	1.28035521862435e-11	2.05616	5.24689568592259e-08
geneset-1486	speciesMus musculus	1.50137	0.209705	7.15944	8.30573906004885e-13	2.13996	3.36299374541378e-09
geneset-1489	speciesHomo sapiens	-1.22385	0.195552	-6.25846	3.94574459589307e-10	-1.728	1.67260113419907e-06
geneset-1489	speciesTaeniopygia guttata	-1.81778	0.288928	-6.29146	3.19261575859658e-10	-2.54278	1.37027068358965e-06
geneset-1491	speciesChrysemys picta bellii	6.97861	1.00603	6.93676	4.1015640682118e-12	9.4104	1.69517642939194e-08
geneset-1492	speciesCarassius auratus	1.67382	0.28554	5.86192	4.62809819621366e-09	2.34647	1.90816488629889e-05
geneset-1495	speciesChrysemys picta bellii	-2.28959	0.240996	-9.50054	2.25345431526706e-21	-3.25924	1.02284291369972e-17
geneset-1495	speciesDanio rerio	-3.24334	0.579908	-5.59285	2.25508234330418e-08	-4.56036	9.26613334863688e-05
geneset-1495	speciesMaylandia zebra	-2.72216	0.447807	-6.07886	1.22642781825288e-09	-3.85748	5.65260581432752e-06
geneset-1495	speciesMus musculus	-1.53079	0.147809	-10.3566	4.3495356949203e-25	-2.19037	1.97512415906331e-21
geneset-1495	speciesTaeniopygia guttata	-0.945013	0.140325	-6.73447	1.67799746012574e-11	-1.35548	7.37647683471275e-08
geneset-1496	speciesChrysemys picta bellii	-2.28243	0.343306	-6.64837	3.01954492070453e-11	-3.21715	1.23076650967917e-07
geneset-1496	speciesMus musculus	-4.11026	0.733034	-5.60719	2.07625403582415e-08	-5.47878	7.5658697065432e-05
geneset-1496	speciesTaeniopygia guttata	-1.70946	0.276748	-6.17696	6.62691602272653e-10	-2.4268	2.82107815087468e-06
geneset-1497	speciesCarassius auratus	1.16891	0.178161	6.56098	5.44131910537639e-11	1.67406	2.32834044519056e-07
geneset-1497	speciesMus musculus	-1.98673	0.336243	-5.90862	3.49070476533354e-09	-2.75836	1.30517451175821e-05
geneset-1498	speciesCarassius auratus	1.69933	0.258215	6.58106	4.75561157685693e-11	2.41434	2.03735483437185e-07
geneset-1498	speciesChrysemys picta bellii	1.97527	0.236738	8.34369	7.53732049849981e-17	2.81039	3.30134637834292e-13
geneset-1498	speciesMus musculus	1.37839	0.241738	5.70199	1.19636650409784e-08	1.95451	4.38587960402268e-05
geneset-1504	speciesMus musculus	3.04552	0.400765	7.59926	3.07376791355131e-14	4.27195	1.27064355883002e-10
geneset-1509	speciesCarassius auratus	2.21211	0.389138	5.68464	1.32422756473314e-08	3.10244	5.37768814038128e-05
geneset-1512	speciesMus musculus	1.57351	0.251586	6.25436	4.05071514979997e-10	2.22614	1.55344925994829e-06
geneset-1512	speciesTaeniopygia guttata	1.88723	0.25079	7.52515	5.4284781450687e-14	2.6756	2.46995755600626e-10
geneset-1514	speciesCarassius auratus	1.47299	0.225952	6.51905	7.19886040715885e-11	2.10142	3.07535316593826e-07
geneset-1515	speciesMus musculus	2.2443	0.353415	6.35032	2.18257150524874e-10	3.1581	8.41381315273389e-07
geneset-1516	speciesHomo sapiens	1.30345	0.203952	6.39094	1.67530920161194e-10	1.85754	7.16027152768943e-07
geneset-1519	speciesHomo sapiens	-5.18273	0.853259	-6.07404	1.26379878099454e-09	-6.22663	5.28647030090016e-06
geneset-1519	speciesMus musculus	-4.06433	0.679771	-5.97896	2.27352276654657e-09	-5.33204	8.5484456022151e-06
geneset-1522	speciesCarassius auratus	2.66665	0.461042	5.78397	7.37542851583961e-09	3.70374	3.0209755200879e-05
geneset-1522	speciesChrysemys picta bellii	2.58959	0.443157	5.84351	5.16929879807471e-09	3.59347	2.00517100377318e-05
geneset-1525	speciesMus musculus	-2.17233	0.359889	-6.03612	1.59903264389963e-09	-3.02921	6.0443433939406e-06
geneset-1527	speciesMus musculus	-2.25739	0.361384	-6.24652	4.25886538240207e-10	-3.1361	1.63284898761295e-06
geneset-1528	speciesMus musculus	2.33623	0.256041	9.12444	7.69501581972827e-20	3.31697	3.36349141480323e-16
geneset-1529	speciesCarassius auratus	2.99647	0.441484	6.78727	1.16612596102731e-11	3.8136	5.03883027759901e-08
geneset-1530	speciesTaeniopygia guttata	0.715979	0.113404	6.31355	2.76912641183602e-10	1.02354	1.18933979388357e-06
geneset-1531	speciesHomo sapiens	-1.33486	0.207412	-6.4358	1.24865735966278e-10	-1.88928	5.35549141559366e-07
geneset-1531	speciesMus musculus	-2.16872	0.339593	-6.38623	1.72765300391848e-10	-3.0299	6.67737886014493e-07
geneset-1535	speciesHomo sapiens	1.02389	0.182134	5.62164	1.90998982634416e-08	1.4613	7.75288689652142e-05
geneset-1536	speciesHomo sapiens	-1.35524	0.223508	-6.0635	1.34943848372332e-09	-1.91301	5.63930342347975e-06
geneset-1536	speciesMus musculus	-2.41538	0.377271	-6.40225	1.55594477842545e-10	-3.34046	6.02150629250649e-07
geneset-1540	speciesChrysemys picta bellii	1.14447	0.173953	6.57919	4.81594620364876e-11	1.63677	1.95334778019994e-07
geneset-1546	speciesHomo sapiens	1.54827	0.174791	8.85783	8.64386688916064e-19	2.21448	4.07644762492816e-15
geneset-1547	speciesCarassius auratus	3.12458	0.339241	9.21049	3.47263257104837e-20	4.41169	1.62658109627906e-16
geneset-1547	speciesDanio rerio	2.4412	0.351045	6.95411	3.62799501175574e-12	3.43025	1.60683899070662e-08
geneset-1547	speciesMus musculus	2.10176	0.338464	6.2097	5.38527780196761e-10	2.94418	2.05986875925261e-06
geneset-1547	speciesPetromyzon marinus	2.67786	0.412783	6.48734	8.88635945264019e-11	3.76978	4.23079573540199e-07
geneset-1551	speciesMus musculus	-3.30741	0.570495	-5.79744	6.80767617147397e-09	-4.34552	2.51815941582822e-05
geneset-1552	speciesGallus gallus	1.74581	0.147217	11.8588	2.3275188257186e-32	2.50817	1.15375108190871e-28
geneset-1552	speciesTaeniopygia guttata	1.69612	0.135932	12.4777	1.23664792702114e-35	2.43659	6.14737684522209e-32
geneset-1556	speciesHomo sapiens	-1.98874	0.290305	-6.8505	7.51536161071488e-12	-2.77474	3.30149835558705e-08
geneset-1556	speciesMus musculus	-2.69183	0.435876	-6.17568	6.6809696060824e-10	-3.68496	2.55146229256287e-06
geneset-1557	speciesHomo sapiens	-1.29478	0.224214	-5.77476	7.78978584041635e-09	-1.82598	3.19692810890687e-05
geneset-1557	speciesMus musculus	-2.72886	0.466111	-5.85453	4.83830999920464e-09	-3.72337	1.80130281270389e-05
geneset-1558	speciesCarassius auratus	3.82252	0.527315	7.24902	4.30969489267916e-13	5.34496	1.90273029511785e-09
geneset-1561	speciesMus musculus	0.97443	0.147203	6.61963	3.66774266761615e-11	1.39676	1.43922222277258e-07
geneset-1564	speciesCarassius auratus	-3.61528	0.561685	-6.43649	1.24297010470012e-10	-4.91513	5.29380967591781e-07
geneset-1564	speciesDanio rerio	-3.26656	0.521492	-6.26388	3.81126611411461e-10	-4.49656	1.62741063072694e-06
geneset-1564	speciesHomo sapiens	-1.10144	0.119872	-9.18849	4.25905394128057e-20	-1.5706	2.02560605447304e-16
geneset-1564	speciesMaylandia zebra	-2.31323	0.318688	-7.25862	4.01527710157346e-13	-3.25548	1.91327953889975e-09
geneset-1564	speciesTaeniopygia guttata	-1.14509	0.142988	-8.00834	1.20874571166989e-15	-1.63235	5.59770139074326e-12
geneset-1566	speciesMus musculus	2.94452	0.343524	8.57151	1.07452150580524e-17	4.12118	4.61721891044512e-14
geneset-1567	speciesMus musculus	2.75684	0.398272	6.922	4.55160707409346e-12	3.8325	1.81472574044106e-08
geneset-1572	speciesGallus gallus	3.49613	0.592421	5.90143	3.64613913929458e-09	4.77733	1.60940581608463e-05
geneset-1573	speciesTaeniopygia guttata	-2.02902	0.328428	-6.17798	6.58464268610215e-10	-2.81586	2.8037408557423e-06
geneset-1574	speciesCarassius auratus	3.18336	0.397803	8.00235	1.26886795066972e-15	4.47835	5.75812276013919e-12
geneset-1574	speciesDanio rerio	2.72625	0.408497	6.67386	2.53932908958439e-11	3.82186	1.1089250134215e-07
geneset-1574	speciesGallus gallus	2.41732	0.407033	5.93887	2.90473563095225e-09	3.37909	1.28476456957018e-05
geneset-1574	speciesHomo sapiens	2.50685	0.392835	6.38144	1.78249833764656e-10	3.50732	7.61305040008846e-07
geneset-1574	speciesMus musculus	2.79722	0.393232	7.1134	1.1601285194146e-12	3.92368	4.68923947547381e-09
geneset-1574	speciesTaeniopygia guttata	2.70273	0.394859	6.84479	7.8212489221077e-12	3.78811	3.45777414846381e-08
geneset-1575	speciesChrysemys picta bellii	-2.1861	0.333905	-6.54708	5.97167664617809e-11	-3.0778	2.41375170038518e-07
geneset-1575	speciesMus musculus	-5.15907	0.783114	-6.58789	4.54231220333144e-11	-6.31478	1.77786099638393e-07
geneset-1578	speciesChrysemys picta bellii	1.87467	0.296527	6.32207	2.62074934050464e-10	2.64591	1.0464652116635e-06
geneset-1578	speciesDanio rerio	2.15776	0.310365	6.95233	3.67388347843239e-12	3.05165	1.62642821590202e-08
geneset-1578	speciesMus musculus	1.99991	0.291433	6.86231	6.92059709411347e-12	2.82532	2.75232146432893e-08
geneset-1579	speciesChrysemys picta bellii	2.59094	0.277333	9.34233	1.01204690435034e-20	3.66312	4.58153633599399e-17
geneset-1579	speciesDanio rerio	1.94917	0.310461	6.2783	3.47459777463695e-10	2.74282	1.48504308887983e-06
geneset-1579	speciesMus musculus	2.49235	0.278104	8.96191	3.39007299627519e-19	3.52152	1.4733257241812e-15
geneset-1580	speciesChrysemys picta bellii	1.65059	0.269376	6.12747	9.05123352366302e-10	2.34143	3.57252187178979e-06
geneset-1582	speciesCarassius auratus	2.11339	0.179471	11.7757	6.22768263016408e-32	3.02298	3.07087030493391e-28
geneset-1582	speciesChrysemys picta bellii	1.25783	0.180386	6.973	3.17335661872159e-12	1.79354	1.31376964015074e-08
geneset-1582	speciesDanio rerio	2.90386	0.170077	17.0738	5.06799850681621e-65	4.16142	2.56390044459832e-61
geneset-1582	speciesHomo sapiens	1.15021	0.175547	6.55214	5.77282142048813e-11	1.63924	2.49559070007702e-07
geneset-1582	speciesMus musculus	1.81412	0.171487	10.5787	4.20149749682478e-26	2.59248	1.92050450579861e-22
geneset-1582	speciesPetromyzon marinus	2.90169	0.194723	14.9016	5.06748188905524e-50	4.15829	2.56161209491742e-46
geneset-1583	speciesChrysemys picta bellii	-1.97238	0.285903	-6.89878	5.3596046197958e-12	-2.77063	2.20869306381785e-08
geneset-1583	speciesHomo sapiens	-1.34879	0.206657	-6.52671	6.84099693138947e-11	-1.91087	2.95462657466711e-07
geneset-1583	speciesMus musculus	-2.48884	0.385806	-6.45102	1.12963147940626e-10	-3.45951	4.38974792897273e-07
geneset-1583	speciesTaeniopygia guttata	-1.36163	0.230587	-5.90507	3.56662285468597e-09	-1.92879	1.49298832697155e-05
geneset-1592	speciesHomo sapiens	-4.12516	0.393361	-10.4869	1.11021162938297e-25	-5.1387	5.43115529094149e-22
geneset-1594	speciesHomo sapiens	-0.992206	0.144403	-6.87106	6.50948577841753e-12	-1.41459	2.8609189996145e-08
geneset-1594	speciesTaeniopygia guttata	-4.49184	0.621665	-7.2255	5.12382339648443e-13	-5.79193	2.3036709990594e-09
geneset-1596	speciesHomo sapiens	-1.3004	0.222633	-5.841	5.24776538179948e-09	-1.83484	2.16680232614501e-05
geneset-1601	speciesTaeniopygia guttata	-1.55844	0.277402	-5.61797	1.95094618826393e-08	-2.18812	7.98717369475253e-05
geneset-1604	speciesHomo sapiens	2.69574	0.391564	6.88456	5.92241976581595e-12	3.74842	2.60468021300585e-08
geneset-1610	speciesMus musculus	-2.41915	0.396333	-6.10384	1.04945059156159e-09	-3.31595	3.99001114911717e-06
geneset-1612	speciesCarassius auratus	2.0864	0.196203	10.6339	2.3348180154701e-26	2.98635	1.13005191948753e-22
geneset-1612	speciesChrysemys picta bellii	1.85203	0.188555	9.82222	9.85312039210025e-23	2.64911	4.50780257938586e-19
geneset-1612	speciesDanio rerio	1.7505	0.202342	8.65117	5.37280090714365e-18	2.50309	2.49996426209394e-14
geneset-1612	speciesMus musculus	1.66895	0.187475	8.90224	5.80548660085078e-19	2.38583	2.52190337940958e-15
geneset-1612	speciesPetromyzon marinus	2.38657	0.23252	10.2639	1.13626738827871e-24	3.41852	5.64952145452175e-21
geneset-1613	speciesChrysemys picta bellii	-3.2317	0.39965	-8.0863	6.40341355930011e-16	-4.52929	2.77972182609218e-12
geneset-1613	speciesGallus gallus	-4.56072	0.804581	-5.66844	1.45555027769489e-08	-6.11927	6.34328811019433e-05
geneset-1613	speciesHomo sapiens	-2.06128	0.200173	-10.2975	8.02851680177334e-25	-2.93504	3.91309908918433e-21
geneset-1613	speciesTaeniopygia guttata	-1.79523	0.208219	-8.62183	6.94038462915704e-18	-2.56148	3.27169731418463e-14
geneset-1614	speciesMus musculus	1.54757	0.254458	6.08182	1.20408417528613e-09	2.19155	4.56709127686029e-06
geneset-1615	speciesChrysemys picta bellii	-2.6643	0.360785	-7.38473	1.57138207976025e-13	-3.73482	6.62337546618945e-10
geneset-1615	speciesMus musculus	-2.73437	0.329944	-8.28738	1.21030301946227e-16	-3.82775	5.1486290447925e-13
geneset-1616	speciesHomo sapiens	-1.38631	0.211201	-6.56394	5.33432704856918e-11	-1.96491	2.30816331391588e-07
geneset-1616	speciesMus musculus	-2.65399	0.374075	-7.09479	1.32714386345924e-12	-3.68029	5.36033406451187e-09
geneset-1616	speciesTaeniopygia guttata	-2.16236	0.31354	-6.89658	5.44313760300678e-12	-3.03125	2.4118542718923e-08
geneset-1617	speciesDanio rerio	1.52508	0.21789	6.9993	2.63202033358278e-12	2.18061	1.1682292590212e-08
geneset-1620	speciesMus musculus	2.38351	0.318859	7.47511	7.94554857103211e-14	3.36272	3.25846946898027e-10
geneset-1622	speciesMus musculus	5.46909	0.79872	6.84732	7.68429061874111e-12	7.23109	3.05296866282584e-08
geneset-1624	speciesChrysemys picta bellii	2.48747	0.413942	6.00922	1.88777500041297e-09	3.4444	7.38686357661595e-06
geneset-1624	speciesMus musculus	2.51654	0.411445	6.11633	9.70545181610938e-10	3.48593	3.69292441602962e-06
geneset-1628	speciesChrysemys picta bellii	2.77285	0.336795	8.23303	1.90615983083525e-16	3.90876	8.31085686244169e-13
geneset-1632	speciesMus musculus	-2.26655	0.332947	-6.80753	1.01348050690168e-11	-3.16162	4.01642324885136e-08
geneset-1632	speciesTaeniopygia guttata	-1.84544	0.299465	-6.16248	7.26188382077876e-10	-2.59467	3.08847918897721e-06
geneset-1633	speciesChrysemys picta bellii	2.52474	0.205337	12.2956	1.18229574760557e-34	3.60217	5.68684254598279e-31
geneset-1634	speciesGallus gallus	-3.28915	0.501269	-6.56164	5.41719656949495e-11	-4.50402	2.4626575604924e-07
geneset-1634	speciesHomo sapiens	-1.10033	0.173402	-6.34551	2.25169291188058e-10	-1.56719	9.59221180461127e-07
geneset-1634	speciesTaeniopygia guttata	-1.31131	0.202292	-6.48227	9.18965266230772e-11	-1.86452	3.9837144291104e-07
geneset-1638	speciesHomo sapiens	-2.95866	0.412612	-7.17055	7.65976482680929e-13	-4.0179	3.42008499517035e-09
geneset-1640	speciesHomo sapiens	-2.74296	0.469114	-5.8471	5.05915062553898e-09	-3.59714	2.0894292083476e-05
geneset-1642	speciesPetromyzon marinus	2.89233	0.328429	8.80657	1.365275693932e-18	4.00562	6.73627027386049e-15
geneset-1644	speciesChrysemys picta bellii	-1.72841	0.265027	-6.52163	7.076501793539e-11	-2.44904	2.85395317333428e-07
geneset-1644	speciesHomo sapiens	-1.27288	0.191774	-6.63739	3.25281336948926e-11	-1.81149	1.41399797171698e-07
geneset-1644	speciesMus musculus	-3.90032	0.544463	-7.16362	8.05648999444312e-13	-5.21808	3.26287844774946e-09
geneset-1648	speciesHomo sapiens	-1.27724	0.206631	-6.18125	6.44973467857096e-10	-1.8121	2.71920814048552e-06
geneset-1648	speciesMus musculus	-2.35616	0.382884	-6.15371	7.67456348484233e-10	-3.28946	2.92938088216432e-06
geneset-1654	speciesCarassius auratus	-1.17781	0.207888	-5.66559	1.47992486441458e-08	-1.68511	6.00257525006554e-05
geneset-1654	speciesDanio rerio	-2.71011	0.416076	-6.51349	7.4703194480416e-11	-3.82398	3.23390128905721e-07
geneset-1654	speciesHomo sapiens	-0.621632	0.102209	-6.08199	1.20280861660703e-09	-0.891399	5.03856529496685e-06
geneset-1654	speciesTaeniopygia guttata	-1.13046	0.135688	-8.33129	8.36755795006932e-17	-1.61774	3.90430253950235e-13
geneset-1655	speciesCarassius auratus	-3.19588	0.475519	-6.72083	1.84249080078088e-11	-4.51213	7.93929286056481e-08
geneset-1655	speciesChrysemys picta bellii	-1.98079	0.183915	-10.7701	5.39890056750864e-27	-2.83073	2.52506579542379e-23
geneset-1655	speciesDanio rerio	-3.3851	0.534627	-6.3317	2.46253982682161e-10	-4.76457	1.05569082375842e-06
geneset-1655	speciesHomo sapiens	-1.52524	0.125292	-12.1734	5.27695822576227e-34	-2.18488	2.63953450452629e-30
geneset-1655	speciesMus musculus	-2.76665	0.250535	-11.043	2.72196481558561e-28	-3.92797	1.25727554831899e-24
geneset-1656	speciesHomo sapiens	-1.45156	0.24146	-6.0116	1.86038385640284e-09	-2.04106	7.74663837806143e-06
geneset-1657	speciesMus musculus	-2.29735	0.375294	-6.12147	9.39823002714234e-10	-3.21138	3.57978581733852e-06
geneset-1661	speciesMus musculus	-1.68383	0.262348	-6.41829	1.40076276899969e-10	-2.37884	5.4279557298738e-07
geneset-1661	speciesTaeniopygia guttata	-1.30177	0.228746	-5.69089	1.27676885567626e-08	-1.84709	5.25262707225213e-05
geneset-1663	speciesCarassius auratus	-1.60211	0.250659	-6.39161	1.66798855388204e-10	-2.2725	7.08728336544479e-07
geneset-1663	speciesChrysemys picta bellii	-3.19161	0.324991	-9.82063	1.00100579223464e-22	-4.38955	4.57860049368124e-19
geneset-1663	speciesGallus gallus	-1.30996	0.230362	-5.68654	1.30965239860293e-08	-1.86323	5.71663271990179e-05
geneset-1663	speciesTaeniopygia guttata	-0.936733	0.153722	-6.0937	1.11810540272577e-09	-1.33608	4.73853069675181e-06
geneset-1667	speciesMus musculus	2.06291	0.312636	6.59845	4.23102959882857e-11	2.90385	1.65687119090127e-07
geneset-1668	speciesCarassius auratus	-2.23629	0.380113	-5.88322	4.07056618824189e-09	-3.16728	1.68073677912508e-05
geneset-1668	speciesChrysemys picta bellii	-2.5319	0.293306	-8.6323	6.33531205110079e-18	-3.57167	2.80020792658655e-14
geneset-1668	speciesHomo sapiens	-1.70629	0.167242	-10.2025	2.1378746678039e-24	-2.42953	1.04093117575372e-20
geneset-1668	speciesMus musculus	-3.14075	0.310255	-10.1231	4.81277306821947e-24	-4.37995	2.17248576299427e-20
geneset-1668	speciesTaeniopygia guttata	-0.84978	0.145752	-5.83031	5.59469327235681e-09	-1.21636	2.32571399331873e-05
geneset-1672	speciesChrysemys picta bellii	-1.56375	0.265981	-5.87916	4.17165538297501e-09	-2.20621	1.62152244736239e-05
geneset-1672	speciesHomo sapiens	-2.57915	0.317379	-8.1264	4.60807982585775e-16	-3.56605	2.12662883963335e-12
geneset-1672	speciesMus musculus	-1.39952	0.249308	-5.61364	2.00038371390782e-08	-1.97869	7.291398637194e-05
geneset-1674	speciesMus musculus	-2.30515	0.339314	-6.79356	1.11650625665652e-11	-3.2058	4.41913176384651e-08
geneset-1675	speciesMaylandia zebra	-2.5512	0.417842	-6.10566	1.03759759069078e-09	-3.59274	4.78955047862864e-06
geneset-1679	speciesDanio rerio	1.67643	0.297947	5.62661	1.85588345248728e-08	2.2889	7.64809570770008e-05
geneset-1680	speciesTaeniopygia guttata	1.55427	0.261245	5.94946	2.72315569027181e-09	2.18165	1.14318075877611e-05
geneset-1682	speciesHomo sapiens	-1.66978	0.275169	-6.06821	1.31051506048628e-09	-2.33835	5.48057398295362e-06
geneset-1683	speciesHomo sapiens	-1.20061	0.190909	-6.2889	3.24561152607698e-10	-1.70336	1.37776209281968e-06
geneset-1683	speciesTaeniopygia guttata	-2.1494	0.357018	-6.02042	1.76191971582443e-09	-3.00914	7.43001544163162e-06
geneset-1687	speciesMus musculus	-1.53485	0.190231	-8.06835	7.41644154689266e-16	-2.19068	3.12528846786057e-12
geneset-1693	speciesCarassius auratus	2.90881	0.38527	7.55005	4.48710018340535e-14	4.07585	2.00663120201887e-10
geneset-1694	speciesChrysemys picta bellii	2.37538	0.377667	6.28962	3.23074373984131e-10	3.3189	1.28680523157879e-06
geneset-1694	speciesHomo sapiens	2.10469	0.376162	5.59518	2.22510396291959e-08	2.93195	9.0183463617131e-05
geneset-1696	speciesCarassius auratus	0.817503	0.132294	6.17943	6.52452770583826e-10	1.16585	2.74030163645207e-06
geneset-1696	speciesMus musculus	-2.51294	0.371228	-6.76925	1.32073061520156e-11	-3.37444	5.22481031373737e-08
geneset-1697	speciesHomo sapiens	0.974911	0.137534	7.08852	1.38848509555977e-12	1.39358	6.16903927957206e-09
geneset-1698	speciesCarassius auratus	1.65209	0.257195	6.4235	1.35374846609185e-10	2.35102	5.76290722015301e-07
geneset-1701	speciesCarassius auratus	2.94293	0.416984	7.05767	1.73372526604103e-12	4.09078	7.58678176419555e-09
geneset-1706	speciesChrysemys picta bellii	0.640535	0.112731	5.68199	1.34493438543773e-08	0.920788	5.1685828432372e-05
geneset-1706	speciesHomo sapiens	0.828052	0.103063	8.03445	9.77720614480724e-16	1.19069	4.50044798845477e-12
geneset-1706	speciesMus musculus	-2.62846	0.348188	-7.54897	4.52439277957572e-14	-3.70497	1.86359738590724e-10
geneset-1713	speciesCarassius auratus	-1.95346	0.274662	-7.11224	1.16989669800667e-12	-2.79071	5.13116691745725e-09
geneset-1713	speciesChrysemys picta bellii	-1.91408	0.18712	-10.2292	1.62516879776545e-24	-2.73512	7.51803085846297e-21
geneset-1713	speciesDanio rerio	-2.1898	0.299399	-7.31398	2.66485360546539e-13	-3.12322	1.1973187249356e-09
geneset-1713	speciesGallus gallus	-2.58693	0.291796	-8.86556	8.06668437148022e-19	-3.67679	3.87846184580769e-15
geneset-1713	speciesHomo sapiens	-2.07732	0.170269	-12.2003	3.80411783605207e-34	-2.96522	1.90362107515495e-30
geneset-1713	speciesMus musculus	-2.41185	0.222819	-10.8243	3.00186068073214e-27	-3.43366	1.38115609920486e-23
geneset-1713	speciesTaeniopygia guttata	-1.98933	0.199337	-9.97975	2.05072703136592e-23	-2.84129	9.95012755618744e-20
geneset-1727	speciesChrysemys picta bellii	1.84854	0.327672	5.64144	1.70303326378396e-08	2.58122	6.52772650008392e-05
geneset-1727	speciesMus musculus	3.27045	0.311922	10.4848	1.13515499212882e-25	4.62003	5.17744191909955e-22
geneset-1728	speciesMus musculus	1.89551	0.315647	6.00516	1.93566070860123e-09	2.66442	7.29744087142664e-06
geneset-1732	speciesHomo sapiens	-1.80326	0.313019	-5.76085	8.45887774587794e-09	-2.49961	3.46983165135913e-05
geneset-1732	speciesTaeniopygia guttata	-2.11569	0.374235	-5.65338	1.5889793219831e-08	-2.90777	6.51799317877468e-05
geneset-1733	speciesCarassius auratus	-1.50621	0.269984	-5.57888	2.4437450852914e-08	-2.15153	9.88250512491842e-05
geneset-1733	speciesChrysemys picta bellii	-3.69997	0.48942	-7.55991	4.16013147096995e-14	-5.11322	1.76680783572094e-10
geneset-1733	speciesDanio rerio	-2.89889	0.470683	-6.1589	7.42760544991882e-10	-4.08016	3.15598955567051e-06
geneset-1733	speciesGallus gallus	-1.70588	0.276309	-6.17381	6.76045419260684e-10	-2.43355	3.01651466074117e-06
geneset-1733	speciesHomo sapiens	-0.988931	0.131831	-7.50148	6.50230746567313e-14	-1.41636	2.93189043627201e-10
geneset-1733	speciesMus musculus	-2.80511	0.268834	-10.4343	1.9297943046312e-25	-3.95423	8.78635346898585e-22
geneset-1733	speciesTaeniopygia guttata	-1.05569	0.158909	-6.64335	3.12409872995582e-11	-1.51153	1.36710560422867e-07
geneset-1735	speciesTaeniopygia guttata	0.961605	0.168587	5.7039	1.18305022329684e-08	1.3761	4.87180081953639e-05
geneset-1736	speciesCarassius auratus	2.19435	0.264876	8.28442	1.24076009487624e-16	3.1228	5.66406983311003e-13
geneset-1736	speciesChrysemys picta bellii	1.93179	0.254718	7.58401	3.45704195521914e-14	2.74564	1.46924283096813e-10
geneset-1736	speciesDanio rerio	1.98654	0.273788	7.25575	4.10109618739434e-13	2.82425	1.83893153042762e-09
geneset-1736	speciesMus musculus	2.3827	0.248162	9.60139	8.53934249171361e-22	3.39359	3.79232200057001e-18
geneset-1737	speciesMus musculus	-1.28314	0.225022	-5.7023	1.19425482349032e-08	-1.81877	4.379332437739e-05
geneset-1737	speciesTaeniopygia guttata	-2.05871	0.301792	-6.82163	9.18963295063631e-12	-2.88663	4.05630398441087e-08
geneset-1738	speciesChrysemys picta bellii	-2.24696	0.271223	-8.28456	1.23928513642226e-16	-3.17709	5.41939390157454e-13
geneset-1738	speciesHomo sapiens	-2.50777	0.263066	-9.53287	1.65280623956223e-21	-3.53247	7.93181714365914e-18
geneset-1738	speciesMus musculus	-1.83461	0.221727	-8.27417	1.35193874710711e-16	-2.60626	5.74979549144654e-13
geneset-1738	speciesTaeniopygia guttata	-1.84096	0.243935	-7.54691	4.59623860438996e-14	-2.61511	2.09312706043919e-10
geneset-1739	speciesMus musculus	2.74941	0.259504	10.5949	3.53919466725228e-26	3.91399	1.61811980186774e-22
geneset-1739	speciesPetromyzon marinus	2.31411	0.349618	6.61898	3.68385786462617e-11	3.28799	1.76640984608825e-07
geneset-1741	speciesCarassius auratus	2.00103	0.345473	5.79214	7.02564524330568e-09	2.8231	2.87910942070667e-05
geneset-1746	speciesChrysemys picta bellii	-2.16169	0.290331	-7.4456	9.93589178762875e-14	-3.06218	4.20089504780944e-10
geneset-1746	speciesMus musculus	-1.66978	0.227126	-7.35179	2.01073693250082e-13	-2.37704	8.20983889540085e-10
geneset-1746	speciesTaeniopygia guttata	-1.15407	0.168875	-6.83386	8.44016758864884e-12	-1.64879	3.72886604066506e-08
geneset-1748	speciesCarassius auratus	1.80915	0.246723	7.3327	2.31839406941823e-13	2.56455	1.0277440909731e-09
geneset-1749	speciesDanio rerio	1.47479	0.258607	5.70282	1.19058606176058e-08	2.05059	4.93736039812113e-05
geneset-1749	speciesPetromyzon marinus	2.28921	0.307288	7.44973	9.6306176402566e-14	3.2124	4.67373874081653e-10
geneset-1751	speciesChrysemys picta bellii	2.24117	0.323617	6.92537	4.44495565500789e-12	3.15389	1.83532218995276e-08
geneset-1753	speciesMaylandia zebra	3.10164	0.329511	9.41283	5.1975499339909e-21	4.27074	2.55407603756313e-17
geneset-1754	speciesCarassius auratus	1.73589	0.231694	7.49218	6.97945935195146e-14	2.47556	3.11074503316477e-10
geneset-1754	speciesChrysemys picta bellii	1.75461	0.214996	8.16109	3.46193358605806e-16	2.50245	1.50697969001107e-12
geneset-1754	speciesHomo sapiens	1.77786	0.210885	8.43045	3.61098539961378e-17	2.53585	1.68524688599975e-13
geneset-1754	speciesMus musculus	1.74365	0.215399	8.09496	5.96497629743699e-16	2.48671	2.51662349988867e-12
geneset-1755	speciesMus musculus	1.77006	0.286276	6.18304	6.37713250533009e-10	2.49723	2.43606461703609e-06
geneset-1760	speciesChrysemys picta bellii	-1.78537	0.311443	-5.73257	9.99622660674022e-09	-2.50589	3.85654422488038e-05
geneset-1760	speciesHomo sapiens	-2.94261	0.434939	-6.76558	1.35457529836021e-11	-4.00696	5.930330656221e-08
geneset-1760	speciesMus musculus	-1.89941	0.326912	-5.81016	6.31056440676546e-09	-2.66056	2.3380641127066e-05
geneset-1761	speciesMaylandia zebra	1.59394	0.253012	6.29988	3.02431223675858e-10	2.271	1.40388574030333e-06
geneset-1762	speciesMaylandia zebra	-6.54057	1.09745	-5.95977	2.55688480308134e-09	-5.67337	1.17284305917341e-05
geneset-1772	speciesHomo sapiens	-3.09321	0.443592	-6.97311	3.17084638909696e-12	-4.11394	1.40024576542522e-08
geneset-1772	speciesTaeniopygia guttata	-2.54576	0.438707	-5.80288	6.59054133595895e-09	-3.46782	2.73243843788858e-05
geneset-1773	speciesCarassius auratus	1.85205	0.188701	9.8147	1.06137154060692e-22	2.63636	5.05000579020772e-19
geneset-1773	speciesDanio rerio	1.23789	0.210068	5.8928	3.84157418601659e-09	1.75599	1.61115621361536e-05
geneset-1779	speciesTaeniopygia guttata	-3.68319	0.555762	-6.62728	3.48303728433152e-11	-4.79323	1.52313220443817e-07
geneset-1781	speciesCarassius auratus	1.80655	0.260802	6.92689	4.39752816776774e-12	2.5594	1.91248500016219e-08
geneset-1782	speciesCarassius auratus	2.0097	0.343414	5.85213	4.90870943016356e-09	2.8065	2.02140654334135e-05
geneset-1782	speciesMus musculus	2.44692	0.313291	7.81037	5.90642120883281e-15	3.432	2.46120571772063e-11
geneset-1788	speciesCarassius auratus	2.16603	0.296739	7.29945	2.96852710022416e-13	3.07264	1.31446379997926e-09
geneset-1788	speciesDanio rerio	3.80262	0.273649	13.896	9.44761618701398e-44	5.42819	4.71908428541348e-40
geneset-1790	speciesCarassius auratus	-1.87042	0.261881	-7.14228	9.40986128658377e-13	-2.6719	4.12998811868162e-09
geneset-1790	speciesChrysemys picta bellii	-3.32667	0.37532	-8.86356	8.21227726196459e-19	-4.67396	3.6634968865624e-15
geneset-1790	speciesDanio rerio	-2.62827	0.403549	-6.51288	7.50060604394197e-11	-3.7304	3.24626229581808e-07
geneset-1790	speciesGallus gallus	-2.79073	0.389697	-7.16129	8.1946371985697e-13	-3.95341	3.7973948778172e-09
geneset-1790	speciesHomo sapiens	-4.05209	0.384203	-10.5468	5.90016258155263e-26	-5.59353	2.88930961618632e-22
geneset-1790	speciesMaylandia zebra	-2.02173	0.269997	-7.48799	7.20501732797108e-14	-2.88512	3.44904179489976e-10
geneset-1790	speciesMus musculus	-3.26865	0.312439	-10.4617	1.44750142269713e-25	-4.5973	6.59771148465352e-22
geneset-1790	speciesTaeniopygia guttata	-2.79539	0.318121	-8.78717	1.62204382392041e-18	-3.95977	7.6771334186153e-15
geneset-1791	speciesCarassius auratus	3.28664	0.538494	6.1034	1.05237790146248e-09	4.52481	4.40209676181755e-06
geneset-1791	speciesMus musculus	3.64236	0.524585	6.94332	3.91573904207276e-12	5.03528	1.56237987778703e-08
geneset-1792	speciesHomo sapiens	-2.85827	0.377547	-7.57063	3.83170972558431e-14	-3.70362	1.73499816374458e-10
geneset-1792	speciesTaeniopygia guttata	-2.27343	0.304287	-7.47135	8.1755843633021e-14	-3.04209	3.7076275087575e-10
geneset-1793	speciesHomo sapiens	-3.91106	0.664123	-5.88906	3.92952700485791e-09	-4.17381	1.62560554528861e-05
geneset-1795	speciesCarassius auratus	1.80833	0.268233	6.74164	1.59733970936184e-11	2.54637	6.88932616647762e-08
geneset-1795	speciesMus musculus	2.259	0.242531	9.31429	1.31730321606689e-20	3.192	5.78954763461398e-17
geneset-1799	speciesChrysemys picta bellii	-2.68141	0.414483	-6.46927	1.00143775250234e-10	-3.67993	4.0237768895544e-07
geneset-1799	speciesHomo sapiens	-1.95501	0.293148	-6.66903	2.62420026082799e-11	-2.7334	1.14310163361667e-07
geneset-1799	speciesMus musculus	-2.22535	0.371995	-5.9822	2.22880397348744e-09	-3.09318	8.38476054825975e-06
geneset-1801	speciesHomo sapiens	-2.08876	0.263878	-7.91566	2.55242091866908e-15	-2.92803	1.16977450702604e-11
geneset-1807	speciesChrysemys picta bellii	-1.46202	0.22213	-6.58183	4.7313275357091e-11	-2.07765	1.91949958123718e-07
geneset-1807	speciesGallus gallus	-2.94926	0.51316	-5.74725	9.16750775532303e-09	-4.09025	4.01261814450489e-05
geneset-1807	speciesHomo sapiens	-2.11314	0.240361	-8.79152	1.56058803911565e-18	-2.98015	7.34412731207825e-15
geneset-1807	speciesMus musculus	-2.40558	0.292099	-8.2355	1.86736432197448e-16	-3.37644	7.93069627542562e-13
geneset-1807	speciesTaeniopygia guttata	-1.26807	0.201718	-6.28636	3.29923508339328e-10	-1.80503	1.41471200375904e-06
geneset-1808	speciesMus musculus	4.22917	0.637906	6.62976	3.42500985384801e-11	5.76523	1.34500136960611e-07
geneset-1810	speciesTaeniopygia guttata	-1.64037	0.211483	-7.7565	9.03482175093171e-15	-2.29404	4.15059711237803e-11
geneset-1811	speciesHomo sapiens	2.60612	0.256398	10.1643	3.16043934546595e-24	3.58978	1.53692165370009e-20
geneset-1816	speciesCarassius auratus	2.27144	0.272365	8.3397	7.79525531601596e-17	3.22963	3.5671088326089e-13
geneset-1816	speciesDanio rerio	1.882	0.285936	6.58188	4.72961709659479e-11	2.67041	2.05501862847044e-07
geneset-1816	speciesMus musculus	2.10559	0.258585	8.14276	4.02721151120577e-16	2.99136	1.70431591154228e-12
geneset-1819	speciesHomo sapiens	-3.1122	0.364454	-8.53934	1.4191629618104e-17	-4.26895	6.63742517238724e-14
geneset-1819	speciesTaeniopygia guttata	-1.16825	0.200977	-5.81287	6.20941751808854e-09	-1.66099	2.57815015351036e-05
geneset-1822	speciesGallus gallus	-2.50416	0.442135	-5.6638	1.49550015569625e-08	-3.33819	6.51439867821286e-05
geneset-1822	speciesMaylandia zebra	1.24284	0.191863	6.47773	9.47016398706067e-11	1.77375	4.42446061475474e-07
geneset-1828	speciesHomo sapiens	-2.37064	0.370518	-6.39819	1.59781507569537e-10	-3.04977	6.83705070890049e-07
geneset-1829	speciesCarassius auratus	1.39323	0.157147	8.86575	8.0528603456412e-19	1.99767	3.74458006072316e-15
geneset-1829	speciesDanio rerio	1.73121	0.151551	11.4233	3.74509052207738e-30	2.48411	1.8294767200348e-26
geneset-1829	speciesMus musculus	1.03437	0.146435	7.06367	1.6605498109263e-12	1.48172	6.69533683765484e-09
geneset-1830	speciesMus musculus	-1.43601	0.249976	-5.74459	9.31238303856908e-09	-2.03383	3.42695695819342e-05
geneset-1832	speciesMus musculus	2.07484	0.289548	7.16578	7.93082097093816e-13	2.92673	3.21356865742414e-09
geneset-1844	speciesChrysemys picta bellii	1.52916	0.2498	6.12153	9.39444638871146e-10	2.16646	3.70610910034667e-06
geneset-1848	speciesCarassius auratus	2.41229	0.0683649	35.2855	9.85455307083192e-267	3.47331	5.03567661919512e-263
geneset-1848	speciesHomo sapiens	-4.50649	0.472919	-9.52909	1.71387710986596e-21	-5.94717	8.22318237313688e-18
geneset-1848	speciesMaylandia zebra	1.22476	0.0816533	14.9995	1.17838806924434e-50	1.76162	5.95910846616863e-47
geneset-1848	speciesTaeniopygia guttata	-4.04614	0.439765	-9.20068	3.80371705308371e-20	-5.46584	1.81931786648994e-16
geneset-1853	speciesChrysemys picta bellii	-2.3931	0.398149	-6.01057	1.8721667828518e-09	-3.32163	7.3295329548648e-06
geneset-1853	speciesMus musculus	-3.10753	0.534721	-5.81149	6.26075535246362e-09	-4.2154	2.32086200915826e-05
geneset-1858	speciesHomo sapiens	2.43295	0.285379	8.52532	1.6014372074249e-17	3.36422	7.48832038191883e-14
geneset-1859	speciesCarassius auratus	2.85317	0.188983	15.0975	2.71349662436811e-51	4.06478	1.37411469058001e-47
geneset-1859	speciesDanio rerio	3.19686	0.187076	17.0885	3.95025155696262e-65	4.55967	1.99882728782309e-61
geneset-1864	speciesMus musculus	2.31286	0.304073	7.60626	2.91232445877299e-14	3.2635	1.20453739614851e-10
geneset-1865	speciesCarassius auratus	1.57393	0.208095	7.56353	4.04637391647759e-14	2.24441	1.81034769023207e-10
geneset-1865	speciesChrysemys picta bellii	1.64975	0.190123	8.67729	4.27496236590713e-18	2.35329	1.89423582433345e-14
geneset-1865	speciesMus musculus	2.74764	0.180679	15.2073	5.1719396739216e-52	3.93292	2.54045676783029e-48
geneset-1865	speciesTaeniopygia guttata	1.62882	0.188842	8.62529	6.73431360546483e-18	2.32323	3.17590229633721e-14
geneset-1868	speciesMaylandia zebra	1.2146	0.178005	6.82337	9.07867388737089e-12	1.741	4.28241047267285e-08
geneset-1869	speciesCarassius auratus	3.08506	0.338561	9.11227	8.60614965646137e-20	4.34352	4.02079311949875e-16
geneset-1869	speciesChrysemys picta bellii	2.49203	0.335771	7.42183	1.18885993157557e-13	3.49228	5.02293321090678e-10
geneset-1869	speciesDanio rerio	3.3734	0.337034	10.0091	1.52691930477298e-23	4.75817	7.28645892237666e-20
geneset-1869	speciesMus musculus	2.59156	0.33305	7.78128	7.43267512576798e-15	3.63495	3.09347938734463e-11
geneset-1870	speciesMus musculus	2.64814	0.314501	8.42012	3.94310240296727e-17	3.72089	1.6864648977491e-13
geneset-1871	speciesHomo sapiens	-2.30014	0.277892	-8.27709	1.31933294997195e-16	-3.18116	6.12434355376979e-13
geneset-1871	speciesMus musculus	-2.25378	0.323707	-6.96241	3.42083089780843e-12	-3.12089	1.36662194367447e-08
geneset-1871	speciesTaeniopygia guttata	-2.49486	0.383582	-6.50411	7.95099851724951e-11	-3.43114	3.45152845633801e-07
geneset-1876	speciesCarassius auratus	3.51536	0.602681	5.83286	5.50990158534511e-09	4.73108	2.26512054173537e-05
geneset-1880	speciesChrysemys picta bellii	1.70944	0.213943	7.99019	1.40013004020994e-15	2.42947	6.05556242390799e-12
geneset-1880	speciesDanio rerio	1.75976	0.229975	7.65196	2.04465209627211e-14	2.50165	9.29089912546047e-11
geneset-1880	speciesHomo sapiens	1.3678	0.213364	6.41065	1.47270471771902e-10	1.93993	6.30612160127284e-07
geneset-1880	speciesMus musculus	1.79693	0.210143	8.55098	1.28343584376251e-17	2.555	5.51107351311622e-14
geneset-1884	speciesMus musculus	-2.59836	0.424764	-6.11719	9.65368956607612e-10	-3.51094	3.67515961780518e-06
geneset-1886	speciesGallus gallus	2.11316	0.342533	6.16921	6.95967713477054e-10	2.97306	3.10471196982114e-06
geneset-1887	speciesChrysemys picta bellii	-1.98746	0.248033	-8.0129	1.16482865549355e-15	-2.82662	5.04603773559806e-12
geneset-1887	speciesDanio rerio	-2.6421	0.471131	-5.60801	2.06653182607331e-08	-3.72872	8.49964540063952e-05
geneset-1887	speciesGallus gallus	-1.22689	0.205732	-5.96356	2.49840231233353e-09	-1.75432	1.10679222436375e-05
geneset-1887	speciesMus musculus	-2.47699	0.310401	-7.97996	1.52096976625949e-15	-3.5038	6.37742622992604e-12
geneset-1887	speciesTaeniopygia guttata	-1.19912	0.165876	-7.22902	4.99285501818279e-13	-1.71487	2.2452869016768e-09
geneset-1889	speciesMus musculus	-2.72477	0.431168	-6.3195	2.6645997909618e-10	-3.7239	1.02453861962481e-06
geneset-1894	speciesPetromyzon marinus	2.18223	0.357097	6.11103	1.00331470787047e-09	3.0979	4.74668188293519e-06
geneset-1895	speciesChrysemys picta bellii	1.17858	0.173669	6.78636	1.17356093555523e-11	1.68478	4.81159983577644e-08
geneset-1895	speciesDanio rerio	2.33377	0.168345	13.863	1.49267879263397e-43	3.34659	7.45145253282878e-40
geneset-1895	speciesPetromyzon marinus	2.81409	0.189991	14.8117	1.9173312188762e-49	4.03871	9.68635731776256e-46
geneset-1897	speciesMus musculus	2.61536	0.39579	6.60795	3.96864867438446e-11	3.65626	1.55531341549127e-07
geneset-1899	speciesGallus gallus	-8.14274	1.12986	-7.20687	5.87390522184961e-13	-5.32205	2.72784158502696e-09
geneset-1899	speciesGallus gallus:monocle3_pseudotime	0.370235	0.056848	6.51272	7.50856154360818e-11	0.523062	3.83236981185761e-07
geneset-1905	speciesChrysemys picta bellii	-1.60165	0.262054	-6.11192	9.97766017196358e-10	-2.25767	3.93518917182244e-06
geneset-1905	speciesHomo sapiens	-2.17406	0.287351	-7.56587	3.97424815292626e-14	-3.03397	1.79874471401443e-10
geneset-1905	speciesMus musculus	-1.27474	0.220467	-5.78201	7.4619935486532e-09	-1.80434	2.75646041687249e-05
geneset-1905	speciesTaeniopygia guttata	-2.01513	0.306069	-6.58391	4.66556620646836e-11	-2.82119	2.03372030939956e-07
geneset-1908	speciesChrysemys picta bellii	5.0407	0.863787	5.83558	5.42104930509121e-09	6.90071	2.10011450079234e-05
geneset-1911	speciesHomo sapiens	-1.9425	0.2841	-6.83739	8.23522951317001e-12	-2.67787	3.61444223333032e-08
geneset-1911	speciesTaeniopygia guttata	-1.75114	0.308736	-5.67198	1.42585506151286e-08	-2.42627	5.8545608825718e-05
geneset-1915	speciesMus musculus	-1.92475	0.345222	-5.5754	2.49292389025608e-08	-2.6841	9.06925711275162e-05
geneset-1918	speciesCarassius auratus	1.75992	0.241147	7.29811	2.99800714700142e-13	2.50683	1.32721776397753e-09
geneset-1918	speciesDanio rerio	1.76559	0.238961	7.38862	1.52616813796563e-13	2.51497	6.8692827889833e-10
geneset-1920	speciesPetromyzon marinus	3.91686	0.60192	6.50728	7.78523467881664e-11	5.24717	3.71122137139189e-07
geneset-1922	speciesCarassius auratus	-1.8684	0.316595	-5.90156	3.64327069517212e-09	-2.6661	1.50612810538415e-05
geneset-1922	speciesChrysemys picta bellii	-1.96595	0.2119	-9.27772	1.8558120286591e-20	-2.8033	8.37713549736718e-17
geneset-1922	speciesDanio rerio	-2.46809	0.384674	-6.41605	1.42152728799317e-10	-3.50322	6.12251802938658e-07
geneset-1922	speciesGallus gallus	-1.82574	0.248047	-7.36047	1.88441492148643e-13	-2.60599	8.77760470428379e-10
geneset-1922	speciesHomo sapiens	-2.28282	0.197195	-11.5765	6.40601621297567e-31	-3.24639	3.18122765136372e-27
geneset-1922	speciesMaylandia zebra	-1.84181	0.321591	-5.72717	1.03195584373231e-08	-2.62863	4.68404757470095e-05
geneset-1922	speciesMus musculus	-3.06747	0.364727	-8.41031	4.28632041115398e-17	-4.31826	1.83197334372721e-13
geneset-1922	speciesTaeniopygia guttata	-1.07919	0.147028	-7.33999	2.19571569480126e-13	-1.54643	9.91585207772249e-10
geneset-1926	speciesMus musculus	4.29883	0.707416	6.0768	1.24228521331721e-09	5.81396	4.70950324368554e-06
geneset-1927	speciesHomo sapiens	1.23144	0.215795	5.70655	1.1648526583537e-08	1.75022	4.75958796203322e-05
geneset-1928	speciesHomo sapiens	-2.3606	0.358606	-6.58271	4.70339377154263e-11	-3.22516	2.03845086058658e-07
geneset-1931	speciesChrysemys picta bellii	2.06995	0.33779	6.1279	9.02643180433219e-10	2.86067	3.56363527635035e-06
geneset-1932	speciesMus musculus	2.27955	0.338559	6.73307	1.69412497975467e-11	3.20426	6.68501717011193e-08
geneset-1934	speciesChrysemys picta bellii	0.631569	0.11294	5.59206	2.26537954015295e-08	0.907455	8.6424229456835e-05
geneset-1934	speciesHomo sapiens	-3.63295	0.408895	-8.88479	6.78955099947572e-19	-4.97608	3.20398911665259e-15
geneset-1934	speciesTaeniopygia guttata	-1.84547	0.245337	-7.52216	5.55374584374478e-14	-2.62091	2.52584360973513e-10
geneset-1935	speciesMus musculus	2.41658	0.324402	7.44933	9.65943531926443e-14	3.37745	3.95457281970686e-10
geneset-1940	speciesMus musculus	-2.59476	0.444372	-5.83916	5.30586864590306e-09	-3.56839	1.97166078881758e-05
geneset-1940	speciesTaeniopygia guttata	-2.14321	0.325495	-6.58446	4.64849552464585e-11	-2.98317	2.02674404874559e-07
geneset-1944	speciesCarassius auratus	-2.07717	0.353504	-5.87595	4.2531549069071e-09	-2.95122	1.75527703008056e-05
geneset-1944	speciesGallus gallus	-2.03633	0.306765	-6.63806	3.23792872139139e-11	-2.89434	1.47520032546592e-07
geneset-1944	speciesHomo sapiens	-0.954696	0.138081	-6.91403	4.81458221696619e-12	-1.36679	2.12274929946039e-08
geneset-1944	speciesMus musculus	-1.08683	0.163356	-6.6531	2.9241011514999e-11	-1.555	1.15004898288491e-07
geneset-1944	speciesTaeniopygia guttata	-1.71177	0.201055	-8.51394	1.7663464555014e-17	-2.43981	8.29123026212357e-14
geneset-1946	speciesHomo sapiens	-1.58865	0.278337	-5.70765	1.15734533150153e-08	-2.19967	4.73007036984675e-05
geneset-1947	speciesHomo sapiens	-3.67875	0.611013	-6.02075	1.75831152218694e-09	-4.77527	7.32688411295298e-06
geneset-1949	speciesMus musculus	2.10798	0.227383	9.27063	1.98304760231308e-20	3.00416	8.70359592655211e-17
geneset-1950	speciesCarassius auratus	2.08386	0.275727	7.55768	4.2320422217869e-14	2.96019	1.89299248580528e-10
geneset-1950	speciesChrysemys picta bellii	2.05168	0.260525	7.87517	3.52876605562924e-15	2.91398	1.51666365070945e-11
geneset-1950	speciesDanio rerio	2.35661	0.271957	8.66538	4.74509558929548e-18	3.3521	2.21026552549383e-14
geneset-1950	speciesMus musculus	2.45115	0.255014	9.61182	7.71984066310906e-22	3.48803	3.43146917475198e-18
geneset-1951	speciesMus musculus	2.15837	0.301088	7.16858	7.77061039230216e-13	3.05225	3.14942839200007e-09
geneset-1956	speciesHomo sapiens	-1.32024	0.189725	-6.95872	3.51148088331844e-12	-1.8748	1.54961651380843e-08
geneset-1956	speciesMus musculus	-4.23821	0.669902	-6.32661	2.54492849742075e-10	-5.50922	9.79542978657247e-07
geneset-1959	speciesHomo sapiens	-1.28565	0.175305	-7.33379	2.29969992447601e-13	-1.83527	1.03279523608218e-09
geneset-1961	speciesChrysemys picta bellii	-2.90514	0.502854	-5.77731	7.67286988423605e-09	-3.9924	2.96759388720195e-05
geneset-1961	speciesHomo sapiens	-3.79115	0.479767	-7.90207	2.84604439478331e-15	-5.01465	1.30377293725023e-11
geneset-1961	speciesTaeniopygia guttata	-2.11289	0.302354	-6.98814	2.84956942930621e-12	-2.96116	1.27033805158471e-08
geneset-1962	speciesChrysemys picta bellii	-2.90557	0.472217	-6.15304	7.70682654036461e-10	-3.94294	3.04496716609806e-06
geneset-1962	speciesHomo sapiens	-2.3193	0.324422	-7.14903	8.95905433091108e-13	-3.20862	3.99305051528707e-09
geneset-1962	speciesTaeniopygia guttata	-2.44865	0.37254	-6.57285	5.02533591731054e-11	-3.37528	2.19004139276393e-07
geneset-1971	speciesCarassius auratus	1.69183	0.299281	5.65296	1.59282529040096e-08	2.38081	6.45890655257589e-05
geneset-1971	speciesMus musculus	2.50749	0.265484	9.44497	3.82998156278103e-21	3.54984	1.69093685996782e-17
geneset-1976	speciesChrysemys picta bellii	-3.99546	0.536928	-7.44133	1.02617499521265e-13	-5.40784	4.33661552976866e-10
geneset-1976	speciesGallus gallus	-3.1146	0.548954	-5.67369	1.41168219563034e-08	-4.33889	6.15493437294828e-05
geneset-1976	speciesHomo sapiens	-3.07994	0.350182	-8.79524	1.50989624535468e-18	-4.29412	7.10859152312983e-15
geneset-1976	speciesMus musculus	-1.22981	0.180056	-6.83017	8.65935650213883e-12	-1.75602	3.43863046699933e-08
geneset-1976	speciesTaeniopygia guttata	-2.84708	0.363099	-7.84107	4.62971886761068e-15	-3.9894	2.13615228551557e-11
geneset-1977	speciesDanio rerio	2.4033	0.422967	5.682	1.34482089906711e-08	3.31846	5.56755852213784e-05
geneset-1977	speciesMus musculus	2.98491	0.392789	7.59927	3.07364189363817e-14	4.15066	1.27064355883002e-10
geneset-1983	speciesChrysemys picta bellii	-3.10305	0.509753	-6.08736	1.16319744370809e-09	-4.2304	4.57950833587875e-06
geneset-1983	speciesTaeniopygia guttata	-2.05014	0.316667	-6.47412	9.69892596296393e-11	-2.87466	4.20157472715597e-07
geneset-1985	speciesChrysemys picta bellii	1.41491	0.228609	6.18923	6.13188346122866e-10	2.01276	2.43129179237716e-06
geneset-1988	speciesTaeniopygia guttata	-2.42245	0.347407	-6.97293	3.17476349468682e-12	-3.34219	1.41340470783457e-08
geneset-1989	speciesMus musculus	2.51131	0.369643	6.79386	1.1141601000707e-11	3.51549	4.4109598361799e-08
geneset-1993	speciesCarassius auratus	1.74519	0.21807	8.00287	1.26355139316111e-15	2.48613	5.73525977355828e-12
geneset-1993	speciesChrysemys picta bellii	1.87238	0.200913	9.31935	1.25622679413461e-20	2.66882	5.6768888826943e-17
geneset-1993	speciesDanio rerio	3.16249	0.196641	16.0826	6.2498162126018e-58	4.52572	3.15428224250013e-54
geneset-1993	speciesHomo sapiens	1.94525	0.197047	9.87201	6.01547162986134e-23	2.77352	2.906675891549e-19
geneset-1993	speciesMus musculus	3.08815	0.192546	16.0385	1.26282454981306e-57	4.41859	6.24971869702483e-54
geneset-1993	speciesPetromyzon marinus	3.69868	0.208126	17.7714	2.93570966739396e-70	5.2986	1.49075336910265e-66
geneset-1997	speciesCarassius auratus	-2.72185	0.436686	-6.23297	4.64359080121836e-10	-3.76986	1.95727352271354e-06
geneset-1997	speciesChrysemys picta bellii	-2.15252	0.221637	-9.7119	2.9154345511382e-22	-3.01929	1.33002124222925e-18
geneset-1997	speciesHomo sapiens	-4.0182	0.402974	-9.97138	2.23028443867687e-23	-5.26936	1.08057281053894e-19
geneset-1997	speciesMaylandia zebra	-4.54918	0.805196	-5.64978	1.62251041195073e-08	-5.75023	7.3305020411934e-05
geneset-1998	speciesChrysemys picta bellii	-2.11891	0.356394	-5.94541	2.79114381805587e-09	-2.94612	1.08938343218721e-05
geneset-1998	speciesHomo sapiens	-4.1082	0.585773	-7.0133	2.38195972146819e-12	-5.20225	1.05354078480538e-08
geneset-1998	speciesMus musculus	-2.20638	0.332929	-6.62717	3.48551626049403e-11	-3.06127	1.36806513224391e-07
geneset-1999	speciesMus musculus	-3.4575	0.600363	-5.75902	8.55139748171551e-09	-4.54246	3.15204511176034e-05
geneset-2006	speciesMus musculus	-2.45284	0.331021	-7.40992	1.30040903501865e-13	-3.39985	5.31477172612122e-10
geneset-2007	speciesChrysemys picta bellii	-0.835541	0.148457	-5.62818	1.83910055068074e-08	-1.19778	7.04375510910723e-05
geneset-2007	speciesHomo sapiens	-1.05334	0.133606	-7.8839	3.29116177854311e-15	-1.50871	1.50669386221704e-11
geneset-2007	speciesMaylandia zebra	-1.42957	0.253523	-5.6388	1.72935016791802e-08	-2.04388	7.80974535831778e-05
geneset-2007	speciesMus musculus	-2.62177	0.291374	-8.99797	2.44504175304864e-19	-3.70932	1.06506018762799e-15
geneset-2009	speciesMus musculus	-3.54571	0.535739	-6.61834	3.69978942334791e-11	-4.57172	1.45142739077938e-07
geneset-2010	speciesHomo sapiens	-3.29039	0.420942	-7.81672	5.61672568698368e-15	-4.42535	2.56628196638284e-11
geneset-2010	speciesMus musculus	-2.55379	0.311253	-8.20487	2.4092294850334e-16	-3.52789	1.02175422460266e-12
geneset-2013	speciesCarassius auratus	2.55282	0.343158	7.43919	1.04291920780808e-13	3.60256	4.64203339395376e-10
geneset-2013	speciesChrysemys picta bellii	2.34323	0.332521	7.04686	1.87352342372681e-12	3.30182	7.77886925531371e-09
geneset-2013	speciesDanio rerio	2.17426	0.356404	6.10055	1.07124524623942e-09	3.05963	4.53458112733147e-06
geneset-2013	speciesMus musculus	2.34221	0.333504	7.02303	2.22199046365059e-12	3.30035	8.93017967341172e-09
geneset-2013	speciesPetromyzon marinus	3.02172	0.378345	7.98668	1.44050975804751e-15	4.27643	7.04985475588451e-12
geneset-2015	speciesTaeniopygia guttata	1.39749	0.209067	6.68438	2.36381798241265e-11	1.99425	1.03700694888443e-07
geneset-2022	speciesHomo sapiens	-1.65869	0.206779	-8.02154	1.08585826723426e-15	-2.32314	4.99711974581206e-12
geneset-2022	speciesMaylandia zebra	-2.7153	0.445777	-6.09115	1.13599480279374e-09	-3.69756	5.23807203568194e-06
geneset-2023	speciesHomo sapiens	-1.96585	0.287959	-6.82686	8.86136169521617e-12	-2.72642	3.88747937569133e-08
geneset-2025	speciesChrysemys picta bellii	-1.4371	0.242074	-5.9366	2.94504253816561e-09	-2.03847	1.14856658988459e-05
geneset-2025	speciesHomo sapiens	-2.17085	0.25132	-8.63782	6.03758904728801e-18	-3.04899	2.83102550427335e-14
geneset-2026	speciesChrysemys picta bellii	-1.77365	0.305686	-5.80221	6.61717413666186e-09	-2.48407	2.56150810830181e-05
geneset-2028	speciesCarassius auratus	2.74577	0.462328	5.93901	2.90218042929111e-09	3.80895	1.20179291576945e-05
geneset-2028	speciesChrysemys picta bellii	2.84732	0.451781	6.30244	2.97479371296541e-10	3.95439	1.18634773273061e-06
geneset-2032	speciesCarassius auratus	2.65221	0.165879	15.9888	2.78754840722707e-57	3.80378	1.41579583603063e-53
geneset-2032	speciesChrysemys picta bellii	1.8798	0.166139	11.3146	1.29379239613408e-29	2.69143	6.11834424131806e-26
geneset-2032	speciesDanio rerio	2.99371	0.163048	18.3609	7.64430443166329e-75	4.29595	3.87413348596695e-71
geneset-2032	speciesHomo sapiens	1.19744	0.168596	7.1024	1.25615885693252e-12	1.71063	5.58865075449278e-09
geneset-2032	speciesMus musculus	1.76637	0.164933	10.7096	1.03665810884282e-26	2.52823	4.75411408715317e-23
geneset-2032	speciesPetromyzon marinus	2.80821	0.193143	14.5395	1.02700842875097e-47	4.02858	5.18331153990615e-44
geneset-2035	speciesCarassius auratus	1.16997	0.187499	6.23987	4.44378006304316e-10	1.66234	1.873497674579e-06
geneset-2035	speciesChrysemys picta bellii	1.80136	0.161596	11.1473	8.52197739866049e-29	2.56779	4.01726014572855e-25
geneset-2036	speciesMus musculus	-1.36229	0.213253	-6.38816	1.70597387950273e-10	-1.93939	6.59870696591656e-07
geneset-2039	speciesChrysemys picta bellii	-2.49311	0.40018	-6.22996	4.73368441317794e-10	-3.47237	1.87974608047296e-06
geneset-2039	speciesMus musculus	-2.27013	0.361039	-6.28776	3.26959073591316e-10	-3.17689	1.25519588351706e-06
geneset-2046	speciesMus musculus	1.88307	0.254497	7.39918	1.40984829104326e-13	2.67301	5.76064011720276e-10
geneset-2047	speciesMus musculus	-4.17213	0.654697	-6.37262	1.88790651559315e-10	-5.31196	7.28731915018956e-07
geneset-2047	speciesTaeniopygia guttata	-1.65677	0.295767	-5.60161	2.14412513599457e-08	-2.33083	8.76947180621779e-05
geneset-2049	speciesChrysemys picta bellii	-0.814967	0.134984	-6.03752	1.58526988273766e-09	-1.16315	6.22218428974532e-06
geneset-2049	speciesTaeniopygia guttata	-1.05152	0.154644	-6.79958	1.07088018554015e-11	-1.49843	4.72043985786098e-08
geneset-2049	speciesCarassius auratus:monocle3_pseudotime	-0.151721	0.0231042	-6.56682	5.23238333707165e-11	-0.217242	2.64863244522567e-07
geneset-2050	speciesDanio rerio	2.17509	0.128972	16.8648	1.71476166935033e-63	3.12617	8.67154976190462e-60
geneset-2050	speciesMaylandia zebra	-4.33506	0.747229	-5.80152	6.64432893725256e-09	-5.49393	3.02981399538717e-05
geneset-2050	speciesMus musculus	1.60972	0.125542	12.8222	1.58116656288114e-37	2.31167	7.55639500400897e-34
geneset-2050	speciesPetromyzon marinus	2.01147	0.176724	11.382	6.0054953890805e-30	2.89039	2.9991443973068e-26
geneset-2050	speciesTaeniopygia guttata	-1.91658	0.281415	-6.81052	9.92671013855383e-12	-2.68999	4.37966451312995e-08
geneset-2052	speciesChrysemys picta bellii	-1.72695	0.264455	-6.53022	6.68290503768062e-11	-2.42038	2.69855705421543e-07
geneset-2052	speciesHomo sapiens	-2.29554	0.294895	-7.78427	7.2595076020363e-15	-3.1775	3.31396522032957e-11
geneset-2052	speciesMus musculus	-1.15208	0.198951	-5.79075	7.08423675486512e-09	-1.62838	2.61833390459815e-05
geneset-2052	speciesTaeniopygia guttata	-3.11154	0.503095	-6.1848	6.30655753741775e-10	-4.18525	2.6872241666937e-06
geneset-2055	speciesCarassius auratus	1.72975	0.146301	11.8232	3.54974909834135e-32	2.48199	1.75144620512162e-28
geneset-2055	speciesChrysemys picta bellii	1.11979	0.143712	7.79188	6.83640529430222e-15	1.60446	2.93076694966736e-11
geneset-2055	speciesDanio rerio	2.24312	0.139278	16.1053	4.3448971403629e-58	3.22145	2.19373856616923e-54
geneset-2055	speciesMus musculus	1.69154	0.135961	12.4414	1.94512837625502e-35	2.42698	9.2237987602013e-32
geneset-2055	speciesPetromyzon marinus	2.72954	0.158284	17.2446	2.76368217663755e-66	3.92253	1.40173959999057e-62
geneset-2056	speciesCarassius auratus	-2.97838	0.494126	-6.02758	1.68572989499826e-09	-3.87791	7.00589344361277e-06
geneset-2056	speciesTaeniopygia guttata	-1.57936	0.217817	-7.25086	4.25165013816307e-13	-2.1815	1.9136677271872e-09
geneset-2056	speciesMaylandia zebra:monocle3_pseudotime	-0.126072	0.0169452	-7.44001	1.03643940984377e-13	-0.178387	5.29413250548198e-10
geneset-2057	speciesChrysemys picta bellii	2.1322	0.332565	6.41136	1.46585916077834e-10	3.00458	5.8810269530427e-07
geneset-2063	speciesMus musculus	1.73718	0.249435	6.96446	3.37144643491981e-12	2.46064	1.34756714003745e-08
geneset-2064	speciesChrysemys picta bellii	4.49799	0.797672	5.63889	1.72842672197637e-08	5.98056	6.62333119861345e-05
geneset-2066	speciesCarassius auratus	-1.93201	0.305923	-6.31534	2.73722152730165e-10	-2.73615	1.15893959465952e-06
geneset-2066	speciesMaylandia zebra	-1.49229	0.265703	-5.61639	1.96885047244386e-08	-2.12284	8.88935988308403e-05
geneset-2067	speciesCarassius auratus	1.68674	0.254162	6.6365	3.27238187494725e-11	2.39989	1.40548801528984e-07
geneset-2067	speciesChrysemys picta bellii	1.56881	0.24037	6.52665	6.84359951216656e-11	2.23072	2.76207676311042e-07
geneset-2068	speciesChrysemys picta bellii	2.4404	0.390648	6.24706	4.24432279572642e-10	3.39701	1.68711831130125e-06
geneset-2069	speciesChrysemys picta bellii	-1.74124	0.31031	-5.61128	2.02779368709964e-08	-2.36277	7.75631085315612e-05
geneset-2073	speciesHomo sapiens	-1.69538	0.2132	-7.9521	1.90429867292912e-15	-2.40427	8.7369223113988e-12
geneset-2073	speciesMaylandia zebra	0.92049	0.141714	6.49539	8.42467117424365e-11	1.32226	3.93684883972406e-07
geneset-2073	speciesMus musculus	-2.09363	0.31293	-6.69042	2.26842570073844e-11	-2.95443	8.93306040950798e-08
geneset-2073	speciesTaeniopygia guttata	-1.98311	0.254836	-7.78193	7.39487917022941e-15	-2.80271	3.40090493038851e-11
geneset-2074	speciesHomo sapiens	-3.18178	0.488693	-6.5108	7.60491053732937e-11	-4.17051	3.27847693264269e-07
geneset-2076	speciesCarassius auratus	1.85663	0.302038	6.14702	8.00483514936601e-10	2.59488	3.35562689461423e-06
geneset-2076	speciesDanio rerio	2.29233	0.293621	7.80712	6.06030709002373e-15	3.21783	2.76410606375982e-11
geneset-2076	speciesHomo sapiens	2.03988	0.27701	7.36391	1.8365187255805e-13	2.85658	8.25147863403319e-10
geneset-2076	speciesPetromyzon marinus	3.02186	0.316869	9.53662	1.59436486707034e-21	4.26494	7.8968891865994e-18
geneset-2077	speciesHomo sapiens	-2.83998	0.507312	-5.59811	2.18790710268456e-08	-3.48887	8.87196330138589e-05
geneset-2078	speciesHomo sapiens	-1.95125	0.304228	-6.41378	1.44282180360526e-10	-2.7091	6.18104860664493e-07
geneset-2082	speciesCarassius auratus	3.3633	0.449407	7.48385	7.43567788760563e-14	4.66547	3.31259449892831e-10
geneset-2089	speciesChrysemys picta bellii	-1.34478	0.205208	-6.55324	5.73042968826417e-11	-1.9174	2.31795880890286e-07
geneset-2089	speciesHomo sapiens	-1.03047	0.156144	-6.59946	4.20237113008838e-11	-1.47218	1.82340883334535e-07
geneset-2089	speciesMus musculus	-1.8928	0.25485	-7.42712	1.14235113939442e-13	-2.68597	4.67335851126257e-10
geneset-2091	speciesChrysemys picta bellii	-2.27815	0.301804	-7.54845	4.54241873790346e-14	-3.2271	1.92780251236623e-10
geneset-2091	speciesGallus gallus	-2.48707	0.425034	-5.85146	4.9284343672663e-09	-3.51348	2.16801827816045e-05
geneset-2091	speciesHomo sapiens	-1.96778	0.203653	-9.66242	4.72430435755714e-22	-2.79679	2.27144553511347e-18
geneset-2091	speciesMus musculus	-2.38537	0.30703	-7.76917	8.17730788447443e-15	-3.37445	3.40176007994136e-11
geneset-2091	speciesTaeniopygia guttata	-2.04132	0.248339	-8.21991	2.12610347733395e-16	-2.89921	9.89913779046687e-13
geneset-2097	speciesHomo sapiens	-2.19582	0.337241	-6.51112	7.58887745372849e-11	-3.00545	3.27232395804772e-07
geneset-2098	speciesGallus gallus	-3.27945	0.578654	-5.66738	1.46461898105094e-08	-4.46136	6.38134490043894e-05
geneset-2098	speciesHomo sapiens	-2.20856	0.274044	-8.05915	7.99492467763242e-16	-3.09514	3.68406129145302e-12
geneset-2098	speciesMus musculus	-1.88123	0.287876	-6.53486	6.47906058921404e-11	-2.65087	2.52683362979348e-07
geneset-2098	speciesTaeniopygia guttata	-1.08817	0.185809	-5.8564	4.7844378930324e-09	-1.54722	1.99606748897312e-05
geneset-2101	speciesHomo sapiens	1.16349	0.133558	8.71151	3.16530603215107e-18	1.67025	1.48642771269814e-14
geneset-2101	speciesMaylandia zebra	1.35204	0.158232	8.54465	1.35557007061879e-17	1.94161	6.59484839356041e-14
geneset-2103	speciesMus musculus	1.2865	0.123549	10.4128	2.41713769324056e-25	1.84785	1.10003936419378e-21
geneset-2104	speciesGallus gallus	-2.25685	0.383855	-5.87945	4.16426612931445e-09	-3.11043	1.83352637673715e-05
geneset-2104	speciesHomo sapiens	-2.0247	0.339874	-5.9572	2.59748356771682e-09	-2.80789	1.07925442238634e-05
geneset-2105	speciesCarassius auratus	-2.19505	0.360307	-6.09216	1.12889597788267e-09	-3.11458	4.71765629157168e-06
geneset-2105	speciesChrysemys picta bellii	-2.20262	0.268105	-8.21551	2.20537962799341e-16	-3.12507	9.61324979842327e-13
geneset-2105	speciesMus musculus	-1.98941	0.21793	-9.12867	7.4010885784681e-20	-2.82867	3.23723614422195e-16
geneset-2105	speciesTaeniopygia guttata	-0.883634	0.15163	-5.82756	5.6876648374003e-09	-1.26539	2.36379350642356e-05
geneset-2107	speciesChrysemys picta bellii	-2.58467	0.376971	-6.85642	7.21151148152753e-12	-3.62799	2.96753697464858e-08
geneset-2109	speciesCarassius auratus	-2.69269	0.476394	-5.65224	1.59951655088036e-08	-3.79781	6.48444009726898e-05
geneset-2109	speciesChrysemys picta bellii	-2.14031	0.268279	-7.97791	1.54637537743093e-15	-3.03981	6.68188800587905e-12
geneset-2109	speciesMus musculus	-3.98728	0.570078	-6.99427	2.72804324415684e-12	-5.44373	1.09312692793365e-08
geneset-2111	speciesCarassius auratus	-1.19575	0.210734	-5.67423	1.40723559629902e-08	-1.7141	5.70915481418512e-05
geneset-2111	speciesChrysemys picta bellii	0.869934	0.088134	9.87058	6.1014195679692e-23	1.25226	2.79445016212989e-19
geneset-2111	speciesDanio rerio	1.03896	0.10107	10.2796	9.66720811961322e-25	1.4958	4.64316005985023e-21
geneset-2111	speciesHomo sapiens	-1.16092	0.125286	-9.26616	2.06762303970828e-20	-1.66438	9.85429140724966e-17
geneset-2111	speciesMaylandia zebra	1.38656	0.0957769	14.477	2.53667995120929e-47	1.99679	1.28102337536069e-43
geneset-2111	speciesMus musculus	1.00539	0.0843638	11.9173	1.15957366462046e-32	1.44742	5.44999622371616e-29
geneset-2118	speciesHomo sapiens	-2.09592	0.323507	-6.47875	9.40617726453316e-11	-2.8945	4.04465622374926e-07
geneset-2121	speciesTaeniopygia guttata	1.55209	0.240545	6.45241	1.11935344949174e-10	2.20144	4.84232302250127e-07
geneset-2122	speciesCarassius auratus	-3.28606	0.481303	-6.82742	8.82708187267739e-12	-4.53547	3.81947832630751e-08
geneset-2122	speciesDanio rerio	-2.54656	0.350813	-7.25902	4.00342009073161e-13	-3.57643	1.7959342527022e-09
geneset-2122	speciesHomo sapiens	-2.72742	0.196785	-13.8599	1.55691345061026e-43	-3.81723	7.86396983903242e-40
geneset-2122	speciesMaylandia zebra	-1.91823	0.290036	-6.61377	3.81590712715171e-11	-2.71846	1.78775248907058e-07
geneset-2122	speciesTaeniopygia guttata	-2.29011	0.20568	-11.1344	9.84581231197247e-29	-3.22978	4.84807798241524e-25
geneset-2123	speciesCarassius auratus	2.89276	0.273002	10.5961	3.49369334384068e-26	4.11109	1.69024883975012e-22
geneset-2123	speciesDanio rerio	2.63409	0.277306	9.49886	2.28987171612367e-21	3.73901	1.08356729606972e-17
geneset-2123	speciesGallus gallus	1.68447	0.296495	5.68128	1.3504942411097e-08	2.37664	5.89355686820273e-05
geneset-2123	speciesMus musculus	1.6755	0.278869	6.00819	1.89980864160413e-09	2.36381	7.16417838748918e-06
geneset-2123	speciesTaeniopygia guttata	1.98174	0.276178	7.17559	7.38366578485114e-13	2.80231	3.31305083766271e-09
geneset-2124	speciesHomo sapiens	-1.4726	0.20238	-7.27643	3.52025708042079e-13	-2.08427	1.57601909490439e-09
geneset-2124	speciesMus musculus	-1.92617	0.312808	-6.15768	7.48474325264867e-10	-2.70938	2.85767497386126e-06
geneset-2124	speciesTaeniopygia guttata	-1.42054	0.227827	-6.23515	4.57947712615104e-10	-2.01178	1.95818441914218e-06
geneset-2130	speciesCarassius auratus	2.54329	0.286885	8.8652	8.09227902930281e-19	3.62111	3.76210052072288e-15
geneset-2130	speciesDanio rerio	2.97305	0.281325	10.568	4.70819847125173e-26	4.23968	2.27311822192034e-22
geneset-2130	speciesPetromyzon marinus	2.83526	0.335385	8.45374	2.96009353606291e-17	4.04128	1.45695803845016e-13
geneset-2134	speciesChrysemys picta bellii	-2.5649	0.391991	-6.54326	6.12590505533049e-11	-3.5769	2.47547823285905e-07
geneset-2134	speciesMus musculus	-1.38771	0.23949	-5.79443	6.93076187546995e-09	-1.9701	2.56230266536124e-05
geneset-2134	speciesTaeniopygia guttata	-2.26449	0.384403	-5.89093	3.88530432921175e-09	-3.17715	1.62483427047635e-05
geneset-2140	speciesCarassius auratus	-2.15884	0.259396	-8.32255	9.00728061927425e-17	-3.09137	4.1154265149464e-13
geneset-2140	speciesChrysemys picta bellii	-2.22034	0.189829	-11.6965	1.5798850508857e-31	-3.17845	7.51551318706327e-28
geneset-2140	speciesDanio rerio	-2.49824	0.307196	-8.13241	4.38567999933773e-16	-3.57056	2.01785136769529e-12
geneset-2140	speciesGallus gallus	-3.01695	0.32487	-9.28665	1.7070089251458e-20	-4.29448	8.26704422448111e-17
geneset-2140	speciesHomo sapiens	-1.10174	0.098141	-11.2261	3.52034165964891e-29	-1.58335	1.74116098486235e-25
geneset-2140	speciesMaylandia zebra	-1.77301	0.228174	-7.77042	8.09678458755859e-15	-2.54309	3.89617274353319e-11
geneset-2140	speciesMus musculus	-3.82445	0.372186	-10.2756	1.0069352923793e-24	-5.38696	4.56443768035537e-21
geneset-2140	speciesTaeniopygia guttata	-1.66016	0.136942	-12.1231	9.7313092519499e-34	-2.38217	4.82380999619157e-30
geneset-2146	speciesGallus gallus	1.72109	0.302176	5.69567	1.24152435702094e-08	2.44404	5.42173686711044e-05
geneset-2146	speciesTaeniopygia guttata	1.67721	0.279279	6.00549	1.93166225714087e-09	2.38112	8.14388807610591e-06
geneset-2151	speciesGallus gallus	1.2304	0.153086	8.03733	9.55086790017634e-16	1.76477	4.52520121110355e-12
geneset-2151	speciesMaylandia zebra	1.23322	0.167979	7.3415	2.17121642879475e-13	1.76882	1.03653872310661e-09
geneset-2153	speciesTaeniopygia guttata	4.38312	0.702514	6.23919	4.46305511634942e-10	5.93455	1.90929497877428e-06
geneset-2155	speciesChrysemys picta bellii	2.52419	0.416695	6.05764	1.39940273812196e-09	3.51176	5.49825335808118e-06
geneset-2157	speciesMus musculus	-3.21037	0.550529	-5.83143	5.55752215532496e-09	-4.30374	2.06406372848769e-05
geneset-2164	speciesChrysemys picta bellii	2.76597	0.156689	17.6527	2.36306790392153e-69	3.97264	1.19382190506116e-65
geneset-2165	speciesHomo sapiens	1.1373	0.188494	6.03359	1.62427420810316e-09	1.62084	6.77809627041449e-06
geneset-2166	speciesHomo sapiens	-2.49833	0.360465	-6.93086	4.27612903223503e-12	-3.42658	1.8866281290221e-08
geneset-2169	speciesMus musculus	-1.68248	0.297506	-5.65528	1.57152839235604e-08	-2.35693	5.74550780245368e-05
geneset-2170	speciesChrysemys picta bellii	-1.49952	0.203543	-7.36711	1.79317419517774e-13	-2.13769	7.55284971008864e-10
geneset-2170	speciesGallus gallus	-2.6702	0.397766	-6.713	1.94403637666537e-11	-3.75558	8.88424624136074e-08
geneset-2170	speciesHomo sapiens	-1.41278	0.16718	-8.45065	3.0393080436877e-17	-2.01528	1.41874899479342e-13
geneset-2170	speciesMus musculus	-2.41738	0.284235	-8.50485	1.9100036219011e-17	-3.41346	8.17863550898051e-14
geneset-2170	speciesTaeniopygia guttata	-1.91956	0.243757	-7.87487	3.53729289730406e-15	-2.72668	1.63352185997502e-11
geneset-2171	speciesCarassius auratus	2.44601	0.170612	14.3367	1.90416655055342e-46	3.5074	9.61223274719366e-43
geneset-2171	speciesChrysemys picta bellii	1.39427	0.174138	8.00666	1.22525610144125e-15	1.99386	5.30413366313917e-12
geneset-2171	speciesDanio rerio	2.27892	0.172015	13.2484	6.12782356085084e-40	3.26671	3.04797943916721e-36
geneset-2171	speciesHomo sapiens	1.52641	0.168236	9.073	1.23376143044841e-19	2.18377	5.85173046461681e-16
geneset-2171	speciesMus musculus	2.0406	0.165206	12.3518	5.9081033630184e-35	2.92353	2.79571451138031e-31
geneset-2171	speciesPetromyzon marinus	2.87842	0.193171	14.9009	5.11904579614322e-50	4.13051	2.58716574537078e-46
geneset-2173	speciesChrysemys picta bellii	-2.99705	0.412138	-7.27197	3.6381672130244e-13	-4.14222	1.52548351242113e-09
geneset-2173	speciesTaeniopygia guttata	-1.43248	0.219546	-6.52475	6.93067447085435e-11	-2.03455	3.01137805758621e-07
geneset-2174	speciesChrysemys picta bellii	1.71095	0.291702	5.8654	4.53222324263435e-09	2.41795	1.76031550743918e-05
geneset-2174	speciesMus musculus	2.40561	0.279783	8.59815	8.5281384355616e-18	3.41446	3.66965796882216e-14
geneset-2178	speciesMaylandia zebra	1.63958	0.228696	7.16929	7.73068991956093e-13	2.34151	3.67671612574318e-09
geneset-2179	speciesHomo sapiens	1.07805	0.11546	9.33706	1.06351379209667e-20	1.54904	5.07508781588531e-17
geneset-2179	speciesMus musculus	-2.01259	0.267951	-7.51103	6.04627606482508e-14	-2.84341	2.48622871785607e-10
geneset-2180	speciesChrysemys picta bellii	1.70368	0.279877	6.08723	1.16410688619498e-09	2.40531	4.58192470406344e-06
geneset-2181	speciesHomo sapiens	-1.48972	0.211414	-7.04649	1.87853746626672e-12	-2.07028	8.33319220035917e-09
geneset-2182	speciesChrysemys picta bellii	2.13692	0.351753	6.07506	1.25578449102748e-09	2.96405	4.94025618770211e-06
geneset-2183	speciesTaeniopygia guttata	1.64986	0.183631	8.98466	2.7589981277561e-19	2.35909	1.3132831088119e-15
geneset-2184	speciesCarassius auratus	1.41332	0.226242	6.24692	4.24799676701332e-10	2.01773	1.79180503632622e-06
geneset-2184	speciesMus musculus	1.1907	0.199937	5.95537	2.62664234837913e-09	1.69828	9.86304201816363e-06
geneset-2187	speciesMus musculus	-2.29078	0.308827	-7.4177	1.22647810581676e-13	-3.23114	5.01629545279055e-10
geneset-2187	speciesTaeniopygia guttata	-1.34762	0.227286	-5.92918	3.08112426027385e-09	-1.92014	1.29191540233283e-05
geneset-2188	speciesCarassius auratus	1.90599	0.290583	6.55918	5.50709778720974e-11	2.70477	2.35593643336833e-07
geneset-2190	speciesHomo sapiens	1.21196	0.149407	8.11181	5.19485171140023e-16	1.73729	2.39690457964007e-12
geneset-2195	speciesMus musculus	-2.81514	0.478045	-5.88884	3.93463533128697e-09	-3.79089	1.46879936916943e-05
geneset-2196	speciesCarassius auratus	2.15572	0.195595	11.0214	3.45784588031227e-28	3.08414	1.6853540820642e-24
geneset-2196	speciesChrysemys picta bellii	1.8414	0.187833	9.8034	1.18663806413658e-22	2.63193	5.42530922923244e-19
geneset-2196	speciesDanio rerio	2.46549	0.190455	12.9453	3.23838152886036e-38	3.53013	1.60526572385608e-34
geneset-2196	speciesMus musculus	2.12893	0.183645	11.5927	5.30793051308188e-31	3.04559	2.48251910096839e-27
geneset-2196	speciesPetromyzon marinus	3.08784	0.210256	14.6861	1.21420799382436e-48	4.42682	6.13053616081919e-45
geneset-2209	speciesChrysemys picta bellii	-2.11568	0.367929	-5.75024	9.00659974945399e-09	-2.95637	3.47654750328924e-05
geneset-2209	speciesMus musculus	-3.61739	0.549495	-6.58312	4.69054666269527e-11	-4.79496	1.83494185444639e-07
geneset-2210	speciesChrysemys picta bellii	-2.66223	0.300014	-8.87366	7.50180669731279e-19	-3.77389	3.3480563290107e-15
geneset-2210	speciesDanio rerio	-3.0875	0.543008	-5.68592	1.31442573383789e-08	-4.35066	5.44435138955654e-05
geneset-2210	speciesGallus gallus	-1.29909	0.202687	-6.40933	1.48550045946977e-10	-1.86056	6.70109257266813e-07
geneset-2210	speciesHomo sapiens	-0.676277	0.113531	-5.95674	2.60469398090516e-09	-0.970706	1.081989879668e-05
geneset-2210	speciesMus musculus	-3.68848	0.384447	-9.59424	9.15046341991299e-22	-5.13383	4.06280575844137e-18
geneset-2210	speciesTaeniopygia guttata	-1.09259	0.149182	-7.32387	2.47603544939592e-13	-1.56613	1.11718719476744e-09
geneset-2213	speciesMus musculus	-2.61957	0.414252	-6.32362	2.5946194473129e-10	-3.58166	9.97890639436541e-07
geneset-2215	speciesMus musculus	1.68992	0.281027	6.01339	1.83997613332013e-09	2.38492	6.94038997488353e-06
geneset-2219	speciesHomo sapiens	-2.54439	0.322131	-7.89861	2.92586991106918e-15	-3.53	1.34004841926968e-11
geneset-2219	speciesTaeniopygia guttata	-1.62585	0.23598	-6.88977	5.70962160325568e-12	-2.29506	2.52936237024227e-08
geneset-2222	speciesHomo sapiens	-1.44253	0.25473	-5.66298	1.5026321929513e-08	-1.96988	6.12623145066245e-05
geneset-2224	speciesDanio rerio	2.18489	0.207593	10.5248	7.44017299240279e-26	3.10288	3.58913945153511e-22
geneset-2226	speciesHomo sapiens	-5.21817	0.83386	-6.25785	3.96121476695047e-10	-5.55324	1.67876281823361e-06
geneset-2229	speciesChrysemys picta bellii	-2.7841	0.314738	-8.84576	9.62829628857786e-19	-3.92981	4.29133165581915e-15
geneset-2229	speciesDanio rerio	-2.85243	0.503225	-5.66829	1.45685298488682e-08	-4.02206	6.024087092507e-05
geneset-2229	speciesMaylandia zebra	-1.7517	0.305188	-5.73975	9.58204888062141e-09	-2.49937	4.35312480646631e-05
geneset-2229	speciesMus musculus	-2.27878	0.227146	-10.0322	1.20895303150197e-23	-3.23686	5.44028864175886e-20
geneset-2229	speciesTaeniopygia guttata	0.678957	0.103432	6.5643	5.32155112034967e-11	0.976622	2.31753551291228e-07
geneset-2230	speciesMaylandia zebra	1.26408	0.172413	7.33169	2.33594219824728e-13	1.81201	1.11494521122343e-09
geneset-2231	speciesDanio rerio	3.08232	0.446544	6.90261	5.21734717223752e-12	4.27621	2.30345877654286e-08
geneset-2231	speciesMus musculus	3.03465	0.432901	7.01005	2.43785674694623e-12	4.20787	9.78311912549522e-09
geneset-2234	speciesGallus gallus	1.70811	0.2598	6.57471	4.96287841459608e-11	2.43071	2.25761339079976e-07
geneset-2234	speciesHomo sapiens	2.40752	0.229161	10.5058	9.09745075053135e-26	3.43596	4.45229239731004e-22
geneset-2234	speciesMaylandia zebra	1.93404	0.25564	7.56551	3.98534699845353e-14	2.75514	1.91137242045831e-10
geneset-2240	speciesChrysemys picta bellii	-1.73192	0.246309	-7.03151	2.09128725546227e-12	-2.44099	8.68093339742388e-09
geneset-2240	speciesHomo sapiens	-4.07845	0.520623	-7.83379	4.90544714526554e-15	-5.29061	2.24227989010088e-11
geneset-2240	speciesTaeniopygia guttata	-2.09761	0.324269	-6.46875	1.00491035073616e-10	-2.93858	4.35126181868757e-07
geneset-2243	speciesHomo sapiens	-2.58805	0.41488	-6.23807	4.49503879108688e-10	-3.3669	1.90272899877923e-06
geneset-2244	speciesCarassius auratus	2.3431	0.386138	6.06805	1.31178946874204e-09	3.25199	5.47278566359179e-06
geneset-2244	speciesMus musculus	3.06536	0.360014	8.51454	1.75729622110996e-17	4.28663	7.52825701123507e-14
geneset-2247	speciesChrysemys picta bellii	2.66322	0.410473	6.48818	8.83679678895682e-11	3.72234	3.55857806691291e-07
geneset-2247	speciesDanio rerio	2.47014	0.433951	5.69221	1.26691262825235e-08	3.44578	5.25135284410599e-05
geneset-2247	speciesMus musculus	2.42716	0.409116	5.93271	3.01575194793502e-09	3.38427	1.12909752930687e-05
geneset-2249	speciesChrysemys picta bellii	2.06872	0.349732	5.91517	3.35494877677662e-09	2.88377	1.30675254855449e-05
geneset-2250	speciesTaeniopygia guttata	3.50753	0.399376	8.78255	1.68995858589677e-18	4.89518	7.99350411129172e-15
geneset-2251	speciesHomo sapiens	1.8978	0.267374	7.09794	1.29724485143491e-12	2.69151	5.76755060947961e-09
geneset-2251	speciesMus musculus	2.69743	0.262979	10.2572	1.21742863730281e-24	3.84055	5.51373429834443e-21
geneset-2252	speciesHomo sapiens	0.966049	0.166305	5.80888	6.35889890886041e-09	1.38224	2.61541512121429e-05
geneset-2255	speciesHomo sapiens	-1.5584	0.267393	-5.82813	5.6682507304164e-09	-2.18263	2.33701977615068e-05
geneset-2256	speciesHomo sapiens	-2.25529	0.369467	-6.10416	1.04736786050797e-09	-3.08016	4.39475554269144e-06
geneset-2257	speciesCarassius auratus	0.923128	0.152916	6.03682	1.59214432884413e-09	1.32317	6.62013611933389e-06
geneset-2257	speciesChrysemys picta bellii	1.20573	0.129923	9.2803	1.81162154634673e-20	1.72947	8.18128290330183e-17
geneset-2257	speciesDanio rerio	1.3393	0.141613	9.45749	3.39924984504923e-21	1.92164	1.60614555178576e-17
geneset-2257	speciesMaylandia zebra	-2.80074	0.474223	-5.90596	3.54757601892355e-09	-3.83537	1.62337078625942e-05
geneset-2258	speciesMus musculus	1.48913	0.227105	6.55701	5.58767584915093e-11	2.11305	2.18142865150852e-07
geneset-2261	speciesHomo sapiens	2.31938	0.294435	7.87739	3.46671806965469e-15	3.19265	1.58567684506006e-11
geneset-2265	speciesChrysemys picta bellii	1.53254	0.244109	6.2781	3.47901642701811e-10	2.17408	1.38464853795321e-06
geneset-2265	speciesMus musculus	1.66525	0.236482	7.04175	1.94339557338001e-12	2.36425	7.8260539740013e-09
geneset-2267	speciesChrysemys picta bellii	-1.57544	0.247235	-6.37223	1.89271370265062e-10	-2.2311	7.58031837911573e-07
geneset-2267	speciesMus musculus	-1.62195	0.241367	-6.71983	1.85519441154383e-11	-2.29573	7.30946598148269e-08
geneset-2271	speciesChrysemys picta bellii	2.48315	0.328183	7.56638	3.95886792737663e-14	3.49193	1.68212298234233e-10
geneset-2271	speciesDanio rerio	2.30034	0.348995	6.59132	4.43875404313804e-11	3.22989	1.93047750680819e-07
geneset-2271	speciesMus musculus	3.83336	0.319456	11.9997	4.32340104059675e-33	5.43355	2.03372784949671e-29
geneset-2280	speciesGallus gallus	2.45721	0.132054	18.6076	8.34036248278897e-77	3.53351	4.21021498131187e-73
geneset-2280	speciesTaeniopygia guttata	1.68344	0.132262	12.7281	5.26399874920205e-37	2.41846	2.61936577760294e-33
geneset-2285	speciesChrysemys picta bellii	1.24841	0.178991	6.97473	3.13447010329994e-12	1.78386	1.2979840697765e-08
geneset-2287	speciesMus musculus	1.81399	0.257292	7.05032	1.8275467147979e-12	2.56998	7.36501326063554e-09
geneset-2288	speciesMaylandia zebra	2.95604	0.21066	14.0323	1.41441553138464e-44	4.23523	7.13431194030412e-41
geneset-2293	speciesCarassius auratus	2.78113	0.242024	11.4911	1.71862054838589e-30	3.96156	8.44358275421988e-27
geneset-2293	speciesChrysemys picta bellii	2.20011	0.239324	9.19304	4.08318017364917e-20	3.12602	1.84110594029841e-16
geneset-2293	speciesMus musculus	2.30506	0.236386	9.75123	1.98303240514918e-22	3.27681	8.84829059177564e-19
geneset-2296	speciesChrysemys picta bellii	-1.63153	0.254778	-6.40374	1.54080749673491e-10	-2.31478	6.17863806190699e-07
geneset-2296	speciesMaylandia zebra	1.7136	0.128295	13.3568	1.45117351169233e-40	2.46429	7.30520745785919e-37
geneset-2298	speciesCarassius auratus	2.10893	0.295088	7.14679	9.10652700553956e-13	2.98712	3.99867600813242e-09
geneset-2301	speciesHomo sapiens	-2.42323	0.365057	-6.63793	3.24083689431627e-11	-3.23125	1.40911588164871e-07
geneset-2301	speciesMus musculus	1.56734	0.18163	8.62929	6.50378244568645e-18	2.23865	2.80052872111259e-14
geneset-2302	speciesChrysemys picta bellii	2.02905	0.31279	6.48692	8.91114987719615e-11	2.84595	3.58762894055917e-07
geneset-2304	speciesCarassius auratus	1.88235	0.234099	8.04085	9.28046736790147e-16	2.68634	4.21704437197443e-12
geneset-2304	speciesChrysemys picta bellii	1.65159	0.221513	7.45594	9.18860206733936e-14	2.3548	3.88585981427782e-10
geneset-2304	speciesMus musculus	1.5447	0.220601	7.00223	2.57760993346194e-12	2.20134	1.03387934431158e-08
geneset-2308	speciesMus musculus	1.54551	0.259759	5.94978	2.71770429527979e-09	2.18843	1.01995442201851e-05
geneset-2312	speciesMus musculus	3.48898	0.428217	8.14769	3.8668081444067e-16	4.81883	1.6372065683418e-12
geneset-2313	speciesMus musculus	-3.01795	0.346069	-8.72065	2.92047860569094e-18	-4.12279	1.26106266193735e-14
geneset-2314	speciesMus musculus	2.97026	0.502353	5.91269	3.40561658749141e-09	4.03938	1.27370060372179e-05
geneset-2318	speciesCarassius auratus	-1.73102	0.207355	-8.3481	7.26135115196389e-17	-2.47705	3.32497269248427e-13
geneset-2318	speciesChrysemys picta bellii	-1.89036	0.149728	-12.6253	1.93785264158718e-36	-2.7027	9.3559525535829e-33
geneset-2318	speciesDanio rerio	-3.81753	0.558302	-6.83776	8.21387057263915e-12	-5.32408	3.61738860019028e-08
geneset-2318	speciesMaylandia zebra	-1.22526	0.184061	-6.65685	2.85063376756789e-11	-1.75715	1.33780242711961e-07
geneset-2318	speciesTaeniopygia guttata	-0.796255	0.0981241	-8.11478	5.06999048657123e-16	-1.14341	2.35703857720696e-12
geneset-2324	speciesDanio rerio	2.78829	0.402696	6.92406	4.48605293612655e-12	3.89881	1.98373260835516e-08
geneset-2325	speciesChrysemys picta bellii	-4.72968	0.606681	-7.79598	6.61803825821416e-15	-6.10241	2.83781480512223e-11
geneset-2326	speciesCarassius auratus	-3.27106	0.473018	-6.91528	4.77225852313289e-12	-4.61169	2.07450078000587e-08
geneset-2326	speciesChrysemys picta bellii	-2.15122	0.182789	-11.7689	6.74642845137532e-32	-3.07049	3.21602244277062e-28
geneset-2326	speciesDanio rerio	-2.82051	0.396702	-7.10988	1.19002922384174e-12	-4.00126	5.30277022143879e-09
geneset-2326	speciesHomo sapiens	-5.36391	0.541779	-9.90056	4.52808919283238e-23	-7.01723	2.19023674257302e-19
geneset-2326	speciesMaylandia zebra	0.907815	0.0860627	10.5483	5.80444550891807e-26	1.30707	2.8836485288305e-22
geneset-2326	speciesTaeniopygia guttata	-5.59726	0.829498	-6.74777	1.53135918570316e-11	-7.21129	6.7364490579082e-08
geneset-2326	speciesMaylandia zebra:monocle3_pseudotime	0.0397838	0.00575664	6.91094	4.92036243602246e-12	0.0572242	2.51282909607667e-08
geneset-2329	speciesHomo sapiens	-3.67652	0.472884	-7.77467	7.83013128812271e-15	-4.98837	3.57288890677039e-11
geneset-2329	speciesTaeniopygia guttata	-2.62871	0.301758	-8.71133	3.17027176978006e-18	-3.67917	1.49700232969014e-14
geneset-2332	speciesChrysemys picta bellii	-2.13648	0.317453	-6.73006	1.72952981692624e-11	-3.01239	7.07550648104525e-08
geneset-2332	speciesGallus gallus	-3.17576	0.537969	-5.90323	3.60663884562378e-09	-4.3769	1.59269171422746e-05
geneset-2332	speciesHomo sapiens	-1.33762	0.194096	-6.89156	5.63855867095236e-12	-1.90309	2.48096581521904e-08
geneset-2332	speciesTaeniopygia guttata	-1.97682	0.319141	-6.1942	5.94171926892394e-10	-2.79352	2.53354909626917e-06
geneset-2333	speciesChrysemys picta bellii	-2.10007	0.290007	-7.24144	4.55713962090148e-13	-2.97762	1.90944150115772e-09
geneset-2333	speciesMaylandia zebra	1.25241	0.12771	9.80663	1.14944381784973e-22	1.80154	5.68055134781337e-19
geneset-2333	speciesMus musculus	-1.32478	0.213168	-6.21472	5.21598466011038e-10	-1.89094	1.99667892789025e-06
geneset-2333	speciesTaeniopygia guttata	-1.6387	0.218459	-7.50119	6.51687839560651e-14	-2.33374	2.95996616728448e-10
geneset-2336	speciesPetromyzon marinus	2.55924	0.429991	5.95184	2.68382248446279e-09	3.60321	1.26273847893974e-05
geneset-2337	speciesChrysemys picta bellii	1.81877	0.311227	5.84389	5.15745318977933e-09	2.57292	2.00160758295336e-05
geneset-2337	speciesDanio rerio	2.66875	0.309814	8.61404	7.42753626666641e-18	3.79341	3.45009059586655e-14
geneset-2337	speciesGallus gallus	3.16271	0.300634	10.5201	7.81998263566219e-26	4.50435	3.84352146542797e-22
geneset-2337	speciesTaeniopygia guttata	2.14727	0.302996	7.08678	1.40599807873837e-12	3.04401	6.28621741003925e-09
geneset-2343	speciesCarassius auratus	2.69058	0.351574	7.65294	2.0291269990339e-14	3.73901	9.10672197166414e-11
geneset-2343	speciesDanio rerio	2.46967	0.359184	6.87578	6.29811200979819e-12	3.423	2.77872701872296e-08
geneset-2343	speciesMus musculus	2.42662	0.340703	7.12239	1.08703981744047e-12	3.36149	4.39598902172926e-09
geneset-2343	speciesPetromyzon marinus	2.60663	0.431725	6.0377	1.58341516152824e-09	3.61885	7.47213614725177e-06
geneset-2344	speciesChrysemys picta bellii	-2.40201	0.35809	-6.70784	2.01382929439016e-11	-3.3483	8.2264926675838e-08
geneset-2344	speciesHomo sapiens	-1.86673	0.230139	-8.11129	5.21724235810318e-16	-2.62823	2.406713899793e-12
geneset-2344	speciesMus musculus	-2.578	0.353278	-7.29735	3.01496147926181e-13	-3.57859	1.22919979509504e-09
geneset-2344	speciesTaeniopygia guttata	-2.67725	0.386795	-6.92162	4.563907321039e-12	-3.70673	2.0240928968808e-08
geneset-2346	speciesMaylandia zebra	1.05075	0.130487	8.05251	8.43958690524879e-16	1.50476	4.08054026868779e-12
geneset-2349	speciesChrysemys picta bellii	1.70205	0.160985	10.5727	4.47966067613298e-26	2.43307	2.08617797687513e-22
geneset-2349	speciesHomo sapiens	1.10772	0.163329	6.78214	1.20825247723943e-11	1.57972	5.29335410278594e-08
geneset-2349	speciesMus musculus	-3.84528	0.425066	-9.04631	1.57460084658718e-19	-4.64819	6.86683429196669e-16
geneset-2349	speciesPetromyzon marinus	2.16471	0.213335	10.147	3.77115976774173e-24	3.09867	1.87426640456764e-20
geneset-2350	speciesHomo sapiens	1.29537	0.174512	7.4228	1.18021934253524e-13	1.85188	5.31216726075112e-10
geneset-2355	speciesHomo sapiens	1.35981	0.205463	6.61828	3.70138128972458e-11	1.93947	1.60825017038533e-07
geneset-2355	speciesMaylandia zebra	1.75443	0.229562	7.64254	2.19975979768364e-14	2.50625	1.05632465484768e-10
geneset-2363	speciesCarassius auratus	1.48826	0.178809	8.32318	8.95939042867556e-17	2.131	4.0953373649476e-13
geneset-2363	speciesChrysemys picta bellii	1.64953	0.162691	10.1391	4.09025302449564e-24	2.36296	1.88724274550229e-20
geneset-2363	speciesDanio rerio	2.12571	0.166681	12.7531	3.82454707238545e-37	3.04841	1.89162098200184e-33
geneset-2363	speciesMus musculus	1.78029	0.159481	11.163	7.14403583827732e-29	2.55111	3.31126061104154e-25
geneset-2364	speciesCarassius auratus	-3.28396	0.556896	-5.8969	3.74746287786037e-09	-4.6123	1.5484516611319e-05
geneset-2364	speciesChrysemys picta bellii	-3.92205	0.488033	-8.03644	9.62014303387137e-16	-5.4255	4.1732180480934e-12
geneset-2364	speciesGallus gallus	-2.19726	0.301825	-7.27991	3.43085614869613e-13	-3.12971	1.59603428037344e-09
geneset-2364	speciesHomo sapiens	-2.16965	0.181196	-11.9741	5.87845812649925e-33	-3.09109	2.93393845093578e-29
geneset-2364	speciesMus musculus	-2.7852	0.286421	-9.72417	2.58570001130006e-22	-3.94262	1.1529636350387e-18
geneset-2364	speciesTaeniopygia guttata	-1.28395	0.150401	-8.53684	1.4501328263793e-17	-1.83908	6.81707441680909e-14
geneset-2365	speciesChrysemys picta bellii	-3.28826	0.428461	-7.67458	1.71496346574725e-14	-4.56044	7.31431918141202e-11
geneset-2365	speciesHomo sapiens	-1.15909	0.158296	-7.32231	2.50493848970354e-13	-1.65572	1.12421639417895e-09
geneset-2365	speciesMus musculus	-3.49077	0.46851	-7.45078	9.55391179550756e-14	-4.81298	3.9132822714399e-10
geneset-2365	speciesTaeniopygia guttata	-2.84193	0.334139	-8.50523	1.90372016457967e-17	-3.98246	8.93225501220781e-14
geneset-2368	speciesCarassius auratus	-3.49396	0.498267	-7.01223	2.40010800138847e-12	-4.83234	1.0490872074069e-08
geneset-2368	speciesDanio rerio	-2.75527	0.411794	-6.69089	2.26109557278646e-11	-3.87512	9.88324874864962e-08
geneset-2370	speciesHomo sapiens	-2.53374	0.421104	-6.0169	1.80049892667511e-09	-3.43685	7.50087852852851e-06
geneset-2371	speciesMus musculus	1.84482	0.330311	5.5851	2.35785391904528e-08	2.58587	8.58023041140577e-05
geneset-2373	speciesHomo sapiens	-4.62026	0.687354	-6.72181	1.83019238080861e-11	-5.77554	7.99061993461039e-08
geneset-2373	speciesTaeniopygia guttata	-2.43889	0.321923	-7.57603	3.6759450992371e-14	-3.39585	1.67623096525212e-10
geneset-2381	speciesChrysemys picta bellii	-2.37192	0.29771	-7.96721	1.68596588365292e-15	-3.33261	7.27831471972966e-12
geneset-2381	speciesGallus gallus	-2.19016	0.36475	-6.00454	1.94301184241081e-09	-3.08635	8.62308655661918e-06
geneset-2381	speciesHomo sapiens	-1.0907	0.16217	-6.72571	1.78193645668272e-11	-1.55493	7.7852803792468e-08
geneset-2384	speciesCarassius auratus	0.889384	0.145744	6.10238	1.05907778864164e-09	1.27639	4.42906331209934e-06
geneset-2384	speciesHomo sapiens	-6.40016	1.1085	-5.77369	7.83949481728913e-09	-6.71142	3.21654472353373e-05
geneset-2384	speciesMus musculus	-4.62982	0.766872	-6.03728	1.58753481025736e-09	-5.83043	6.00246911758308e-06
geneset-2385	speciesCarassius auratus	2.69129	0.148331	18.1438	3.87542857565153e-73	3.85755	1.9718180592915e-69
geneset-2385	speciesDanio rerio	2.66602	0.148266	17.9814	7.09740480503945e-72	3.82115	3.59554527423298e-68
geneset-2385	speciesMus musculus	2.51305	0.142942	17.5809	8.28183056488306e-69	3.60077	4.14671256383695e-65
geneset-2385	speciesPetromyzon marinus	3.69584	0.15398	24.002	5.38238976746354e-126	5.30564	2.74555702038315e-122
geneset-2387	speciesChrysemys picta bellii	2.20706	0.113027	19.5268	2.45364426085326e-84	3.17595	1.24448836910477e-80
geneset-2387	speciesGallus gallus	1.29239	0.128917	10.025	1.3007307177038e-23	1.85787	6.35016736382995e-20
geneset-2387	speciesHomo sapiens	1.01586	0.118686	8.55923	1.19509185714438e-17	1.45973	5.59063970772141e-14
geneset-2387	speciesMaylandia zebra	1.91711	0.124071	15.4517	1.24063196452737e-53	2.75798	6.27883837247302e-50
geneset-2387	speciesMus musculus	1.21417	0.121659	9.98008	2.04383732251363e-23	1.74523	9.18500492737625e-20
geneset-2387	speciesTaeniopygia guttata	1.67784	0.115606	14.5135	1.4982295567477e-47	2.41315	7.54058935911117e-44
geneset-2388	speciesCarassius auratus	-2.523	0.431198	-5.85113	4.93812066768334e-09	-3.57153	2.03253046681846e-05
geneset-2388	speciesChrysemys picta bellii	-2.18526	0.273929	-7.97747	1.55185866660554e-15	-3.10524	6.70247758106933e-12
geneset-2388	speciesMus musculus	-1.33976	0.173621	-7.71659	1.23557659768942e-14	-1.91576	5.12887845700878e-11
geneset-2388	speciesTaeniopygia guttata	-1.06602	0.158362	-6.73154	1.71205166384524e-11	-1.52636	7.52446706259983e-08
geneset-2389	speciesMaylandia zebra	0.99997	0.170731	5.85701	4.76677075293054e-09	1.43334	2.17698420286338e-05
geneset-2390	speciesMus musculus	-1.74449	0.253373	-6.88506	5.90153560191361e-12	-2.46678	2.34940132312181e-08
geneset-2391	speciesChrysemys picta bellii	-1.26314	0.226313	-5.58138	2.4089081930598e-08	-1.79571	9.18275803194396e-05
geneset-2391	speciesGallus gallus	-2.55873	0.392567	-6.51795	7.25173525611949e-11	-3.57049	3.29156263275264e-07
geneset-2391	speciesHomo sapiens	-1.31248	0.201363	-6.51799	7.25002399473611e-11	-1.86504	3.1291103561281e-07
geneset-2391	speciesMus musculus	-2.07917	0.305352	-6.80908	1.00260480185409e-11	-2.92736	3.97432543454961e-08
geneset-2391	speciesTaeniopygia guttata	-1.22494	0.204066	-6.00265	1.96578978255606e-09	-1.74198	8.28580393347379e-06
geneset-2392	speciesDanio rerio	1.64219	0.29238	5.61662	1.96623379169387e-08	2.32389	8.09695075419536e-05
geneset-2392	speciesMus musculus	2.43159	0.255598	9.51334	1.99328084314044e-21	3.45673	8.82425429258273e-18
geneset-2393	speciesChrysemys picta bellii	-1.85781	0.315918	-5.88066	4.13384836315361e-09	-2.59659	1.60724024359412e-05
geneset-2393	speciesHomo sapiens	-2.11448	0.280932	-7.52666	5.36629497906479e-14	-2.93898	2.42395544204357e-10
geneset-2396	speciesChrysemys picta bellii	2.85302	0.411311	6.93641	4.11180450613763e-12	3.97324	1.69899762193607e-08
geneset-2397	speciesGallus gallus	1.45017	0.186977	7.75587	9.07944861316675e-15	2.07033	4.27642029680154e-11
geneset-2397	speciesHomo sapiens	-2.1972	0.365214	-6.01621	1.80818595863108e-09	-2.95959	7.53109451769845e-06
geneset-2398	speciesMaylandia zebra	1.38929	0.149609	9.28615	1.71512627526861e-20	1.99569	8.41612463274307e-17
geneset-2398	speciesMus musculus	-4.15996	0.694908	-5.98634	2.17298851128708e-09	-5.41536	8.18347473350715e-06
geneset-2402	speciesHomo sapiens	1.04391	0.167031	6.24978	4.17114969733501e-10	1.49241	1.76731612676084e-06
geneset-2404	speciesChrysemys picta bellii	-1.83989	0.257586	-7.14283	9.37226594465922e-13	-2.60752	3.9054232191395e-09
geneset-2404	speciesHomo sapiens	-0.921091	0.163819	-5.62263	1.89911201014981e-08	-1.31531	7.71609209723868e-05
geneset-2404	speciesMus musculus	-2.55036	0.390546	-6.53026	6.68110012422795e-11	-3.57685	2.60429282842405e-07
geneset-2406	speciesHomo sapiens	-1.67008	0.22849	-7.30918	2.76165763880597e-13	-2.35559	1.2383272852406e-09
geneset-2406	speciesTaeniopygia guttata	-3.30936	0.48847	-6.77495	1.26976002041544e-11	-4.47291	5.59329288993001e-08
geneset-2411	speciesChrysemys picta bellii	-2.55014	0.386058	-6.60558	4.03259957664581e-11	-3.57863	1.63965498786419e-07
geneset-2411	speciesGallus gallus	-3.26155	0.536696	-6.07709	1.24007861951756e-09	-4.4998	5.51586969961411e-06
geneset-2411	speciesHomo sapiens	-3.19004	0.341187	-9.34985	9.42808089734875e-21	-4.41045	4.50096582039429e-17
geneset-2411	speciesMus musculus	-2.01533	0.254144	-7.92987	2.27720203045516e-15	-2.85133	9.53919930557667e-12
geneset-2411	speciesTaeniopygia guttata	-2.30162	0.362149	-6.35545	2.11105404065381e-10	-3.24344	9.09019869905531e-07
geneset-2414	speciesChrysemys picta bellii	5.22578	0.509566	10.2554	1.24105892767804e-24	7.23054	5.74237965836629e-21
geneset-2414	speciesHomo sapiens	3.52402	0.512462	6.87665	6.25985877911552e-12	4.78374	2.75183391929918e-08
geneset-2414	speciesMus musculus	3.05738	0.519834	5.88146	4.11398107452114e-09	4.11654	1.53533773701129e-05
geneset-2414	speciesTaeniopygia guttata	3.2456	0.517452	6.27227	3.61154555197264e-10	4.38531	1.54718611446508e-06
geneset-2417	speciesGallus gallus	-2.69763	0.462526	-5.83238	5.52573831159114e-09	-3.72753	2.42856198794431e-05
geneset-2417	speciesHomo sapiens	-1.18471	0.172257	-6.87757	6.21940705228961e-12	-1.68092	2.73467328089174e-08
geneset-2417	speciesTaeniopygia guttata	-1.03817	0.180966	-5.73682	9.74916868725692e-09	-1.47501	4.02055716662475e-05
geneset-2419	speciesMaylandia zebra	1.05911	0.180225	5.87662	4.23592713198981e-09	1.51732	1.93539510660614e-05
geneset-2422	speciesMaylandia zebra	5.21914	0.315993	16.5166	5.51276767817496e-61	7.43164	2.79442193606689e-57
geneset-2426	speciesHomo sapiens	-1.04912	0.17076	-6.14385	8.16587240428945e-10	-1.49193	3.43293275876328e-06
geneset-2426	speciesMus musculus	-1.84787	0.249304	-7.41211	1.27915141692277e-13	-2.60441	5.23045014379721e-10
geneset-2429	speciesCarassius auratus	1.41802	0.20254	7.00117	2.59704828585725e-12	2.02538	1.1333518719481e-08
geneset-2433	speciesHomo sapiens	-2.0292	0.303199	-6.69263	2.23446559205238e-11	-2.8077	9.74450444694043e-08
geneset-2436	speciesMus musculus	-2.39006	0.33991	-7.03144	2.0923274622796e-12	-3.28498	8.41743338075083e-09
geneset-2437	speciesChrysemys picta bellii	-1.90547	0.261232	-7.29416	3.08723792925687e-13	-2.691	1.29571375890911e-09
geneset-2437	speciesHomo sapiens	-0.967827	0.153816	-6.29209	3.17975843423012e-10	-1.37949	1.35044340701753e-06
geneset-2437	speciesMus musculus	-1.20743	0.196468	-6.14569	8.07197148849109e-10	-1.7179	3.07784272856165e-06
geneset-2437	speciesTaeniopygia guttata	-1.15925	0.190754	-6.07717	1.23944110533474e-09	-1.64999	5.24779363998729e-06
geneset-2438	speciesChrysemys picta bellii	4.45666	0.68973	6.46145	1.05451129006907e-10	5.931	4.23597185220745e-07
geneset-2439	speciesHomo sapiens	0.841678	0.108687	7.74409	9.96026735812468e-15	1.20961	4.53988986183323e-11
geneset-2439	speciesMus musculus	-1.12732	0.189931	-5.93543	2.9662426556561e-09	-1.60935	1.11145112307434e-05
geneset-2441	speciesChrysemys picta bellii	-3.13526	0.497246	-6.30526	2.92120384432482e-10	-4.24586	1.16526821350117e-06
geneset-2441	speciesHomo sapiens	-1.10472	0.195616	-5.64739	1.64527044055831e-08	-1.56598	6.70447704527511e-05
geneset-2441	speciesMus musculus	-2.77641	0.396453	-7.00312	2.56122562087069e-12	-3.80996	1.02756371909332e-08
geneset-2441	speciesTaeniopygia guttata	-1.95226	0.328553	-5.942	2.84976669005722e-09	-2.73483	1.19604707981702e-05
geneset-2442	speciesMus musculus	-2.34459	0.30386	-7.71605	1.2408635067579e-14	-3.27475	5.14958355304529e-11
geneset-2442	speciesTaeniopygia guttata	-1.66748	0.262994	-6.34038	2.32790645694351e-10	-2.35553	1.0012325671314e-06
geneset-2444	speciesChrysemys picta bellii	-2.05272	0.331999	-6.18291	6.38237240037559e-10	-2.84808	2.52741947054873e-06
geneset-2444	speciesHomo sapiens	-1.73147	0.267361	-6.47616	9.56886686460542e-11	-2.4194	4.11365586509387e-07
geneset-2447	speciesCarassius auratus	-3.42113	0.557556	-6.13594	8.58240987826458e-10	-4.71194	3.59517149800503e-06
geneset-2447	speciesChrysemys picta bellii	-1.28993	0.208448	-6.18824	6.17036903921681e-10	-1.83961	2.44474843446109e-06
geneset-2447	speciesDanio rerio	-2.35265	0.417018	-5.6416	1.70144443590431e-08	-3.31842	7.01675685366938e-05
geneset-2447	speciesHomo sapiens	-1.4308	0.153334	-9.33128	1.12292236619034e-20	-2.03843	5.35746260909411e-17
geneset-2447	speciesMaylandia zebra	-3.62148	0.562572	-6.43736	1.23593170246408e-10	-4.95422	5.76438546029247e-07
geneset-2447	speciesTaeniopygia guttata	-1.45013	0.186973	-7.75582	9.08325558990096e-15	-2.06566	4.17193929244151e-11
geneset-2448	speciesCarassius auratus	1.69137	0.225652	7.4955	6.8051446175649e-14	2.38237	3.03373347051043e-10
geneset-2448	speciesDanio rerio	2.33751	0.215673	10.8382	2.57904401167372e-27	3.3082	1.25032053685942e-23
geneset-2448	speciesPetromyzon marinus	2.86521	0.240197	11.9286	1.01330583507311e-32	4.06663	5.06754248120062e-29
geneset-2450	speciesChrysemys picta bellii	-1.65347	0.290727	-5.68736	1.30338327559502e-08	-2.3222	5.01150869466285e-05
geneset-2450	speciesHomo sapiens	-4.04196	0.620346	-6.51565	7.36360982231069e-11	-5.15925	3.17739763832706e-07
geneset-2453	speciesCarassius auratus	-1.29432	0.208336	-6.21266	5.28484994273762e-10	-1.84056	2.22439334089826e-06
geneset-2453	speciesMaylandia zebra	-2.23205	0.287542	-7.76252	8.61656699169865e-15	-3.13776	4.14543037970622e-11
geneset-2453	speciesTaeniopygia guttata	-0.985807	0.135589	-7.27057	3.67596572237651e-13	-1.40519	1.65528736478614e-09
geneset-2454	speciesMus musculus	-2.06606	0.35176	-5.87351	4.31616755387288e-09	-2.85257	1.61036211434997e-05
geneset-2455	speciesMus musculus	1.30615	0.197984	6.59722	4.26602035634747e-11	1.86145	1.67014696951003e-07
geneset-2456	speciesMus musculus	2.62476	0.305604	8.58878	9.25150059397943e-18	3.70825	3.97722010535176e-14
geneset-2457	speciesMus musculus	3.22193	0.313724	10.2699	1.06787451423642e-24	4.54414	4.83960729851945e-21
geneset-2458	speciesHomo sapiens	-0.915294	0.118325	-7.73544	1.06593577240171e-14	-1.31325	4.85746931483459e-11
geneset-2458	speciesMus musculus	-1.32167	0.154567	-8.55078	1.28566169782171e-17	-1.8935	5.5193456687486e-14
geneset-2459	speciesCarassius auratus	-3.55653	0.592	-6.00765	1.90619245721439e-09	-4.99124	7.91832346726858e-06
geneset-2459	speciesChrysemys picta bellii	-1.9997	0.20315	-9.84347	7.98440412682103e-23	-2.85769	3.65526020925867e-19
geneset-2459	speciesDanio rerio	-3.3391	0.518157	-6.44418	1.18166942443279e-10	-4.7046	5.10126690527635e-07
geneset-2459	speciesGallus gallus	-1.02981	0.168858	-6.09867	1.08389341228468e-09	-1.47796	4.82440957807911e-06
geneset-2459	speciesMus musculus	-1.81618	0.193274	-9.39689	6.04561155493117e-21	-2.59816	2.66430101225817e-17
geneset-2459	speciesTaeniopygia guttata	-0.976018	0.133234	-7.32557	2.4447556609282e-13	-1.40098	1.1033182297769e-09
geneset-2461	speciesCarassius auratus	1.80895	0.213178	8.48561	2.25319488127271e-17	2.58788	1.0369202843617e-13
geneset-2461	speciesMaylandia zebra	1.55064	0.222083	6.98225	2.97136639017256e-12	2.21649	1.40872480558081e-08
geneset-2467	speciesCarassius auratus	2.63146	0.192185	13.6923	1.56115421322561e-42	3.7688	7.85728915516449e-39
geneset-2467	speciesChrysemys picta bellii	2.02107	0.190807	10.5923	3.63915472096164e-26	2.89002	1.69657393091232e-22
geneset-2467	speciesDanio rerio	2.71619	0.191786	14.1626	2.26152960694725e-45	3.89087	1.13121710939501e-41
geneset-2467	speciesMus musculus	2.1704	0.188589	11.5086	1.404364190451e-30	3.10491	6.56118949778707e-27
geneset-2467	speciesPetromyzon marinus	3.08716	0.213996	14.4263	5.27158740060621e-47	4.42546	2.65951584360583e-43
geneset-2468	speciesHomo sapiens	-2.00891	0.351767	-5.71091	1.1354169717257e-08	-2.74688	4.64271999738639e-05
geneset-2470	speciesChrysemys picta bellii	1.85737	0.282137	6.58323	4.68698777522145e-11	2.61599	1.90244833796239e-07
geneset-2470	speciesMus musculus	2.48341	0.272241	9.12209	7.86276900480709e-20	3.51356	3.43524377820022e-16
geneset-2470	speciesPetromyzon marinus	2.73454	0.338334	8.08238	6.61257725782578e-16	3.87443	3.24016285633463e-12
geneset-2470	speciesTaeniopygia guttata	1.67131	0.28789	5.80536	6.49398807857828e-09	2.35001	2.69435565380213e-05
geneset-2475	speciesCarassius auratus	2.24022	0.319884	7.00323	2.55922926204002e-12	3.16327	1.11710357288047e-08
geneset-2475	speciesChrysemys picta bellii	3.25382	0.297392	10.9412	8.36783421762987e-28	4.62023	3.9270245983337e-24
geneset-2475	speciesDanio rerio	1.87202	0.334516	5.5962	2.21199722935557e-08	2.63579	9.09130861265139e-05
geneset-2479	speciesHomo sapiens	1.23585	0.202176	6.11273	9.92695309719873e-10	1.76139	4.16832760551375e-06
geneset-2490	speciesCarassius auratus	-2.47723	0.366355	-6.76184	1.39002031760751e-11	-3.50564	5.9979376704764e-08
geneset-2490	speciesChrysemys picta bellii	-1.34328	0.183919	-7.30366	2.87709758526533e-13	-1.91992	1.20809327605291e-09
geneset-2490	speciesDanio rerio	-2.14003	0.355231	-6.02433	1.71985188830207e-09	-3.04014	7.25433526485813e-06
geneset-2490	speciesHomo sapiens	-1.34736	0.145488	-9.26095	2.17069823232769e-20	-1.92569	1.03412063788091e-16
geneset-2490	speciesMaylandia zebra	-1.51342	0.264073	-5.73108	1.0084243617938e-08	-2.16089	4.57925502690565e-05
geneset-2490	speciesMus musculus	-2.56398	0.277864	-9.22744	2.96644195156818e-20	-3.6242	1.30019150737233e-16
geneset-2490	speciesTaeniopygia guttata	-1.85237	0.200608	-9.23376	2.79695530487549e-20	-2.63837	1.33946189550487e-16
geneset-2491	speciesMus musculus	2.92856	0.434992	6.73244	1.7015283069345e-11	4.07562	6.71082764254967e-08
geneset-2496	speciesChrysemys picta bellii	3.28967	0.53919	6.10114	1.06732043018431e-09	4.52099	4.20737713578655e-06
geneset-2496	speciesGallus gallus	3.7452	0.538618	6.95335	3.64762509244053e-12	5.17473	1.67973135506886e-08
geneset-2496	speciesHomo sapiens	3.80597	0.531508	7.1607	8.2302138403339e-13	5.26205	3.67314443694102e-09
geneset-2496	speciesMaylandia zebra	3.74855	0.547917	6.84145	8.00526667507585e-12	5.17954	3.77688481730079e-08
geneset-2496	speciesTaeniopygia guttata	3.02225	0.539765	5.59919	2.17430115176986e-08	4.13807	8.89071740958696e-05
geneset-2497	speciesHomo sapiens	-2.22606	0.262043	-8.495	2.07864650237073e-17	-3.11455	9.71767239858316e-14
geneset-2499	speciesCarassius auratus	-3.52803	0.619987	-5.6905	1.27968915163072e-08	-4.89395	5.19937702307562e-05
geneset-2499	speciesChrysemys picta bellii	-1.73628	0.228144	-7.61048	2.81890188789621e-14	-2.47554	1.19887897292226e-10
geneset-2499	speciesDanio rerio	-2.84552	0.507717	-5.60454	2.1082399746402e-08	-4.00581	8.66697453574586e-05
geneset-2499	speciesMus musculus	-2.51582	0.279657	-8.99611	2.48680694842897e-19	-3.55909	1.08275574534597e-15
geneset-2500	speciesChrysemys picta bellii	-1.18893	0.197354	-6.02436	1.71953566586107e-09	-1.68251	6.74229934584126e-06
geneset-2500	speciesHomo sapiens	-1.78927	0.218808	-8.17735	3.02639944286005e-16	-2.5108	1.39819654260134e-12
geneset-2500	speciesTaeniopygia guttata	-2.5982	0.364355	-7.13096	1.0215237396452e-12	-3.57836	4.57744787735014e-09
geneset-2505	speciesGallus gallus	-5.35188	0.8923	-5.99785	2.02466968681662e-09	-5.41849	8.98143473071853e-06
geneset-2506	speciesTaeniopygia guttata	-3.3806	0.587283	-5.75634	8.6880201060671e-09	-3.9722	3.58815230380571e-05
geneset-2512	speciesHomo sapiens	1.28792	0.210745	6.11127	1.00178929819962e-09	1.83051	4.205511473842e-06
[truncated: 8,123 more rows]
