# Supplementary material for: Evolutionarily informed gene sets reveal conserved and lineage-modified transcriptional programs during vertebrate forebrain evolution
Source: bioRxiv. 2026 Mar 25:2026.03.24.713832. Preprint. [Version 1] doi: 10.64898/2026.03.24.713832 (PMC13041851; doi:10.64898/2026.03.24.713832)
Supplement: Supplement 1 [file media-1.zip › Supplementary_Data_Files/Supplementary_Data_File_1.xlsx]

## Sheet: Geneset_metadata
geneset ID	gene set identifiers
resolutions	graph partitioning resolution(s) identifying this gene set
gene count	number of gene features in this gene set
gene	gene symbol for the corresponding species in each spreadsheet

## Sheet: Human
geneset_ID	resolutions	gene_count	gene
geneset_2	0.01, 0.05, 0.1, 0.2, 0.5, 0.8, 1, 1.2, 1.5, 2, 5, 10	2	C1orf122
geneset_3	0.01, 0.05, 0.1, 0.2, 0.5, 0.8, 1, 1.2, 1.5, 2, 5, 10	2	C9orf50
geneset_4	0.01, 0.05, 0.1, 0.2, 0.5, 0.8, 1, 1.2, 1.5, 2, 5, 10	2	C20orf144
geneset_5	0.01, 0.05, 0.1, 0.2, 0.5, 0.8, 1, 1.2, 1.5, 2, 5, 10	2	C16orf95
geneset_6	0.01, 0.05, 0.1, 0.2, 0.5, 0.8, 1, 1.2, 1.5, 2, 5, 10	2	C20orf141
geneset_7	0.01, 0.05, 0.1, 0.2, 0.5, 0.8, 1, 1.2, 1.5, 2, 5, 10	2	C12orf71
geneset_8	0.01, 0.05, 0.1, 0.2, 0.5, 0.8, 1, 1.2, 1.5, 2, 5, 10	2	C16orf90
geneset_9	0.01, 0.05, 0.1, 0.2, 0.5, 0.8, 1, 1.2, 1.5, 2, 5, 10	2	C2orf74
geneset_10	0.01, 0.05, 0.1, 0.2, 0.5, 0.8, 1, 1.2, 1.5, 2, 5, 10	2	C12orf42
geneset_11	0.01, 0.05, 0.1, 0.2, 0.5, 0.8, 1, 1.2, 1.5, 2, 5, 10	2	C11orf86
geneset_12	0.01, 0.05, 0.1, 0.2, 0.5, 0.8, 1, 1.2, 1.5, 2, 5, 10	2	C19orf18
geneset_13	0.01, 0.05, 0.1, 0.2, 0.5, 0.8, 1, 1.2, 1.5, 2, 5, 10	2	C9orf153
geneset_14	0.01, 0.05, 0.1, 0.2, 0.5, 0.8, 1, 1.2, 1.5, 2, 5, 10	2	C17orf107
geneset_15	0.01, 0.05, 0.1, 0.2, 0.5, 0.8, 1, 1.2, 1.5, 2, 5, 10	2	C1orf105
geneset_16	0.01, 0.05, 0.1, 0.2, 0.5, 0.8, 1, 1.2, 1.5, 2, 5, 10	2	C17orf100
geneset_17	0.01, 0.05, 0.1, 0.2, 0.5, 0.8, 1, 1.2, 1.5, 2, 5, 10	2	C16orf82
geneset_18	0.01, 0.05, 0.1, 0.2, 0.5, 0.8, 1, 1.2, 1.5, 2, 5, 10	2	C10orf62
geneset_19	0.01, 0.05, 0.1, 0.2, 0.5, 0.8, 1, 1.2, 1.5, 2, 5, 10	2	LOC728392
geneset_20	0.01, 0.05, 0.1, 0.2, 0.5, 0.8, 1, 1.2, 1.5, 2, 5, 10	2	C20orf173
geneset_21	0.01, 0.05, 0.1, 0.2, 0.5, 0.8, 1, 1.2, 1.5, 2, 5, 10	2	C6orf141
geneset_22	0.01, 0.05, 0.1, 0.2, 0.5, 0.8, 1, 1.2, 1.5, 2, 5, 10	2	ATP8
geneset_23	0.01, 0.05, 0.1, 0.2, 0.5, 0.8, 1, 1.2, 1.5, 2, 5, 10	2	AARD
geneset_24	0.01, 0.05, 0.1, 0.2, 0.5, 0.8, 1, 1.2, 1.5, 2, 5, 10	2	AHSP
geneset_25	0.01, 0.05, 0.1, 0.2, 0.5, 0.8, 1, 1.2, 1.5, 2, 5, 10	2	APOC4
geneset_26	0.01, 0.05, 0.1, 0.2, 0.5, 0.8, 1, 1.2, 1.5, 2, 5, 10	2	ASPRV1
geneset_27	0.01, 0.05, 0.1, 0.2, 0.5, 0.8, 1, 1.2, 1.5, 2, 5, 10	2	C1orf54
geneset_28	0.01, 0.05, 0.1, 0.2, 0.5, 0.8, 1, 1.2, 1.5, 2, 5, 10	2	FDCSP
geneset_29	0.01, 0.05, 0.1, 0.2, 0.5, 0.8, 1, 1.2, 1.5, 2, 5, 10	2	C3orf22
geneset_30	0.01, 0.05, 0.1, 0.2, 0.5, 0.8, 1, 1.2, 1.5, 2, 5, 10	2	BBC3
geneset_31	0.01, 0.05, 0.1, 0.2, 0.5, 0.8, 1, 1.2, 1.5, 2, 5, 10	2	BIK
geneset_32	0.01, 0.05, 0.1, 0.2, 0.5, 0.8, 1, 1.2, 1.5, 2, 5, 10	2	BNIP5
geneset_33	0.01, 0.05, 0.1, 0.2, 0.5, 0.8, 1, 1.2, 1.5, 2, 5, 10	2	BST2
geneset_34	0.01, 0.05, 0.1, 0.2, 0.5, 0.8, 1, 1.2, 1.5, 2, 5, 10	2	C9orf57
geneset_36	0.01, 0.05, 0.1, 0.2, 0.5, 0.8, 1, 1.2, 1.5, 2, 5, 10	2	CABS1
geneset_37	0.01, 0.05, 0.1, 0.2, 0.5, 0.8, 1, 1.2, 1.5, 2, 5, 10	2	CATSPERZ
geneset_38	0.01, 0.05, 0.1, 0.2, 0.5, 0.8, 1, 1.2, 1.5, 2, 5, 10	2	CCDC154
geneset_39	0.01, 0.05, 0.1, 0.2, 0.5, 0.8, 1, 1.2, 1.5, 2, 5, 10	2	CCDC168
geneset_40	0.01, 0.05, 0.1, 0.2, 0.5, 0.8, 1, 1.2, 1.5, 2, 5, 10	2	CCDC179
geneset_41	0.01, 0.05, 0.1, 0.2, 0.5, 0.8, 1, 1.2, 1.5, 2, 5, 10	2	CCDC184
geneset_42	0.01, 0.05, 0.1, 0.2, 0.5, 0.8, 1, 1.2, 1.5, 2, 5, 10	2	CCDC188
geneset_43	0.01, 0.05, 0.1, 0.2, 0.5, 0.8, 1, 1.2, 1.5, 2, 5, 10	2	CCDC196
geneset_44	0.01, 0.05, 0.1, 0.2, 0.5, 0.8, 1, 1.2, 1.5, 2, 5, 10	2	CCDC200
geneset_45	0.01, 0.05, 0.1, 0.2, 0.5, 0.8, 1, 1.2, 1.5, 2, 5, 10	2	CCDC54
geneset_46	0.01, 0.05, 0.1, 0.2, 0.5, 0.8, 1, 1.2, 1.5, 2, 5, 10	2	CD160
geneset_47	0.01, 0.05, 0.1, 0.2, 0.5, 0.8, 1, 1.2, 1.5, 2, 5, 10	2	CD24
geneset_48	0.01, 0.05, 0.1, 0.2, 0.5, 0.8, 1, 1.2, 1.5, 2, 5, 10	2	CD70
geneset_49	0.01, 0.05, 0.1, 0.2, 0.5, 0.8, 1, 1.2, 1.5, 2, 5, 10	2	CDRT4
geneset_50	0.01, 0.05, 0.1, 0.2, 0.5, 0.8, 1, 1.2, 1.5, 2, 5, 10	2	CLPSL2
geneset_51	0.01, 0.05, 0.1, 0.2, 0.5, 0.8, 1, 1.2, 1.5, 2, 5, 10	2	CPXCR1
geneset_52	0.01, 0.05, 0.1, 0.2, 0.5, 0.8, 1, 1.2, 1.5, 2, 5, 10	2	CSF2
geneset_53	0.01, 0.05, 0.1, 0.2, 0.5, 0.8, 1, 1.2, 1.5, 2, 5, 10	2	CSN1S1
geneset_54	0.01, 0.05, 0.1, 0.2, 0.5, 0.8, 1, 1.2, 1.5, 2, 5, 10	2	CSN2
geneset_55	0.01, 0.05, 0.1, 0.2, 0.5, 0.8, 1, 1.2, 1.5, 2, 5, 10	2	CSN3
geneset_56	0.01, 0.05, 0.1, 0.2, 0.5, 0.8, 1, 1.2, 1.5, 2, 5, 10	2	CSNK2A2IP
geneset_57	0.01, 0.05, 0.1, 0.2, 0.5, 0.8, 1, 1.2, 1.5, 2, 5, 10	2	CXCL16
geneset_58	0.01, 0.05, 0.1, 0.2, 0.5, 0.8, 1, 1.2, 1.5, 2, 5, 10	2	CXCL17
geneset_59	0.01, 0.05, 0.1, 0.2, 0.5, 0.8, 1, 1.2, 1.5, 2, 5, 10	2	CYSRT1
geneset_61	0.01, 0.05, 0.1, 0.2, 0.5, 0.8, 1, 1.2, 1.5, 2, 5, 10	2	DEFB113
geneset_62	0.01, 0.05, 0.1, 0.2, 0.5, 0.8, 1, 1.2, 1.5, 2, 5, 10	2	DEFB126
geneset_63	0.01, 0.05, 0.1, 0.2, 0.5, 0.8, 1, 1.2, 1.5, 2, 5, 10	2	DEFB129
geneset_64	0.01, 0.05, 0.1, 0.2, 0.5, 0.8, 1, 1.2, 1.5, 2, 5, 10	2	DEFB124
geneset_65	0.01, 0.05, 0.1, 0.2, 0.5, 0.8, 1, 1.2, 1.5, 2, 5, 10	2	DEFB125
geneset_66	0.01, 0.05, 0.1, 0.2, 0.5, 0.8, 1, 1.2, 1.5, 2, 5, 10	2	DEFB115
geneset_67	0.01, 0.05, 0.1, 0.2, 0.5, 0.8, 1, 1.2, 1.5, 2, 5, 10	2	DEFB116
geneset_68	0.01, 0.05, 0.1, 0.2, 0.5, 0.8, 1, 1.2, 1.5, 2, 5, 10	2	DEFB110
geneset_69	0.01, 0.05, 0.1, 0.2, 0.5, 0.8, 1, 1.2, 1.5, 2, 5, 10	2	DMKN
geneset_70	0.01, 0.05, 0.1, 0.2, 0.5, 0.8, 1, 1.2, 1.5, 2, 5, 10	2	DPPA3
geneset_71	0.01, 0.05, 0.1, 0.2, 0.5, 0.8, 1, 1.2, 1.5, 2, 5, 10	2	DSPP
geneset_72	0.01, 0.05, 0.1, 0.2, 0.5, 0.8, 1, 1.2, 1.5, 2, 5, 10	2	EDDM13
geneset_73	0.01, 0.05, 0.1, 0.2, 0.5, 0.8, 1, 1.2, 1.5, 2, 5, 10	2	EID1
geneset_74	0.01, 0.05, 0.1, 0.2, 0.5, 0.8, 1, 1.2, 1.5, 2, 5, 10	2	ENHO
geneset_75	0.01, 0.05, 0.1, 0.2, 0.5, 0.8, 1, 1.2, 1.5, 2, 5, 10	2	EQTN
geneset_76	0.01, 0.05, 0.1, 0.2, 0.5, 0.8, 1, 1.2, 1.5, 2, 5, 10	2	ERICH4
geneset_77	0.01, 0.05, 0.1, 0.2, 0.5, 0.8, 1, 1.2, 1.5, 2, 5, 10	2	FSCB
geneset_79	0.01, 0.05, 0.1, 0.2, 0.5, 0.8, 1, 1.2, 1.5, 2, 5, 10	2	GALP
geneset_80	0.01, 0.05, 0.1, 0.2, 0.5, 0.8, 1, 1.2, 1.5, 2, 5, 10	2	GAPT
geneset_81	0.01, 0.05, 0.1, 0.2, 0.5, 0.8, 1, 1.2, 1.5, 2, 5, 10	2	GAST
geneset_82	0.01, 0.05, 0.1, 0.2, 0.5, 0.8, 1, 1.2, 1.5, 2, 5, 10	2	SMIM47
geneset_83	0.01, 0.05, 0.1, 0.2, 0.5, 0.8, 1, 1.2, 1.5, 2, 5, 10	2	C19orf84
geneset_84	0.01, 0.05, 0.1, 0.2, 0.5, 0.8, 1, 1.2, 1.5, 2, 5, 10	2	C17orf114
geneset_85	0.01, 0.05, 0.1, 0.2, 0.5, 0.8, 1, 1.2, 1.5, 2, 5, 10	2	LOC114841035
geneset_86	0.01, 0.05, 0.1, 0.2, 0.5, 0.8, 1, 1.2, 1.5, 2, 5, 10	2	LOC124904439
geneset_87	0.01, 0.05, 0.1, 0.2, 0.5, 0.8, 1, 1.2, 1.5, 2, 5, 10	2	C11orf71
geneset_88	0.01, 0.05, 0.1, 0.2, 0.5, 0.8, 1, 1.2, 1.5, 2, 5, 10	2	LOC122526780
geneset_89	0.01, 0.05, 0.1, 0.2, 0.5, 0.8, 1, 1.2, 1.5, 2, 5, 10	2	CXorf66
geneset_90	0.01, 0.05, 0.1, 0.2, 0.5, 0.8, 1, 1.2, 1.5, 2, 5, 10	2	C5orf46
geneset_91	0.01, 0.05, 0.1, 0.2, 0.5, 0.8, 1, 1.2, 1.5, 2, 5, 10	2	GPIHBP1
geneset_92	0.01, 0.05, 0.1, 0.2, 0.5, 0.8, 1, 1.2, 1.5, 2, 5, 10	2	GPR15LG
geneset_93	0.01, 0.05, 0.1, 0.2, 0.5, 0.8, 1, 1.2, 1.5, 2, 5, 10	2	HILPDA
geneset_94	0.01, 0.05, 0.1, 0.2, 0.5, 0.8, 1, 1.2, 1.5, 2, 5, 10	2	HRCT1
geneset_95	0.01, 0.05, 0.1, 0.2, 0.5, 0.8, 1, 1.2, 1.5, 2, 5, 10	2	IGIP
geneset_96	0.01, 0.05, 0.1, 0.2, 0.5, 0.8, 1, 1.2, 1.5, 2, 5, 10	2	IGSF23
geneset_97	0.01, 0.05, 0.1, 0.2, 0.5, 0.8, 1, 1.2, 1.5, 2, 5, 10	2	IL13
geneset_98	0.01, 0.05, 0.1, 0.2, 0.5, 0.8, 1, 1.2, 1.5, 2, 5, 10	2	IL2
geneset_99	0.01, 0.05, 0.1, 0.2, 0.5, 0.8, 1, 1.2, 1.5, 2, 5, 10	2	IL31
geneset_100	0.01, 0.05, 0.1, 0.2, 0.5, 0.8, 1, 1.2, 1.5, 2, 5, 10	2	IL33
geneset_101	0.01, 0.05, 0.1, 0.2, 0.5, 0.8, 1, 1.2, 1.5, 2, 5, 10	2	IL5
geneset_102	0.01, 0.05, 0.1, 0.2, 0.5, 0.8, 1, 1.2, 1.5, 2, 5, 10	2	JSRP1
geneset_103	0.01, 0.05, 0.1, 0.2, 0.5, 0.8, 1, 1.2, 1.5, 2, 5, 10	2	KRTAP27-1
geneset_104	0.01, 0.05, 0.1, 0.2, 0.5, 0.8, 1, 1.2, 1.5, 2, 5, 10	2	KRTAP7-1
geneset_105	0.01, 0.05, 0.1, 0.2, 0.5, 0.8, 1, 1.2, 1.5, 2, 5, 10	2	KRTAP8-1
geneset_106	0.01, 0.05, 0.1, 0.2, 0.5, 0.8, 1, 1.2, 1.5, 2, 5, 10	2	KRTDAP
geneset_121	0.01, 0.05, 0.1, 0.2, 0.5, 0.8, 1, 1.2, 1.5, 2, 5, 10	2	LOC128706665
geneset_180	0.01, 0.05, 0.1, 0.2, 0.5, 0.8, 1, 1.2, 1.5, 2, 5, 10	2	LOC128125818
geneset_182	0.01, 0.05, 0.1, 0.2, 0.5, 0.8, 1, 1.2, 1.5, 2, 5, 10	2	LOC128706666
geneset_183	0.01, 0.05, 0.1, 0.2, 0.5, 0.8, 1, 1.2, 1.5, 2, 5, 10	2	LAT
geneset_184	0.01, 0.05, 0.1, 0.2, 0.5, 0.8, 1, 1.2, 1.5, 2, 5, 10	2	LAX1
geneset_185	0.01, 0.05, 0.1, 0.2, 0.5, 0.8, 1, 1.2, 1.5, 2, 5, 10	2	LBHD1
geneset_186	0.01, 0.05, 0.1, 0.2, 0.5, 0.8, 1, 1.2, 1.5, 2, 5, 10	2	LCE6A
geneset_187	0.01, 0.05, 0.1, 0.2, 0.5, 0.8, 1, 1.2, 1.5, 2, 5, 10	2	LELP1
geneset_188	0.01, 0.05, 0.1, 0.2, 0.5, 0.8, 1, 1.2, 1.5, 2, 5, 10	2	LRCOL1
geneset_200	0.01, 0.05, 0.1, 0.2, 0.5, 0.8, 1, 1.2, 1.5, 2, 5, 10	2	MCEMP1
geneset_201	0.01, 0.05, 0.1, 0.2, 0.5, 0.8, 1, 1.2, 1.5, 2, 5, 10	2	MEPE
geneset_202	0.01, 0.05, 0.1, 0.2, 0.5, 0.8, 1, 1.2, 1.5, 2, 5, 10	2	MRLN
geneset_203	0.01, 0.05, 0.1, 0.2, 0.5, 0.8, 1, 1.2, 1.5, 2, 5, 10	2	MYMX
geneset_204	0.01, 0.05, 0.1, 0.2, 0.5, 0.8, 1, 1.2, 1.5, 2, 5, 10	2	ODAPH
geneset_205	0.01, 0.05, 0.1, 0.2, 0.5, 0.8, 1, 1.2, 1.5, 2, 5, 10	2	ODF4
geneset_206	0.01, 0.05, 0.1, 0.2, 0.5, 0.8, 1, 1.2, 1.5, 2, 5, 10	2	OPALIN
geneset_207	0.01, 0.05, 0.1, 0.2, 0.5, 0.8, 1, 1.2, 1.5, 2, 5, 10	2	OSM
geneset_211	0.01, 0.05, 0.1, 0.2, 0.5, 0.8, 1, 1.2, 1.5, 2, 5, 10	2	PATE2
geneset_212	0.01, 0.05, 0.1, 0.2, 0.5, 0.8, 1, 1.2, 1.5, 2, 5, 10	2	PCSK1N
geneset_213	0.01, 0.05, 0.1, 0.2, 0.5, 0.8, 1, 1.2, 1.5, 2, 5, 10	2	PLET1
geneset_214	0.01, 0.05, 0.1, 0.2, 0.5, 0.8, 1, 1.2, 1.5, 2, 5, 10	2	PRM3
geneset_215	0.01, 0.05, 0.1, 0.2, 0.5, 0.8, 1, 1.2, 1.5, 2, 5, 10	2	PRR19
geneset_216	0.01, 0.05, 0.1, 0.2, 0.5, 0.8, 1, 1.2, 1.5, 2, 5, 10	2	PRR30
geneset_217	0.01, 0.05, 0.1, 0.2, 0.5, 0.8, 1, 1.2, 1.5, 2, 5, 10	2	PRR32
geneset_218	0.01, 0.05, 0.1, 0.2, 0.5, 0.8, 1, 1.2, 1.5, 2, 5, 10	2	PTTG1IP2
geneset_219	0.01, 0.05, 0.1, 0.2, 0.5, 0.8, 1, 1.2, 1.5, 2, 5, 10	2	PXT1
geneset_220	0.01, 0.05, 0.1, 0.2, 0.5, 0.8, 1, 1.2, 1.5, 2, 5, 10	2	RNASE11
geneset_222	0.01, 0.05, 0.1, 0.2, 0.5, 0.8, 1, 1.2, 1.5, 2, 5, 10	2	SCIMP
geneset_223	0.01, 0.05, 0.1, 0.2, 0.5, 0.8, 1, 1.2, 1.5, 2, 5, 10	2	SMCO2
geneset_224	0.01, 0.05, 0.1, 0.2, 0.5, 0.8, 1, 1.2, 1.5, 2, 5, 10	2	SMIM17
geneset_225	0.01, 0.05, 0.1, 0.2, 0.5, 0.8, 1, 1.2, 1.5, 2, 5, 10	2	SMIM23
geneset_226	0.01, 0.05, 0.1, 0.2, 0.5, 0.8, 1, 1.2, 1.5, 2, 5, 10	2	SMIM31
geneset_227	0.01, 0.05, 0.1, 0.2, 0.5, 0.8, 1, 1.2, 1.5, 2, 5, 10	2	SMIM38
geneset_228	0.01, 0.05, 0.1, 0.2, 0.5, 0.8, 1, 1.2, 1.5, 2, 5, 10	2	SMIM39
geneset_229	0.01, 0.05, 0.1, 0.2, 0.5, 0.8, 1, 1.2, 1.5, 2, 5, 10	2	SMIM41
geneset_230	0.01, 0.05, 0.1, 0.2, 0.5, 0.8, 1, 1.2, 1.5, 2, 5, 10	2	SMIM43
geneset_231	0.01, 0.05, 0.1, 0.2, 0.5, 0.8, 1, 1.2, 1.5, 2, 5, 10	2	SMIM6
geneset_232	0.01, 0.05, 0.1, 0.2, 0.5, 0.8, 1, 1.2, 1.5, 2, 5, 10	2	SMIM9
geneset_233	0.01, 0.05, 0.1, 0.2, 0.5, 0.8, 1, 1.2, 1.5, 2, 5, 10	2	SNURF
geneset_234	0.01, 0.05, 0.1, 0.2, 0.5, 0.8, 1, 1.2, 1.5, 2, 5, 10	2	SPAAR
geneset_235	0.01, 0.05, 0.1, 0.2, 0.5, 0.8, 1, 1.2, 1.5, 2, 5, 10	2	SPATA19
geneset_236	0.01, 0.05, 0.1, 0.2, 0.5, 0.8, 1, 1.2, 1.5, 2, 5, 10	2	SPATA31G1
geneset_237	0.01, 0.05, 0.1, 0.2, 0.5, 0.8, 1, 1.2, 1.5, 2, 5, 10	2	SPATA32
geneset_238	0.01, 0.05, 0.1, 0.2, 0.5, 0.8, 1, 1.2, 1.5, 2, 5, 10	2	SPESP1
geneset_239	0.01, 0.05, 0.1, 0.2, 0.5, 0.8, 1, 1.2, 1.5, 2, 5, 10	2	SPINK8
geneset_240	0.01, 0.05, 0.1, 0.2, 0.5, 0.8, 1, 1.2, 1.5, 2, 5, 10	2	SPMIP9
geneset_241	0.01, 0.05, 0.1, 0.2, 0.5, 0.8, 1, 1.2, 1.5, 2, 5, 10	2	SPRN
geneset_242	0.01, 0.05, 0.1, 0.2, 0.5, 0.8, 1, 1.2, 1.5, 2, 5, 10	2	SPRR4
geneset_243	0.01, 0.05, 0.1, 0.2, 0.5, 0.8, 1, 1.2, 1.5, 2, 5, 10	2	SRARP
geneset_244	0.01, 0.05, 0.1, 0.2, 0.5, 0.8, 1, 1.2, 1.5, 2, 5, 10	2	SSMEM1
geneset_246	0.01, 0.05, 0.1, 0.2, 0.5, 0.8, 1, 1.2, 1.5, 2, 5, 10	2	TEX22
geneset_247	0.01, 0.05, 0.1, 0.2, 0.5, 0.8, 1, 1.2, 1.5, 2, 5, 10	2	TEX35
geneset_248	0.01, 0.05, 0.1, 0.2, 0.5, 0.8, 1, 1.2, 1.5, 2, 5, 10	2	TEX44
geneset_249	0.01, 0.05, 0.1, 0.2, 0.5, 0.8, 1, 1.2, 1.5, 2, 5, 10	2	TEX46
geneset_250	0.01, 0.05, 0.1, 0.2, 0.5, 0.8, 1, 1.2, 1.5, 2, 5, 10	2	TEX48
geneset_251	0.01, 0.05, 0.1, 0.2, 0.5, 0.8, 1, 1.2, 1.5, 2, 5, 10	2	TEX50
geneset_252	0.01, 0.05, 0.1, 0.2, 0.5, 0.8, 1, 1.2, 1.5, 2, 5, 10	2	TEX54
geneset_253	0.01, 0.05, 0.1, 0.2, 0.5, 0.8, 1, 1.2, 1.5, 2, 5, 10	2	TMEM190
geneset_254	0.01, 0.05, 0.1, 0.2, 0.5, 0.8, 1, 1.2, 1.5, 2, 5, 10	2	TMEM202
geneset_255	0.01, 0.05, 0.1, 0.2, 0.5, 0.8, 1, 1.2, 1.5, 2, 5, 10	2	TMEM210
geneset_256	0.01, 0.05, 0.1, 0.2, 0.5, 0.8, 1, 1.2, 1.5, 2, 5, 10	2	TMEM225
geneset_257	0.01, 0.05, 0.1, 0.2, 0.5, 0.8, 1, 1.2, 1.5, 2, 5, 10	2	TMEM239
geneset_258	0.01, 0.05, 0.1, 0.2, 0.5, 0.8, 1, 1.2, 1.5, 2, 5, 10	2	TMEM270
geneset_259	0.01, 0.05, 0.1, 0.2, 0.5, 0.8, 1, 1.2, 1.5, 2, 5, 10	2	C20orf202
geneset_260	0.01, 0.05, 0.1, 0.2, 0.5, 0.8, 1, 1.2, 1.5, 2, 5, 10	2	TMEM89
geneset_261	0.01, 0.05, 0.1, 0.2, 0.5, 0.8, 1, 1.2, 1.5, 2, 5, 10	2	TNFRSF13C
geneset_262	0.01, 0.05, 0.1, 0.2, 0.5, 0.8, 1, 1.2, 1.5, 2, 5, 10	2	TNP1
geneset_263	0.01, 0.05, 0.1, 0.2, 0.5, 0.8, 1, 1.2, 1.5, 2, 5, 10	2	TRPC5OS
geneset_264	0.01, 0.05, 0.1, 0.2, 0.5, 0.8, 1, 1.2, 1.5, 2, 5, 10	2	TSLP
geneset_265	0.01, 0.05, 0.1, 0.2, 0.5, 0.8, 1, 1.2, 1.5, 2, 5, 10	2	TUG1
geneset_266	0.01, 0.05, 0.1, 0.2, 0.5, 0.8, 1, 1.2, 1.5, 2, 5, 10	2	UTF1
geneset_267	0.01, 0.05, 0.1, 0.2, 0.5, 0.8, 1, 1.2, 1.5, 2, 5, 10	2	WFDC13
geneset_268	0.01, 0.05, 0.1, 0.2, 0.5, 0.8, 1, 1.2, 1.5, 2, 5, 10	2	ZNF428
geneset_272	0.01, 0.05, 0.1, 0.2, 0.5, 0.8, 1, 1.2, 1.5, 2, 5, 10	3	C19orf81
geneset_273	0.01, 0.05, 0.1, 0.2, 0.5, 0.8, 1, 1.2, 1.5, 2, 5, 10	3	C13orf46_1
geneset_273	0.01, 0.05, 0.1, 0.2, 0.5, 0.8, 1, 1.2, 1.5, 2, 5, 10	3	C13orf46
geneset_274	0.01, 0.05, 0.1, 0.2, 0.5, 0.8, 1, 1.2, 1.5, 2, 5, 10	3	C4orf3
geneset_275	0.01, 0.05, 0.1, 0.2, 0.5, 0.8, 1, 1.2, 1.5, 2, 5, 10	3	C16orf92
geneset_276	0.01, 0.05, 0.1, 0.2, 0.5, 0.8, 1, 1.2, 1.5, 2, 5, 10	3	C1orf185
geneset_277	0.01, 0.05, 0.1, 0.2, 0.5, 0.8, 1, 1.2, 1.5, 2, 5, 10	3	C2orf92_1
geneset_277	0.01, 0.05, 0.1, 0.2, 0.5, 0.8, 1, 1.2, 1.5, 2, 5, 10	3	C2orf92
geneset_278	0.01, 0.05, 0.1, 0.2, 0.5, 0.8, 1, 1.2, 1.5, 2, 5, 10	3	C1orf162
geneset_281	0.01, 0.05, 0.1, 0.2, 0.5, 0.8, 1, 1.2, 1.5, 2, 5, 10	3	TINCR
geneset_286	0.01, 0.05, 0.1, 0.2, 0.5, 0.8, 1, 1.2, 1.5, 2, 5, 10	3	ASB17
geneset_287	0.01, 0.05, 0.1, 0.2, 0.5, 0.8, 1, 1.2, 1.5, 2, 5, 10	3	ANXA2R
geneset_289	0.01, 0.05, 0.1, 0.2, 0.5, 0.8, 1, 1.2, 1.5, 2, 5, 10	3	C5orf58
geneset_290	0.01, 0.05, 0.1, 0.2, 0.5, 0.8, 1, 1.2, 1.5, 2, 5, 10	3	CCDC192
geneset_291	0.01, 0.05, 0.1, 0.2, 0.5, 0.8, 1, 1.2, 1.5, 2, 5, 10	3	CCDC182
geneset_292	0.01, 0.05, 0.1, 0.2, 0.5, 0.8, 1, 1.2, 1.5, 2, 5, 10	3	CCER2_1
geneset_292	0.01, 0.05, 0.1, 0.2, 0.5, 0.8, 1, 1.2, 1.5, 2, 5, 10	3	CCER2
geneset_293	0.01, 0.05, 0.1, 0.2, 0.5, 0.8, 1, 1.2, 1.5, 2, 5, 10	3	CD19
geneset_294	0.01, 0.05, 0.1, 0.2, 0.5, 0.8, 1, 1.2, 1.5, 2, 5, 10	3	CIMIP3
geneset_295	0.01, 0.05, 0.1, 0.2, 0.5, 0.8, 1, 1.2, 1.5, 2, 5, 10	3	COX8C_1
geneset_295	0.01, 0.05, 0.1, 0.2, 0.5, 0.8, 1, 1.2, 1.5, 2, 5, 10	3	COX8C
geneset_296	0.01, 0.05, 0.1, 0.2, 0.5, 0.8, 1, 1.2, 1.5, 2, 5, 10	3	CYS1
geneset_297	0.01, 0.05, 0.1, 0.2, 0.5, 0.8, 1, 1.2, 1.5, 2, 5, 10	3	DEFB1_1
geneset_297	0.01, 0.05, 0.1, 0.2, 0.5, 0.8, 1, 1.2, 1.5, 2, 5, 10	3	DEFB1
geneset_298	0.01, 0.05, 0.1, 0.2, 0.5, 0.8, 1, 1.2, 1.5, 2, 5, 10	3	DEFB127
geneset_298	0.01, 0.05, 0.1, 0.2, 0.5, 0.8, 1, 1.2, 1.5, 2, 5, 10	3	DEFB128
geneset_299	0.01, 0.05, 0.1, 0.2, 0.5, 0.8, 1, 1.2, 1.5, 2, 5, 10	3	DEFB118
geneset_300	0.01, 0.05, 0.1, 0.2, 0.5, 0.8, 1, 1.2, 1.5, 2, 5, 10	3	DEFB123
geneset_301	0.01, 0.05, 0.1, 0.2, 0.5, 0.8, 1, 1.2, 1.5, 2, 5, 10	3	DEFB136_1
geneset_301	0.01, 0.05, 0.1, 0.2, 0.5, 0.8, 1, 1.2, 1.5, 2, 5, 10	3	DEFB136
geneset_302	0.01, 0.05, 0.1, 0.2, 0.5, 0.8, 1, 1.2, 1.5, 2, 5, 10	3	DEFB131A
geneset_302	0.01, 0.05, 0.1, 0.2, 0.5, 0.8, 1, 1.2, 1.5, 2, 5, 10	3	DEFB131B
geneset_303	0.01, 0.05, 0.1, 0.2, 0.5, 0.8, 1, 1.2, 1.5, 2, 5, 10	3	DYNAP
geneset_305	0.01, 0.05, 0.1, 0.2, 0.5, 0.8, 1, 1.2, 1.5, 2, 5, 10	3	EDDM3A
geneset_305	0.01, 0.05, 0.1, 0.2, 0.5, 0.8, 1, 1.2, 1.5, 2, 5, 10	3	EDDM3B
geneset_306	0.01, 0.05, 0.1, 0.2, 0.5, 0.8, 1, 1.2, 1.5, 2, 5, 10	3	FAM209A
geneset_306	0.01, 0.05, 0.1, 0.2, 0.5, 0.8, 1, 1.2, 1.5, 2, 5, 10	3	FAM209B
geneset_308	0.01, 0.05, 0.1, 0.2, 0.5, 0.8, 1, 1.2, 1.5, 2, 5, 10	3	GCSAM_1
geneset_308	0.01, 0.05, 0.1, 0.2, 0.5, 0.8, 1, 1.2, 1.5, 2, 5, 10	3	GCSAM
geneset_309	0.01, 0.05, 0.1, 0.2, 0.5, 0.8, 1, 1.2, 1.5, 2, 5, 10	3	GFY
geneset_310	0.01, 0.05, 0.1, 0.2, 0.5, 0.8, 1, 1.2, 1.5, 2, 5, 10	3	C17orf78_1
geneset_310	0.01, 0.05, 0.1, 0.2, 0.5, 0.8, 1, 1.2, 1.5, 2, 5, 10	3	C17orf78
geneset_311	0.01, 0.05, 0.1, 0.2, 0.5, 0.8, 1, 1.2, 1.5, 2, 5, 10	3	NNAT
geneset_312	0.01, 0.05, 0.1, 0.2, 0.5, 0.8, 1, 1.2, 1.5, 2, 5, 10	3	GYPA
geneset_312	0.01, 0.05, 0.1, 0.2, 0.5, 0.8, 1, 1.2, 1.5, 2, 5, 10	3	GYPB
geneset_313	0.01, 0.05, 0.1, 0.2, 0.5, 0.8, 1, 1.2, 1.5, 2, 5, 10	3	HMGN5
geneset_314	0.01, 0.05, 0.1, 0.2, 0.5, 0.8, 1, 1.2, 1.5, 2, 5, 10	3	HRK
geneset_315	0.01, 0.05, 0.1, 0.2, 0.5, 0.8, 1, 1.2, 1.5, 2, 5, 10	3	IL9
geneset_377	0.01, 0.05, 0.1, 0.2, 0.5, 0.8, 1, 1.2, 1.5, 2, 5, 10	3	LLCFC1_1
geneset_377	0.01, 0.05, 0.1, 0.2, 0.5, 0.8, 1, 1.2, 1.5, 2, 5, 10	3	LLCFC1
geneset_381	0.01, 0.05, 0.1, 0.2, 0.5, 0.8, 1, 1.2, 1.5, 2, 5, 10	3	MRFAP1
geneset_381	0.01, 0.05, 0.1, 0.2, 0.5, 0.8, 1, 1.2, 1.5, 2, 5, 10	3	MRFAP1L1
geneset_383	0.01, 0.05, 0.1, 0.2, 0.5, 0.8, 1, 1.2, 1.5, 2, 5, 10	3	PRR27_1
geneset_383	0.01, 0.05, 0.1, 0.2, 0.5, 0.8, 1, 1.2, 1.5, 2, 5, 10	3	PRR27
geneset_384	0.01, 0.05, 0.1, 0.2, 0.5, 0.8, 1, 1.2, 1.5, 2, 5, 10	3	PTPRCAP
geneset_385	0.01, 0.05, 0.1, 0.2, 0.5, 0.8, 1, 1.2, 1.5, 2, 5, 10	3	SMIM27
geneset_386	0.01, 0.05, 0.1, 0.2, 0.5, 0.8, 1, 1.2, 1.5, 2, 5, 10	3	SCGB1A1
geneset_387	0.01, 0.05, 0.1, 0.2, 0.5, 0.8, 1, 1.2, 1.5, 2, 5, 10	3	SCGB2A1
geneset_387	0.01, 0.05, 0.1, 0.2, 0.5, 0.8, 1, 1.2, 1.5, 2, 5, 10	3	SCGB2A2
geneset_388	0.01, 0.05, 0.1, 0.2, 0.5, 0.8, 1, 1.2, 1.5, 2, 5, 10	3	SECTM1
geneset_389	0.01, 0.05, 0.1, 0.2, 0.5, 0.8, 1, 1.2, 1.5, 2, 5, 10	3	SPACA7_1
geneset_389	0.01, 0.05, 0.1, 0.2, 0.5, 0.8, 1, 1.2, 1.5, 2, 5, 10	3	SPACA7
geneset_390	0.01, 0.05, 0.1, 0.2, 0.5, 0.8, 1, 1.2, 1.5, 2, 5, 10	3	SPATA33
geneset_391	0.01, 0.05, 0.1, 0.2, 0.5, 0.8, 1, 1.2, 1.5, 2, 5, 10	3	SPEM1_1
geneset_391	0.01, 0.05, 0.1, 0.2, 0.5, 0.8, 1, 1.2, 1.5, 2, 5, 10	3	SPEM1
geneset_392	0.01, 0.05, 0.1, 0.2, 0.5, 0.8, 1, 1.2, 1.5, 2, 5, 10	3	SPEM2_1
geneset_392	0.01, 0.05, 0.1, 0.2, 0.5, 0.8, 1, 1.2, 1.5, 2, 5, 10	3	SPEM2
geneset_393	0.01, 0.05, 0.1, 0.2, 0.5, 0.8, 1, 1.2, 1.5, 2, 5, 10	3	TMCO2
geneset_394	0.01, 0.05, 0.1, 0.2, 0.5, 0.8, 1, 1.2, 1.5, 2, 5, 10	3	TEX19
geneset_395	0.01, 0.05, 0.1, 0.2, 0.5, 0.8, 1, 1.2, 1.5, 2, 5, 10	3	TEX51
geneset_396	0.01, 0.05, 0.1, 0.2, 0.5, 0.8, 1, 1.2, 1.5, 2, 5, 10	3	TMEM191B
geneset_396	0.01, 0.05, 0.1, 0.2, 0.5, 0.8, 1, 1.2, 1.5, 2, 5, 10	3	TMEM191C
geneset_397	0.01, 0.05, 0.1, 0.2, 0.5, 0.8, 1, 1.2, 1.5, 2, 5, 10	3	WFDC10A
geneset_397	0.01, 0.05, 0.1, 0.2, 0.5, 0.8, 1, 1.2, 1.5, 2, 5, 10	3	WFDC10B
geneset_402	0.01, 0.05, 0.1, 0.2, 0.5, 0.8, 1, 1.2, 1.5, 2, 5, 10	3	PRCD
geneset_404	0.01, 0.05, 0.1, 0.2, 0.5, 0.8, 1, 1.2, 1.5, 2, 5, 10	4	C10orf120
geneset_405	0.01, 0.05, 0.1, 0.2, 0.5, 0.8, 1, 1.2, 1.5, 2, 5, 10	4	AMBN
geneset_406	0.01, 0.05, 0.1, 0.2, 0.5, 0.8, 1, 1.2, 1.5, 2, 5, 10	4	AMTN
geneset_407	0.01, 0.05, 0.1, 0.2, 0.5, 0.8, 1, 1.2, 1.5, 2, 5, 10	4	LOC124904094_1
geneset_407	0.01, 0.05, 0.1, 0.2, 0.5, 0.8, 1, 1.2, 1.5, 2, 5, 10	4	LOC124904094
geneset_409	0.01, 0.05, 0.1, 0.2, 0.5, 0.8, 1, 1.2, 1.5, 2, 5, 10	4	ODAM
geneset_411	0.01, 0.05, 0.1, 0.2, 0.5, 0.8, 1, 1.2, 1.5, 2, 5, 10	4	CAGE1
geneset_412	0.01, 0.05, 0.1, 0.2, 0.5, 0.8, 1, 1.2, 1.5, 2, 5, 10	4	LOC107983987
geneset_412	0.01, 0.05, 0.1, 0.2, 0.5, 0.8, 1, 1.2, 1.5, 2, 5, 10	4	SMIM34
geneset_413	0.01, 0.05, 0.1, 0.2, 0.5, 0.8, 1, 1.2, 1.5, 2, 5, 10	4	TEX29
geneset_415	0.01, 0.05, 0.1, 0.2, 0.5, 0.8, 1, 1.2, 1.5, 2, 5, 10	4	SPMIP3
geneset_416	0.01, 0.05, 0.1, 0.2, 0.5, 0.8, 1, 1.2, 1.5, 2, 5, 10	4	C16orf54
geneset_417	0.01, 0.05, 0.1, 0.2, 0.5, 0.8, 1, 1.2, 1.5, 2, 5, 10	4	CCDC195
geneset_419	0.01, 0.05, 0.1, 0.2, 0.5, 0.8, 1, 1.2, 1.5, 2, 5, 10	4	CCDC116
geneset_420	0.01, 0.05, 0.1, 0.2, 0.5, 0.8, 1, 1.2, 1.5, 2, 5, 10	4	CCDC7
geneset_421	0.01, 0.05, 0.1, 0.2, 0.5, 0.8, 1, 1.2, 1.5, 2, 5, 10	4	DDN
geneset_422	0.01, 0.05, 0.1, 0.2, 0.5, 0.8, 1, 1.2, 1.5, 2, 5, 10	4	EID2
geneset_422	0.01, 0.05, 0.1, 0.2, 0.5, 0.8, 1, 1.2, 1.5, 2, 5, 10	4	EID2B
geneset_423	0.01, 0.05, 0.1, 0.2, 0.5, 0.8, 1, 1.2, 1.5, 2, 5, 10	4	ETDA
geneset_423	0.01, 0.05, 0.1, 0.2, 0.5, 0.8, 1, 1.2, 1.5, 2, 5, 10	4	ETDB
geneset_423	0.01, 0.05, 0.1, 0.2, 0.5, 0.8, 1, 1.2, 1.5, 2, 5, 10	4	ETDC
geneset_424	0.01, 0.05, 0.1, 0.2, 0.5, 0.8, 1, 1.2, 1.5, 2, 5, 10	4	FAM24A
geneset_424	0.01, 0.05, 0.1, 0.2, 0.5, 0.8, 1, 1.2, 1.5, 2, 5, 10	4	FAM24B
geneset_425	0.01, 0.05, 0.1, 0.2, 0.5, 0.8, 1, 1.2, 1.5, 2, 5, 10	4	C3orf49
geneset_426	0.01, 0.05, 0.1, 0.2, 0.5, 0.8, 1, 1.2, 1.5, 2, 5, 10	4	C20orf204
geneset_427	0.01, 0.05, 0.1, 0.2, 0.5, 0.8, 1, 1.2, 1.5, 2, 5, 10	4	SCGB1D1
geneset_427	0.01, 0.05, 0.1, 0.2, 0.5, 0.8, 1, 1.2, 1.5, 2, 5, 10	4	SCGB1D2
geneset_427	0.01, 0.05, 0.1, 0.2, 0.5, 0.8, 1, 1.2, 1.5, 2, 5, 10	4	SCGB1D4
geneset_429	0.01, 0.05, 0.1, 0.2, 0.5, 0.8, 1, 1.2, 1.5, 2, 5, 10	4	HEATR9_1
geneset_429	0.01, 0.05, 0.1, 0.2, 0.5, 0.8, 1, 1.2, 1.5, 2, 5, 10	4	HEATR9
geneset_430	0.01, 0.05, 0.1, 0.2, 0.5, 0.8, 1, 1.2, 1.5, 2, 5, 10	4	IL4
geneset_431	0.01, 0.05, 0.1, 0.2, 0.5, 0.8, 1, 1.2, 1.5, 2, 5, 10	4	IQCM
geneset_432	0.01, 0.05, 0.1, 0.2, 0.5, 0.8, 1, 1.2, 1.5, 2, 5, 10	4	KPLCE
geneset_432	0.01, 0.05, 0.1, 0.2, 0.5, 0.8, 1, 1.2, 1.5, 2, 5, 10	4	KPRP
geneset_433	0.01, 0.05, 0.1, 0.2, 0.5, 0.8, 1, 1.2, 1.5, 2, 5, 10	4	C4orf51
geneset_486	0.01, 0.05, 0.1, 0.2, 0.5, 0.8, 1, 1.2, 1.5, 2, 5, 10	4	TMIGD2
geneset_487	0.01, 0.05, 0.1, 0.2, 0.5, 0.8, 1, 1.2, 1.5, 2, 5, 10	4	KISS1
geneset_489	0.01, 0.05, 0.1, 0.2, 0.5, 0.8, 1, 1.2, 1.5, 2, 5, 10	4	C16orf86
geneset_499	0.01, 0.05, 0.1, 0.2, 0.5, 0.8, 1, 1.2, 1.5, 2, 5, 10	4	PATE1
geneset_499	0.01, 0.05, 0.1, 0.2, 0.5, 0.8, 1, 1.2, 1.5, 2, 5, 10	4	PATE3
geneset_501	0.01, 0.05, 0.1, 0.2, 0.5, 0.8, 1, 1.2, 1.5, 2, 5, 10	4	PRND
geneset_502	0.01, 0.05, 0.1, 0.2, 0.5, 0.8, 1, 1.2, 1.5, 2, 5, 10	4	RHEX
geneset_503	0.01, 0.05, 0.1, 0.2, 0.5, 0.8, 1, 1.2, 1.5, 2, 5, 10	4	SPATA25
geneset_504	0.01, 0.05, 0.1, 0.2, 0.5, 0.8, 1, 1.2, 1.5, 2, 5, 10	4	SCGB1C1
geneset_504	0.01, 0.05, 0.1, 0.2, 0.5, 0.8, 1, 1.2, 1.5, 2, 5, 10	4	SCGB1C2_1
geneset_504	0.01, 0.05, 0.1, 0.2, 0.5, 0.8, 1, 1.2, 1.5, 2, 5, 10	4	SCGB1C2
geneset_505	0.01, 0.05, 0.1, 0.2, 0.5, 0.8, 1, 1.2, 1.5, 2, 5, 10	4	SCGB3A1
geneset_505	0.01, 0.05, 0.1, 0.2, 0.5, 0.8, 1, 1.2, 1.5, 2, 5, 10	4	SCGB3A2
geneset_506	0.01, 0.05, 0.1, 0.2, 0.5, 0.8, 1, 1.2, 1.5, 2, 5, 10	4	SMCO1
geneset_507	0.01, 0.05, 0.1, 0.2, 0.5, 0.8, 1, 1.2, 1.5, 2, 5, 10	4	SPATA24
geneset_508	0.01, 0.05, 0.1, 0.2, 0.5, 0.8, 1, 1.2, 1.5, 2, 5, 10	4	SPATA9
geneset_509	0.01, 0.05, 0.1, 0.2, 0.5, 0.8, 1, 1.2, 1.5, 2, 5, 10	4	TMEM262
geneset_510	0.01, 0.05, 0.1, 0.2, 0.5, 0.8, 1, 1.2, 1.5, 2, 5, 10	4	TSACC
geneset_511	0.01, 0.05, 0.1, 0.2, 0.5, 0.8, 1, 1.2, 1.5, 2, 5, 10	4	TSGA13
geneset_512	0.01, 0.05, 0.1, 0.2, 0.5, 0.8, 1, 1.2, 1.5, 2, 5, 10	4	WFDC11
geneset_512	0.01, 0.05, 0.1, 0.2, 0.5, 0.8, 1, 1.2, 1.5, 2, 5, 10	4	WFDC9
geneset_513	0.01, 0.05, 0.1, 0.2, 0.5, 0.8, 1, 1.2, 1.5, 2, 5, 10	4	ZBP1
geneset_514	0.01, 0.05, 0.1, 0.2, 0.5, 0.8, 1, 1.2, 1.5, 2, 5, 10	4	ZBED2
geneset_514	0.01, 0.05, 0.1, 0.2, 0.5, 0.8, 1, 1.2, 1.5, 2, 5, 10	4	ZBED3
geneset_515	0.01, 0.05, 0.1, 0.2, 0.5, 0.8, 1, 1.2, 1.5, 2, 5, 10	4	RPL41
geneset_516	0.01, 0.05, 0.1, 0.2, 0.5, 0.8, 1, 1.2, 1.5, 2, 5, 10	5	C4orf46
geneset_517	0.01, 0.05, 0.1, 0.2, 0.5, 0.8, 1, 1.2, 1.5, 2, 5, 10	5	AMELX
geneset_517	0.01, 0.05, 0.1, 0.2, 0.5, 0.8, 1, 1.2, 1.5, 2, 5, 10	5	AMELY
geneset_518	0.01, 0.05, 0.1, 0.2, 0.5, 0.8, 1, 1.2, 1.5, 2, 5, 10	5	NREP
geneset_519	0.01, 0.05, 0.1, 0.2, 0.5, 0.8, 1, 1.2, 1.5, 2, 5, 10	5	HCST
geneset_520	0.01, 0.05, 0.1, 0.2, 0.5, 0.8, 1, 1.2, 1.5, 2, 5, 10	5	C8orf90_1
geneset_520	0.01, 0.05, 0.1, 0.2, 0.5, 0.8, 1, 1.2, 1.5, 2, 5, 10	5	C8orf90
geneset_522	10	5	FNDC8
geneset_523	0.01, 0.05, 0.1, 0.2, 0.5, 0.8, 1, 1.2, 1.5, 2, 5, 10	5	ADIG
geneset_524	5, 10	5	AKAIN1
geneset_525	0.01, 0.05, 0.1, 0.2, 0.5, 0.8, 1, 1.2, 1.5, 2, 5, 10	5	C1orf141
geneset_526	0.01, 0.05, 0.1, 0.2, 0.5, 0.8, 1, 1.2, 1.5, 2, 5, 10	5	C11orf42
geneset_527	0.01, 0.05, 0.1, 0.2, 0.5, 0.8, 1, 1.2, 1.5, 2, 5, 10	5	C1orf56
geneset_528	0.01, 0.05, 0.1, 0.2, 0.5, 0.8, 1, 1.2, 1.5, 2, 5, 10	5	CIMIP6
geneset_529	0.01, 0.05, 0.1, 0.2, 0.5, 0.8, 1, 1.2, 1.5, 2, 5, 10	5	C3orf62
geneset_530	0.01, 0.05, 0.1, 0.2, 0.5, 0.8, 1, 1.2, 1.5, 2, 5, 10	5	C2orf66
geneset_531	0.01, 0.05, 0.1, 0.2, 0.5, 0.8, 1, 1.2, 1.5, 2, 5, 10	5	EMCN
geneset_532	0.01, 0.05, 0.1, 0.2, 0.5, 0.8, 1, 1.2, 1.5, 2, 5, 10	5	FAM236A
geneset_532	0.01, 0.05, 0.1, 0.2, 0.5, 0.8, 1, 1.2, 1.5, 2, 5, 10	5	FAM236B
geneset_532	0.01, 0.05, 0.1, 0.2, 0.5, 0.8, 1, 1.2, 1.5, 2, 5, 10	5	FAM236C
geneset_532	0.01, 0.05, 0.1, 0.2, 0.5, 0.8, 1, 1.2, 1.5, 2, 5, 10	5	FAM236D
geneset_533	0.01, 0.05, 0.1, 0.2, 0.5, 0.8, 1, 1.2, 1.5, 2, 5, 10	5	FAM25A
geneset_533	0.01, 0.05, 0.1, 0.2, 0.5, 0.8, 1, 1.2, 1.5, 2, 5, 10	5	FAM25C_1
geneset_533	0.01, 0.05, 0.1, 0.2, 0.5, 0.8, 1, 1.2, 1.5, 2, 5, 10	5	FAM25C
geneset_533	0.01, 0.05, 0.1, 0.2, 0.5, 0.8, 1, 1.2, 1.5, 2, 5, 10	5	FAM25G
geneset_534	0.01, 0.05, 0.1, 0.2, 0.5, 0.8, 1, 1.2, 1.5, 2, 5, 10	5	INCA1
geneset_535	0.01, 0.05, 0.1, 0.2, 0.5, 0.8, 1, 1.2, 1.5, 2, 5, 10	5	IZUMO2
geneset_536	0.01, 0.05, 0.1, 0.2, 0.5, 0.8, 1, 1.2, 1.5, 2, 5, 10	5	IZUMO4
geneset_537	0.01, 0.05, 0.1, 0.2, 0.5, 0.8, 1, 1.2, 1.5, 2, 5, 10	5	IGFL1
geneset_537	0.01, 0.05, 0.1, 0.2, 0.5, 0.8, 1, 1.2, 1.5, 2, 5, 10	5	IGFL2
geneset_537	0.01, 0.05, 0.1, 0.2, 0.5, 0.8, 1, 1.2, 1.5, 2, 5, 10	5	IGFL3
geneset_537	0.01, 0.05, 0.1, 0.2, 0.5, 0.8, 1, 1.2, 1.5, 2, 5, 10	5	IGFL4
geneset_538	0.01, 0.05, 0.1, 0.2, 0.5, 0.8, 1, 1.2, 1.5, 2, 5, 10	5	IL21
geneset_539	0.01, 0.05, 0.1, 0.2, 0.5, 0.8, 1, 1.2, 1.5, 2, 5, 10	5	KHDC1
geneset_539	0.01, 0.05, 0.1, 0.2, 0.5, 0.8, 1, 1.2, 1.5, 2, 5, 10	5	KHDC1L
geneset_569	0.01, 0.05, 0.1, 0.2, 0.5, 0.8, 1, 1.2, 1.5, 2, 5, 10	5	LOC112694756
geneset_582	0.01, 0.05, 0.1, 0.2, 0.5, 0.8, 1, 1.2, 1.5, 2, 5, 10	5	FMR1NB
geneset_584	0.01, 0.05, 0.1, 0.2, 0.5, 0.8, 1, 1.2, 1.5, 2, 5, 10	5	TNFSF18
geneset_591	0.01, 0.05, 0.1, 0.2, 0.5, 0.8, 1, 1.2, 1.5, 2, 5, 10	5	MTLN
geneset_593	0.01, 0.05, 0.1, 0.2, 0.5, 0.8, 1, 1.2, 1.5, 2, 5, 10	5	PMAIP1
geneset_594	0.01, 0.05, 0.1, 0.2, 0.5, 0.8, 1, 1.2, 1.5, 2, 5, 10	5	PTMS
geneset_595	0.01, 0.05, 0.1, 0.2, 0.5, 0.8, 1, 1.2, 1.5, 2, 5, 10	5	SMIM35
geneset_596	0.01, 0.05, 0.1, 0.2, 0.5, 0.8, 1, 1.2, 1.5, 2, 5, 10	5	SMIM33_1
geneset_596	0.01, 0.05, 0.1, 0.2, 0.5, 0.8, 1, 1.2, 1.5, 2, 5, 10	5	SMIM33
geneset_597	0.01, 0.05, 0.1, 0.2, 0.5, 0.8, 1, 1.2, 1.5, 2, 5, 10	5	STRIT1
geneset_598	0.01, 0.05, 0.1, 0.2, 0.5, 0.8, 1, 1.2, 1.5, 2, 5, 10	5	SPMIP8
geneset_599	0.01, 0.05, 0.1, 0.2, 0.5, 0.8, 1, 1.2, 1.5, 2, 5, 10	5	TEX38
geneset_600	0.01, 0.05, 0.1, 0.2, 0.5, 0.8, 1, 1.2, 1.5, 2, 5, 10	5	TROAP
geneset_601	0.01, 0.05, 0.1, 0.2, 0.5, 0.8, 1, 1.2, 1.5, 2, 5, 10	5	TSKS
geneset_602	0.01, 0.05, 0.1, 0.2, 0.5, 0.8, 1, 1.2, 1.5, 2, 5, 10	5	TMEM247
geneset_603	0.01, 0.05, 0.1, 0.2, 0.5, 0.8, 1, 1.2, 1.5, 2, 5, 10	5	TMEM249_1
geneset_603	0.01, 0.05, 0.1, 0.2, 0.5, 0.8, 1, 1.2, 1.5, 2, 5, 10	5	TMEM249
geneset_604	0.01, 0.05, 0.1, 0.2, 0.5, 0.8, 1, 1.2, 1.5, 2, 5, 10	5	TMEM273
geneset_605	0.01, 0.05, 0.1, 0.2, 0.5, 0.8, 1, 1.2, 1.5, 2, 5, 10	5	ARMH2
geneset_606	0.01, 0.05, 0.1, 0.2, 0.5, 0.8, 1, 1.2, 1.5, 2, 5, 10	5	EFCAB9
geneset_607	0.01, 0.05, 0.1, 0.2, 0.5, 0.8, 1, 1.2, 1.5, 2, 5, 10	5	KNCN
geneset_608	0.01, 0.05, 0.1, 0.2, 0.5, 0.8, 1, 1.2, 1.5, 2, 5, 10	5	SMLR1
geneset_609	0.01, 0.05, 0.1, 0.2, 0.5, 0.8, 1, 1.2, 1.5, 2, 5, 10	5	SIT1
geneset_610	0.01, 0.05, 0.1, 0.2, 0.5, 0.8, 1, 1.2, 1.5, 2, 5, 10	5	SMIM26
geneset_611	0.01, 0.05, 0.1, 0.2, 0.5, 0.8, 1, 1.2, 1.5, 2, 5, 10	5	TMEM265
geneset_612	0.01, 0.05, 0.1, 0.2, 0.5, 0.8, 1, 1.2, 1.5, 2, 5, 10	6	C11orf97
geneset_613	0.01, 0.05, 0.1, 0.2, 0.5, 0.8, 1, 1.2, 1.5, 2, 5, 10	6	C4orf36
geneset_614	0.01, 0.05, 0.1, 0.2, 0.5, 0.8, 1, 1.2, 1.5, 2, 5, 10	6	C9orf43
geneset_615	0.01, 0.05, 0.1, 0.2, 0.5, 0.8, 1, 1.2, 1.5, 2, 5, 10	6	SHLD1
geneset_616	0.01, 0.05, 0.1, 0.2, 0.5, 0.8, 1, 1.2, 1.5, 2, 5, 10	6	ADIRF
geneset_618	0.01, 0.05, 0.1, 0.2, 0.5, 0.8, 1, 1.2, 1.5, 2, 5, 10	6	GGN
geneset_619	0.01, 0.05, 0.1, 0.2, 0.5, 0.8, 1, 1.2, 1.5, 2, 5, 10	6	C5orf47
geneset_620	0.01, 0.05, 0.1, 0.2, 0.5, 0.8, 1, 1.2, 1.5, 2, 5, 10	6	BRME1_1
geneset_620	0.01, 0.05, 0.1, 0.2, 0.5, 0.8, 1, 1.2, 1.5, 2, 5, 10	6	BRME1
geneset_621	0.01, 0.05, 0.1, 0.2, 0.5, 0.8, 1, 1.2, 1.5, 2, 5, 10	6	HEMGN
geneset_622	5, 10	6	DMP1
geneset_625	0.01, 0.05, 0.1, 0.2, 0.5, 0.8, 1, 1.2, 1.5, 2, 5, 10	6	APLN
geneset_626	0.01, 0.05, 0.1, 0.2, 0.5, 0.8, 1, 1.2, 1.5, 2, 5, 10	6	APOBEC4
geneset_627	0.01, 0.05, 0.1, 0.2, 0.5, 0.8, 1, 1.2, 1.5, 2, 5, 10	6	C10orf95
geneset_628	0.01, 0.05, 0.1, 0.2, 0.5, 0.8, 1, 1.2, 1.5, 2, 5, 10	6	C16orf78
geneset_629	0.01, 0.05, 0.1, 0.2, 0.5, 0.8, 1, 1.2, 1.5, 2, 5, 10	6	SPMAP1_1
geneset_629	0.01, 0.05, 0.1, 0.2, 0.5, 0.8, 1, 1.2, 1.5, 2, 5, 10	6	SPMAP1
geneset_630	0.01, 0.05, 0.1, 0.2, 0.5, 0.8, 1, 1.2, 1.5, 2, 5, 10	6	TEKTIP1
geneset_631	0.01, 0.05, 0.1, 0.2, 0.5, 0.8, 1, 1.2, 1.5, 2, 5, 10	6	C1orf94
geneset_632	0.01, 0.05, 0.1, 0.2, 0.5, 0.8, 1, 1.2, 1.5, 2, 5, 10	6	C10orf143
geneset_633	0.01, 0.05, 0.1, 0.2, 0.5, 0.8, 1, 1.2, 1.5, 2, 5, 10	6	CWH43
geneset_634	0.01, 0.05, 0.1, 0.2, 0.5, 0.8, 1, 1.2, 1.5, 2, 5, 10	6	CATSPERB_1
geneset_634	0.01, 0.05, 0.1, 0.2, 0.5, 0.8, 1, 1.2, 1.5, 2, 5, 10	6	CATSPERB
geneset_635	0.01, 0.05, 0.1, 0.2, 0.5, 0.8, 1, 1.2, 1.5, 2, 5, 10	6	CD47
geneset_636	0.01, 0.05, 0.1, 0.2, 0.5, 0.8, 1, 1.2, 1.5, 2, 5, 10	6	CEND1
geneset_637	0.01, 0.05, 0.1, 0.2, 0.5, 0.8, 1, 1.2, 1.5, 2, 5, 10	6	DPPA2
geneset_637	0.01, 0.05, 0.1, 0.2, 0.5, 0.8, 1, 1.2, 1.5, 2, 5, 10	6	DPPA4
geneset_638	0.01, 0.05, 0.1, 0.2, 0.5, 0.8, 1, 1.2, 1.5, 2, 5, 10	6	DEFB107A_1
geneset_638	0.01, 0.05, 0.1, 0.2, 0.5, 0.8, 1, 1.2, 1.5, 2, 5, 10	6	DEFB107A
geneset_638	0.01, 0.05, 0.1, 0.2, 0.5, 0.8, 1, 1.2, 1.5, 2, 5, 10	6	DEFB107B_1
geneset_638	0.01, 0.05, 0.1, 0.2, 0.5, 0.8, 1, 1.2, 1.5, 2, 5, 10	6	DEFB107B_2
geneset_638	0.01, 0.05, 0.1, 0.2, 0.5, 0.8, 1, 1.2, 1.5, 2, 5, 10	6	DEFB107B
geneset_639	0.01, 0.05, 0.1, 0.2, 0.5, 0.8, 1, 1.2, 1.5, 2, 5, 10	6	DEFB103A_1
geneset_639	0.01, 0.05, 0.1, 0.2, 0.5, 0.8, 1, 1.2, 1.5, 2, 5, 10	6	DEFB103A
geneset_639	0.01, 0.05, 0.1, 0.2, 0.5, 0.8, 1, 1.2, 1.5, 2, 5, 10	6	DEFB103B_1
geneset_639	0.01, 0.05, 0.1, 0.2, 0.5, 0.8, 1, 1.2, 1.5, 2, 5, 10	6	DEFB103B_2
geneset_639	0.01, 0.05, 0.1, 0.2, 0.5, 0.8, 1, 1.2, 1.5, 2, 5, 10	6	DEFB103B
geneset_640	0.01, 0.05, 0.1, 0.2, 0.5, 0.8, 1, 1.2, 1.5, 2, 5, 10	6	DEFB119
geneset_640	0.01, 0.05, 0.1, 0.2, 0.5, 0.8, 1, 1.2, 1.5, 2, 5, 10	6	DEFB121
geneset_640	0.01, 0.05, 0.1, 0.2, 0.5, 0.8, 1, 1.2, 1.5, 2, 5, 10	6	DEFB135_1
geneset_640	0.01, 0.05, 0.1, 0.2, 0.5, 0.8, 1, 1.2, 1.5, 2, 5, 10	6	DEFB135
geneset_641	0.01, 0.05, 0.1, 0.2, 0.5, 0.8, 1, 1.2, 1.5, 2, 5, 10	6	FAM241B
geneset_642	0.01, 0.05, 0.1, 0.2, 0.5, 0.8, 1, 1.2, 1.5, 2, 5, 10	6	FLT3LG
geneset_643	0.01, 0.05, 0.1, 0.2, 0.5, 0.8, 1, 1.2, 1.5, 2, 5, 10	6	C15orf62
geneset_644	0.01, 0.05, 0.1, 0.2, 0.5, 0.8, 1, 1.2, 1.5, 2, 5, 10	6	IL7
geneset_645	0.01, 0.05, 0.1, 0.2, 0.5, 0.8, 1, 1.2, 1.5, 2, 5, 10	6	IBSP
geneset_646	0.01, 0.05, 0.1, 0.2, 0.5, 0.8, 1, 1.2, 1.5, 2, 5, 10	6	KIAA0040
geneset_656	0.01, 0.05, 0.1, 0.2, 0.5, 0.8, 1, 1.2, 1.5, 2, 5, 10	6	DEPP1
geneset_661	0.01, 0.05, 0.1, 0.2, 0.5, 0.8, 1, 1.2, 1.5, 2, 5, 10	6	NCBP2AS2
geneset_667	0.01, 0.05, 0.1, 0.2, 0.5, 0.8, 1, 1.2, 1.5, 2, 5, 10	6	NCMAP
geneset_668	0.01, 0.05, 0.1, 0.2, 0.5, 0.8, 1, 1.2, 1.5, 2, 5, 10	6	NFAM1
geneset_669	0.01, 0.05, 0.1, 0.2, 0.5, 0.8, 1, 1.2, 1.5, 2, 5, 10	6	NPS
geneset_670	0.01, 0.05, 0.1, 0.2, 0.5, 0.8, 1, 1.2, 1.5, 2, 5, 10	6	PRR22
geneset_671	0.01, 0.05, 0.1, 0.2, 0.5, 0.8, 1, 1.2, 1.5, 2, 5, 10	6	PDPN
geneset_672	0.01, 0.05, 0.1, 0.2, 0.5, 0.8, 1, 1.2, 1.5, 2, 5, 10	6	PTCRA
geneset_673	0.01, 0.05, 0.1, 0.2, 0.5, 0.8, 1, 1.2, 1.5, 2, 5, 10	6	SERTM2
geneset_674	0.01, 0.05, 0.1, 0.2, 0.5, 0.8, 1, 1.2, 1.5, 2, 5, 10	6	SPP1
geneset_675	0.01, 0.05, 0.1, 0.2, 0.5, 0.8, 1, 1.2, 1.5, 2, 5, 10	6	TMEM207
geneset_676	0.01, 0.05, 0.1, 0.2, 0.5, 0.8, 1, 1.2, 1.5, 2, 5, 10	6	TMEM252
geneset_677	0.01, 0.05, 0.1, 0.2, 0.5, 0.8, 1, 1.2, 1.5, 2, 5, 10	6	TMEM95_1
geneset_677	0.01, 0.05, 0.1, 0.2, 0.5, 0.8, 1, 1.2, 1.5, 2, 5, 10	6	TMEM95
geneset_678	0.01, 0.05, 0.1, 0.2, 0.5, 0.8, 1, 1.2, 1.5, 2, 5, 10	6	TNFSF4
geneset_679	0.01, 0.05, 0.1, 0.2, 0.5, 0.8, 1, 1.2, 1.5, 2, 5, 10	6	UTS2B
geneset_680	5, 10	6	ANKUB1
geneset_681	0.01, 0.05, 0.1, 0.2, 0.5, 0.8, 1, 1.2, 1.5, 2, 5, 10	6	C1orf87
geneset_682	0.01, 0.05, 0.1, 0.2, 0.5, 0.8, 1, 1.2, 1.5, 2, 5, 10	6	CEBPZOS
geneset_683	0.01, 0.05, 0.1, 0.2, 0.5, 0.8, 1, 1.2, 1.5, 2, 5, 10	6	C6orf118
geneset_684	0.01, 0.05, 0.1, 0.2, 0.5, 0.8, 1, 1.2, 1.5, 2, 5, 10	6	C3orf85
geneset_685	0.01, 0.05, 0.1, 0.2, 0.5, 0.8, 1, 1.2, 1.5, 2, 5, 10	6	MRPL36
geneset_686	0.01, 0.05, 0.1, 0.2, 0.5, 0.8, 1, 1.2, 1.5, 2, 5, 10	6	RBBP9
geneset_687	0.01, 0.05, 0.1, 0.2, 0.5, 0.8, 1, 1.2, 1.5, 2, 5, 10	6	SMKR1
geneset_688	0.01, 0.05, 0.1, 0.2, 0.5, 0.8, 1, 1.2, 1.5, 2, 5, 10	7	C6orf15_1
geneset_688	0.01, 0.05, 0.1, 0.2, 0.5, 0.8, 1, 1.2, 1.5, 2, 5, 10	7	C6orf15_2
geneset_688	0.01, 0.05, 0.1, 0.2, 0.5, 0.8, 1, 1.2, 1.5, 2, 5, 10	7	C6orf15_3
geneset_688	0.01, 0.05, 0.1, 0.2, 0.5, 0.8, 1, 1.2, 1.5, 2, 5, 10	7	C6orf15_4
geneset_688	0.01, 0.05, 0.1, 0.2, 0.5, 0.8, 1, 1.2, 1.5, 2, 5, 10	7	C6orf15_5
geneset_688	0.01, 0.05, 0.1, 0.2, 0.5, 0.8, 1, 1.2, 1.5, 2, 5, 10	7	C6orf15
geneset_689	0.01, 0.05, 0.1, 0.2, 0.5, 0.8, 1, 1.2, 1.5, 2, 5, 10	7	CXorf49
geneset_689	0.01, 0.05, 0.1, 0.2, 0.5, 0.8, 1, 1.2, 1.5, 2, 5, 10	7	CXorf49B
geneset_689	0.01, 0.05, 0.1, 0.2, 0.5, 0.8, 1, 1.2, 1.5, 2, 5, 10	7	LOC101059915
geneset_690	0.01, 0.05, 0.1, 0.2, 0.5, 0.8, 1, 1.2, 1.5, 2, 5, 10	7	HJURP
geneset_691	0.01, 0.05, 0.1, 0.2, 0.5, 0.8, 1, 1.2, 1.5, 2, 5, 10	7	APOA2
geneset_692	0.01, 0.05, 0.1, 0.2, 0.5, 0.8, 1, 1.2, 1.5, 2, 5, 10	7	IZUMO3
geneset_693	0.01, 0.05, 0.1, 0.2, 0.5, 0.8, 1, 1.2, 1.5, 2, 5, 10	7	CCDC194
geneset_694	0.01, 0.05, 0.1, 0.2, 0.5, 0.8, 1, 1.2, 1.5, 2, 5, 10	7	SPMIP6
geneset_695	0.01, 0.05, 0.1, 0.2, 0.5, 0.8, 1, 1.2, 1.5, 2, 5, 10	7	TMEM156
geneset_696	0.01, 0.05, 0.1, 0.2, 0.5, 0.8, 1, 1.2, 1.5, 2, 5, 10	7	BASP1
geneset_697	0.01, 0.05, 0.1, 0.2, 0.5, 0.8, 1, 1.2, 1.5, 2, 5, 10	7	BID
geneset_698	0.01, 0.05, 0.1, 0.2, 0.5, 0.8, 1, 1.2, 1.5, 2, 5, 10	7	C11orf91
geneset_699	0.01, 0.05, 0.1, 0.2, 0.5, 0.8, 1, 1.2, 1.5, 2, 5, 10	7	CFAP141
geneset_700	0.01, 0.05, 0.1, 0.2, 0.5, 0.8, 1, 1.2, 1.5, 2, 5, 10	7	CCDC198
geneset_701	0.01, 0.05, 0.1, 0.2, 0.5, 0.8, 1, 1.2, 1.5, 2, 5, 10	7	CDSN_1
geneset_701	0.01, 0.05, 0.1, 0.2, 0.5, 0.8, 1, 1.2, 1.5, 2, 5, 10	7	CDSN_2
geneset_701	0.01, 0.05, 0.1, 0.2, 0.5, 0.8, 1, 1.2, 1.5, 2, 5, 10	7	CDSN_3
geneset_701	0.01, 0.05, 0.1, 0.2, 0.5, 0.8, 1, 1.2, 1.5, 2, 5, 10	7	CDSN_4
geneset_701	0.01, 0.05, 0.1, 0.2, 0.5, 0.8, 1, 1.2, 1.5, 2, 5, 10	7	CDSN_5
geneset_701	0.01, 0.05, 0.1, 0.2, 0.5, 0.8, 1, 1.2, 1.5, 2, 5, 10	7	CDSN
geneset_702	0.01, 0.05, 0.1, 0.2, 0.5, 0.8, 1, 1.2, 1.5, 2, 5, 10	7	DCDC1
geneset_703	0.01, 0.05, 0.1, 0.2, 0.5, 0.8, 1, 1.2, 1.5, 2, 5, 10	7	DEFB105A_1
geneset_703	0.01, 0.05, 0.1, 0.2, 0.5, 0.8, 1, 1.2, 1.5, 2, 5, 10	7	DEFB105A
geneset_703	0.01, 0.05, 0.1, 0.2, 0.5, 0.8, 1, 1.2, 1.5, 2, 5, 10	7	DEFB105B_1
geneset_703	0.01, 0.05, 0.1, 0.2, 0.5, 0.8, 1, 1.2, 1.5, 2, 5, 10	7	DEFB105B_2
geneset_703	0.01, 0.05, 0.1, 0.2, 0.5, 0.8, 1, 1.2, 1.5, 2, 5, 10	7	DEFB105B
geneset_704	0.01, 0.05, 0.1, 0.2, 0.5, 0.8, 1, 1.2, 1.5, 2, 5, 10	7	DEFB106A_1
geneset_704	0.01, 0.05, 0.1, 0.2, 0.5, 0.8, 1, 1.2, 1.5, 2, 5, 10	7	DEFB106A
geneset_704	0.01, 0.05, 0.1, 0.2, 0.5, 0.8, 1, 1.2, 1.5, 2, 5, 10	7	DEFB106B_1
geneset_704	0.01, 0.05, 0.1, 0.2, 0.5, 0.8, 1, 1.2, 1.5, 2, 5, 10	7	DEFB106B_2
geneset_704	0.01, 0.05, 0.1, 0.2, 0.5, 0.8, 1, 1.2, 1.5, 2, 5, 10	7	DEFB106B
geneset_705	0.01, 0.05, 0.1, 0.2, 0.5, 0.8, 1, 1.2, 1.5, 2, 5, 10	7	ERP29
geneset_706	0.01, 0.05, 0.1, 0.2, 0.5, 0.8, 1, 1.2, 1.5, 2, 5, 10	7	ECSCR_1
geneset_706	0.01, 0.05, 0.1, 0.2, 0.5, 0.8, 1, 1.2, 1.5, 2, 5, 10	7	ECSCR
geneset_707	0.01, 0.05, 0.1, 0.2, 0.5, 0.8, 1, 1.2, 1.5, 2, 5, 10	7	EVI2B_1
geneset_707	0.01, 0.05, 0.1, 0.2, 0.5, 0.8, 1, 1.2, 1.5, 2, 5, 10	7	EVI2B
geneset_708	0.01, 0.05, 0.1, 0.2, 0.5, 0.8, 1, 1.2, 1.5, 2, 5, 10	7	C21orf140
geneset_708	0.01, 0.05, 0.1, 0.2, 0.5, 0.8, 1, 1.2, 1.5, 2, 5, 10	7	LOC102723451
geneset_709	0.01, 0.05, 0.1, 0.2, 0.5, 0.8, 1, 1.2, 1.5, 2, 5, 10	7	FANCD2OS
geneset_710	0.01, 0.05, 0.1, 0.2, 0.5, 0.8, 1, 1.2, 1.5, 2, 5, 10	7	FNDC11
geneset_711	0.01, 0.05, 0.1, 0.2, 0.5, 0.8, 1, 1.2, 1.5, 2, 5, 10	7	FRG2_1
geneset_711	0.01, 0.05, 0.1, 0.2, 0.5, 0.8, 1, 1.2, 1.5, 2, 5, 10	7	FRG2_2
geneset_711	0.01, 0.05, 0.1, 0.2, 0.5, 0.8, 1, 1.2, 1.5, 2, 5, 10	7	FRG2_3
geneset_711	0.01, 0.05, 0.1, 0.2, 0.5, 0.8, 1, 1.2, 1.5, 2, 5, 10	7	FRG2
geneset_711	0.01, 0.05, 0.1, 0.2, 0.5, 0.8, 1, 1.2, 1.5, 2, 5, 10	7	FRG2B
geneset_711	0.01, 0.05, 0.1, 0.2, 0.5, 0.8, 1, 1.2, 1.5, 2, 5, 10	7	FRG2C
geneset_712	0.01, 0.05, 0.1, 0.2, 0.5, 0.8, 1, 1.2, 1.5, 2, 5, 10	7	GON7_1
geneset_712	0.01, 0.05, 0.1, 0.2, 0.5, 0.8, 1, 1.2, 1.5, 2, 5, 10	7	GON7
geneset_713	0.01, 0.05, 0.1, 0.2, 0.5, 0.8, 1, 1.2, 1.5, 2, 5, 10	7	PRR23A
geneset_713	0.01, 0.05, 0.1, 0.2, 0.5, 0.8, 1, 1.2, 1.5, 2, 5, 10	7	PRR23B
geneset_713	0.01, 0.05, 0.1, 0.2, 0.5, 0.8, 1, 1.2, 1.5, 2, 5, 10	7	PRR23C
geneset_714	0.01, 0.05, 0.1, 0.2, 0.5, 0.8, 1, 1.2, 1.5, 2, 5, 10	7	IFNG
geneset_715	0.01, 0.05, 0.1, 0.2, 0.5, 0.8, 1, 1.2, 1.5, 2, 5, 10	7	IL23A
geneset_716	0.01, 0.05, 0.1, 0.2, 0.5, 0.8, 1, 1.2, 1.5, 2, 5, 10	7	JCHAIN
geneset_719	0.01, 0.05, 0.1, 0.2, 0.5, 0.8, 1, 1.2, 1.5, 2, 5, 10	7	TMEM253
geneset_724	0.01, 0.05, 0.1, 0.2, 0.5, 0.8, 1, 1.2, 1.5, 2, 5, 10	7	TMEM236
geneset_728	10	7	DPPA5
geneset_728	10	7	KHDC3L
geneset_728	10	7	OOEP
geneset_729	0.01, 0.05, 0.1, 0.2, 0.5, 0.8, 1, 1.2, 1.5, 2, 5, 10	7	C1orf167
geneset_735	0.01, 0.05, 0.1, 0.2, 0.5, 0.8, 1, 1.2, 1.5, 2, 5, 10	7	LSMEM2
geneset_738	0.01, 0.05, 0.1, 0.2, 0.5, 0.8, 1, 1.2, 1.5, 2, 5, 10	7	C10orf105
geneset_739	0.01, 0.05, 0.1, 0.2, 0.5, 0.8, 1, 1.2, 1.5, 2, 5, 10	7	CIMIP7
geneset_741	0.01, 0.05, 0.1, 0.2, 0.5, 0.8, 1, 1.2, 1.5, 2, 5, 10	7	FLACC1
geneset_742	0.01, 0.05, 0.1, 0.2, 0.5, 0.8, 1, 1.2, 1.5, 2, 5, 10	7	LKAAEAR1
geneset_746	0.01, 0.05, 0.1, 0.2, 0.5, 0.8, 1, 1.2, 1.5, 2, 5, 10	7	SPMIP10
geneset_747	0.01, 0.05, 0.1, 0.2, 0.5, 0.8, 1, 1.2, 1.5, 2, 5, 10	7	CFAP95
geneset_748	0.01, 0.05, 0.1, 0.2, 0.5, 0.8, 1, 1.2, 1.5, 2, 5, 10	7	TRMO
geneset_749	0.01, 0.05, 0.1, 0.2, 0.5, 0.8, 1, 1.2, 1.5, 2, 5, 10	7	CCDC91
geneset_750	0.01, 0.05, 0.1, 0.2, 0.5, 0.8, 1, 1.2, 1.5, 2, 5, 10	7	SCRG1
geneset_751	0.01, 0.05, 0.1, 0.2, 0.5, 0.8, 1, 1.2, 1.5, 2, 5, 10	7	TMEM213
geneset_752	0.01, 0.05, 0.1, 0.2, 0.5, 0.8, 1, 1.2, 1.5, 2, 5, 10	7	DNPH1
geneset_754	0.01, 0.05, 0.1, 0.2, 0.5, 0.8, 1, 1.2, 1.5, 2, 5, 10	7	C12orf56
geneset_755	0.01, 0.05, 0.1, 0.2, 0.5, 0.8, 1, 1.2, 1.5, 2, 5, 10	7	PSORS1C2_1
geneset_755	0.01, 0.05, 0.1, 0.2, 0.5, 0.8, 1, 1.2, 1.5, 2, 5, 10	7	PSORS1C2_2
geneset_755	0.01, 0.05, 0.1, 0.2, 0.5, 0.8, 1, 1.2, 1.5, 2, 5, 10	7	PSORS1C2_3
geneset_755	0.01, 0.05, 0.1, 0.2, 0.5, 0.8, 1, 1.2, 1.5, 2, 5, 10	7	PSORS1C2_4
geneset_755	0.01, 0.05, 0.1, 0.2, 0.5, 0.8, 1, 1.2, 1.5, 2, 5, 10	7	PSORS1C2_5
geneset_755	0.01, 0.05, 0.1, 0.2, 0.5, 0.8, 1, 1.2, 1.5, 2, 5, 10	7	PSORS1C2
geneset_756	0.01, 0.05, 0.1, 0.2, 0.5, 0.8, 1, 1.2, 1.5, 2, 5, 10	7	QRFP
geneset_757	0.01, 0.05, 0.1, 0.2, 0.5, 0.8, 1, 1.2, 1.5, 2, 5, 10	7	SMIM3
geneset_758	0.01, 0.05, 0.1, 0.2, 0.5, 0.8, 1, 1.2, 1.5, 2, 5, 10	7	STRA8
geneset_759	0.01, 0.05, 0.1, 0.2, 0.5, 0.8, 1, 1.2, 1.5, 2, 5, 10	7	SMIM40_1
geneset_759	0.01, 0.05, 0.1, 0.2, 0.5, 0.8, 1, 1.2, 1.5, 2, 5, 10	7	SMIM40_2
geneset_759	0.01, 0.05, 0.1, 0.2, 0.5, 0.8, 1, 1.2, 1.5, 2, 5, 10	7	SMIM40_3
geneset_759	0.01, 0.05, 0.1, 0.2, 0.5, 0.8, 1, 1.2, 1.5, 2, 5, 10	7	SMIM40_4
geneset_759	0.01, 0.05, 0.1, 0.2, 0.5, 0.8, 1, 1.2, 1.5, 2, 5, 10	7	SMIM40_5
geneset_759	0.01, 0.05, 0.1, 0.2, 0.5, 0.8, 1, 1.2, 1.5, 2, 5, 10	7	SMIM40
geneset_760	0.01, 0.05, 0.1, 0.2, 0.5, 0.8, 1, 1.2, 1.5, 2, 5, 10	7	SPAG11A_1
geneset_760	0.01, 0.05, 0.1, 0.2, 0.5, 0.8, 1, 1.2, 1.5, 2, 5, 10	7	SPAG11A
geneset_760	0.01, 0.05, 0.1, 0.2, 0.5, 0.8, 1, 1.2, 1.5, 2, 5, 10	7	SPAG11B_1
geneset_760	0.01, 0.05, 0.1, 0.2, 0.5, 0.8, 1, 1.2, 1.5, 2, 5, 10	7	SPAG11B_2
geneset_760	0.01, 0.05, 0.1, 0.2, 0.5, 0.8, 1, 1.2, 1.5, 2, 5, 10	7	SPAG11B
geneset_761	0.01, 0.05, 0.1, 0.2, 0.5, 0.8, 1, 1.2, 1.5, 2, 5, 10	7	TAF1D
geneset_762	0.01, 0.05, 0.1, 0.2, 0.5, 0.8, 1, 1.2, 1.5, 2, 5, 10	7	TMEM140
geneset_763	0.01, 0.05, 0.1, 0.2, 0.5, 0.8, 1, 1.2, 1.5, 2, 5, 10	7	TMEM40
geneset_764	0.01, 0.05, 0.1, 0.2, 0.5, 0.8, 1, 1.2, 1.5, 2, 5, 10	7	TMEM61
geneset_765	0.01, 0.05, 0.1, 0.2, 0.5, 0.8, 1, 1.2, 1.5, 2, 5, 10	7	TNFSF8
geneset_766	0.01, 0.05, 0.1, 0.2, 0.5, 0.8, 1, 1.2, 1.5, 2, 5, 10	7	ASDURF
geneset_767	0.01, 0.05, 0.1, 0.2, 0.5, 0.8, 1, 1.2, 1.5, 2, 5, 10	7	CIMIP4
geneset_768	0.01, 0.05, 0.1, 0.2, 0.5, 0.8, 1, 1.2, 1.5, 2, 5, 10	7	EFCAB12
geneset_769	0.01, 0.05, 0.1, 0.2, 0.5, 0.8, 1, 1.2, 1.5, 2, 5, 10	7	EXO5
geneset_770	0.01, 0.05, 0.1, 0.2, 0.5, 0.8, 1, 1.2, 1.5, 2, 5, 10	7	FUOM
geneset_771	0.01, 0.05, 0.1, 0.2, 0.5, 0.8, 1, 1.2, 1.5, 2, 5, 10	7	C14orf28
geneset_772	0.01, 0.05, 0.1, 0.2, 0.5, 0.8, 1, 1.2, 1.5, 2, 5, 10	7	C1orf127
geneset_773	0.01, 0.05, 0.1, 0.2, 0.5, 0.8, 1, 1.2, 1.5, 2, 5, 10	7	MLN
geneset_774	0.01, 0.05, 0.1, 0.2, 0.5, 0.8, 1, 1.2, 1.5, 2, 5, 10	7	PIGBOS1
geneset_775	0.01, 0.05, 0.1, 0.2, 0.5, 0.8, 1, 1.2, 1.5, 2, 5, 10	7	RANGRF
geneset_776	0.01, 0.05, 0.1, 0.2, 0.5, 0.8, 1, 1.2, 1.5, 2, 5, 10	7	SAP25
geneset_777	0.01, 0.05, 0.1, 0.2, 0.5, 0.8, 1, 1.2, 1.5, 2, 5, 10	7	SMIM5
geneset_778	0.01, 0.05, 0.1, 0.2, 0.5, 0.8, 1, 1.2, 1.5, 2, 5, 10	7	TREH
geneset_779	0.01, 0.05, 0.1, 0.2, 0.5, 0.8, 1, 1.2, 1.5, 2, 5, 10	8	TMEM92
geneset_780	0.01, 0.05, 0.1, 0.2, 0.5, 0.8, 1, 1.2, 1.5, 2, 5, 10	8	IL15
geneset_781	0.01, 0.05, 0.1, 0.2, 0.5, 0.8, 1, 1.2, 1.5, 2, 5, 10	8	MAPK1IP1L
geneset_782	0.01, 0.05, 0.1, 0.2, 0.5, 0.8, 1, 1.2, 1.5, 2, 5, 10	8	TMEM139
geneset_783	0.01, 0.05, 0.1, 0.2, 0.5, 0.8, 1, 1.2, 1.5, 2, 5, 10	8	CARNS1
geneset_784	0.01, 0.05, 0.1, 0.2, 0.5, 0.8, 1, 1.2, 1.5, 2, 5, 10	8	TCOF1
geneset_785	0.01, 0.05, 0.1, 0.2, 0.5, 0.8, 1, 1.2, 1.5, 2, 5, 10	8	RAD51AP2
geneset_786	0.01, 0.05, 0.1, 0.2, 0.5, 0.8, 1, 1.2, 1.5, 2, 5, 10	8	SPACA1
geneset_787	0.01, 0.05, 0.1, 0.2, 0.5, 0.8, 1, 1.2, 1.5, 2, 5, 10	8	C11orf52
geneset_788	0.01, 0.05, 0.1, 0.2, 0.5, 0.8, 1, 1.2, 1.5, 2, 5, 10	8	ND6
geneset_789	0.01, 0.05, 0.1, 0.2, 0.5, 0.8, 1, 1.2, 1.5, 2, 5, 10	8	ND3
geneset_790	0.01, 0.05, 0.1, 0.2, 0.5, 0.8, 1, 1.2, 1.5, 2, 5, 10	8	ATP6
geneset_791	0.01, 0.05, 0.1, 0.2, 0.5, 0.8, 1, 1.2, 1.5, 2, 5, 10	8	C6orf132
geneset_792	0.01, 0.05, 0.1, 0.2, 0.5, 0.8, 1, 1.2, 1.5, 2, 5, 10	8	EVI2A_1
geneset_792	0.01, 0.05, 0.1, 0.2, 0.5, 0.8, 1, 1.2, 1.5, 2, 5, 10	8	EVI2A
geneset_796	0.01, 0.05, 0.1, 0.2, 0.5, 0.8, 1, 1.2, 1.5, 2, 5, 10	8	FAM216A
geneset_797	0.01, 0.05, 0.1, 0.2, 0.5, 0.8, 1, 1.2, 1.5, 2, 5, 10	8	PPP1R35
geneset_798	0.01, 0.05, 0.1, 0.2, 0.5, 0.8, 1, 1.2, 1.5, 2, 5, 10	8	SPATA45
geneset_800	0.01, 0.05, 0.1, 0.2, 0.5, 0.8, 1, 1.2, 1.5, 2, 5, 10	8	SHLD3
geneset_802	0.01, 0.05, 0.1, 0.2, 0.5, 0.8, 1, 1.2, 1.5, 2, 5, 10	8	C7orf78
geneset_804	0.01, 0.05, 0.1, 0.2, 0.5, 0.8, 1, 1.2, 1.5, 2, 5, 10	8	MEIKIN
geneset_805	0.01, 0.05, 0.1, 0.2, 0.5, 0.8, 1, 1.2, 1.5, 2, 5, 10	8	PERCC1
geneset_807	0.01, 0.05, 0.1, 0.2, 0.5, 0.8, 1, 1.2, 1.5, 2, 5, 10	8	BCL2L15
geneset_809	0.01, 0.05, 0.1, 0.2, 0.5, 0.8, 1, 1.2, 1.5, 2, 5, 10	8	IFTAP
geneset_810	0.01, 0.05, 0.1, 0.2, 0.5, 0.8, 1, 1.2, 1.5, 2, 5, 10	8	RARRES2
geneset_811	0.01, 0.05, 0.1, 0.2, 0.5, 0.8, 1, 1.2, 1.5, 2, 5, 10	8	LY6G5C_1
geneset_811	0.01, 0.05, 0.1, 0.2, 0.5, 0.8, 1, 1.2, 1.5, 2, 5, 10	8	LY6G5C_2
geneset_811	0.01, 0.05, 0.1, 0.2, 0.5, 0.8, 1, 1.2, 1.5, 2, 5, 10	8	LY6G5C_3
geneset_811	0.01, 0.05, 0.1, 0.2, 0.5, 0.8, 1, 1.2, 1.5, 2, 5, 10	8	LY6G5C_4
geneset_811	0.01, 0.05, 0.1, 0.2, 0.5, 0.8, 1, 1.2, 1.5, 2, 5, 10	8	LY6G5C_5
geneset_811	0.01, 0.05, 0.1, 0.2, 0.5, 0.8, 1, 1.2, 1.5, 2, 5, 10	8	LY6G5C_6
geneset_811	0.01, 0.05, 0.1, 0.2, 0.5, 0.8, 1, 1.2, 1.5, 2, 5, 10	8	LY6G5C
geneset_812	0.01, 0.05, 0.1, 0.2, 0.5, 0.8, 1, 1.2, 1.5, 2, 5, 10	8	TMEM134
geneset_813	0.01, 0.05, 0.1, 0.2, 0.5, 0.8, 1, 1.2, 1.5, 2, 5, 10	8	TMDD1
geneset_815	0.01, 0.05, 0.1, 0.2, 0.5, 0.8, 1, 1.2, 1.5, 2, 5, 10	8	TMEM212
geneset_816	0.01, 0.05, 0.1, 0.2, 0.5, 0.8, 1, 1.2, 1.5, 2, 5, 10	8	C2orf88
geneset_817	0.01, 0.05, 0.1, 0.2, 0.5, 0.8, 1, 1.2, 1.5, 2, 5, 10	8	MAEL
geneset_820	0.01, 0.05, 0.1, 0.2, 0.5, 0.8, 1, 1.2, 1.5, 2, 5, 10	8	ACP7
geneset_821	0.01, 0.05, 0.1, 0.2, 0.5, 0.8, 1, 1.2, 1.5, 2, 5, 10	8	TEX26
geneset_822	0.01, 0.05, 0.1, 0.2, 0.5, 0.8, 1, 1.2, 1.5, 2, 5, 10	8	IGFLR1
geneset_823	0.01, 0.05, 0.1, 0.2, 0.5, 0.8, 1, 1.2, 1.5, 2, 5, 10	8	MUC21_1
geneset_823	0.01, 0.05, 0.1, 0.2, 0.5, 0.8, 1, 1.2, 1.5, 2, 5, 10	8	MUC21_2
geneset_823	0.01, 0.05, 0.1, 0.2, 0.5, 0.8, 1, 1.2, 1.5, 2, 5, 10	8	MUC21_3
geneset_823	0.01, 0.05, 0.1, 0.2, 0.5, 0.8, 1, 1.2, 1.5, 2, 5, 10	8	MUC21_4
geneset_823	0.01, 0.05, 0.1, 0.2, 0.5, 0.8, 1, 1.2, 1.5, 2, 5, 10	8	MUC21_5
geneset_823	0.01, 0.05, 0.1, 0.2, 0.5, 0.8, 1, 1.2, 1.5, 2, 5, 10	8	MUC21_6
geneset_823	0.01, 0.05, 0.1, 0.2, 0.5, 0.8, 1, 1.2, 1.5, 2, 5, 10	8	MUC21
geneset_824	0.01, 0.05, 0.1, 0.2, 0.5, 0.8, 1, 1.2, 1.5, 2, 5, 10	8	TCEAL1
geneset_824	0.01, 0.05, 0.1, 0.2, 0.5, 0.8, 1, 1.2, 1.5, 2, 5, 10	8	TCEAL7
geneset_824	0.01, 0.05, 0.1, 0.2, 0.5, 0.8, 1, 1.2, 1.5, 2, 5, 10	8	TCEAL8
geneset_824	0.01, 0.05, 0.1, 0.2, 0.5, 0.8, 1, 1.2, 1.5, 2, 5, 10	8	TCEAL9
geneset_825	0.01, 0.05, 0.1, 0.2, 0.5, 0.8, 1, 1.2, 1.5, 2, 5, 10	8	AUNIP
geneset_826	0.01, 0.05, 0.1, 0.2, 0.5, 0.8, 1, 1.2, 1.5, 2, 5, 10	8	C20orf96
geneset_827	0.01, 0.05, 0.1, 0.2, 0.5, 0.8, 1, 1.2, 1.5, 2, 5, 10	8	CCDC60
geneset_828	0.01, 0.05, 0.1, 0.2, 0.5, 0.8, 1, 1.2, 1.5, 2, 5, 10	8	TEX55
geneset_829	0.01, 0.05, 0.1, 0.2, 0.5, 0.8, 1, 1.2, 1.5, 2, 5, 10	8	HEATR4
geneset_830	0.01, 0.05, 0.1, 0.2, 0.5, 0.8, 1, 1.2, 1.5, 2, 5, 10	8	LENEP
geneset_831	0.01, 0.05, 0.1, 0.2, 0.5, 0.8, 1, 1.2, 1.5, 2, 5, 10	8	C9orf40
geneset_832	0.01, 0.05, 0.1, 0.2, 0.5, 0.8, 1, 1.2, 1.5, 2, 5, 10	8	EPCIP_1
geneset_832	0.01, 0.05, 0.1, 0.2, 0.5, 0.8, 1, 1.2, 1.5, 2, 5, 10	8	EPCIP
geneset_833	0.01, 0.05, 0.1, 0.2, 0.5, 0.8, 1, 1.2, 1.5, 2, 5, 10	8	C11orf98
geneset_834	0.01, 0.05, 0.1, 0.2, 0.5, 0.8, 1, 1.2, 1.5, 2, 5, 10	8	C1orf53
geneset_835	0.01, 0.05, 0.1, 0.2, 0.5, 0.8, 1, 1.2, 1.5, 2, 5, 10	8	C17orf58
geneset_836	0.01, 0.05, 0.1, 0.2, 0.5, 0.8, 1, 1.2, 1.5, 2, 5, 10	8	NAGS
geneset_837	0.01, 0.05, 0.1, 0.2, 0.5, 0.8, 1, 1.2, 1.5, 2, 5, 10	8	NDUFB1
geneset_838	0.01, 0.05, 0.1, 0.2, 0.5, 0.8, 1, 1.2, 1.5, 2, 5, 10	8	PTH2
geneset_839	0.01, 0.05, 0.1, 0.2, 0.5, 0.8, 1, 1.2, 1.5, 2, 5, 10	8	SBDS
geneset_840	0.01, 0.05, 0.1, 0.2, 0.5, 0.8, 1, 1.2, 1.5, 2, 5, 10	8	TMEM187
geneset_841	0.01, 0.05, 0.1, 0.2, 0.5, 0.8, 1, 1.2, 1.5, 2, 5, 10	8	TNFRSF12A
geneset_842	0.01, 0.05, 0.1, 0.2, 0.5, 0.8, 1, 1.2, 1.5, 2, 5, 10	9	RESF1
geneset_843	0.01, 0.05, 0.1, 0.2, 0.5, 0.8, 1, 1.2, 1.5, 2, 5, 10	9	CYTB
geneset_844	0.01, 0.05, 0.1, 0.2, 0.5, 0.8, 1, 1.2, 1.5, 2, 5, 10	9	COX3
geneset_845	0.01, 0.05, 0.1, 0.2, 0.5, 0.8, 1, 1.2, 1.5, 2, 5, 10	9	ND1
geneset_846	0.01, 0.05, 0.1, 0.2, 0.5, 0.8, 1, 1.2, 1.5, 2, 5, 10	9	DEFB109B_1
geneset_846	0.01, 0.05, 0.1, 0.2, 0.5, 0.8, 1, 1.2, 1.5, 2, 5, 10	9	DEFB109B
geneset_846	0.01, 0.05, 0.1, 0.2, 0.5, 0.8, 1, 1.2, 1.5, 2, 5, 10	9	DEFB130A_1
geneset_846	0.01, 0.05, 0.1, 0.2, 0.5, 0.8, 1, 1.2, 1.5, 2, 5, 10	9	DEFB130A
geneset_846	0.01, 0.05, 0.1, 0.2, 0.5, 0.8, 1, 1.2, 1.5, 2, 5, 10	9	DEFB130B
geneset_846	0.01, 0.05, 0.1, 0.2, 0.5, 0.8, 1, 1.2, 1.5, 2, 5, 10	9	LOC124900661
geneset_846	0.01, 0.05, 0.1, 0.2, 0.5, 0.8, 1, 1.2, 1.5, 2, 5, 10	9	LOC124905442
geneset_847	0.01, 0.05, 0.1, 0.2, 0.5, 0.8, 1, 1.2, 1.5, 2, 5, 10	9	FAM229A
geneset_847	0.01, 0.05, 0.1, 0.2, 0.5, 0.8, 1, 1.2, 1.5, 2, 5, 10	9	FAM229B
geneset_848	0.01, 0.05, 0.1, 0.2, 0.5, 0.8, 1, 1.2, 1.5, 2, 5, 10	9	KRTAP3-1_1
geneset_848	0.01, 0.05, 0.1, 0.2, 0.5, 0.8, 1, 1.2, 1.5, 2, 5, 10	9	KRTAP3-1
geneset_848	0.01, 0.05, 0.1, 0.2, 0.5, 0.8, 1, 1.2, 1.5, 2, 5, 10	9	KRTAP3-2_1
geneset_848	0.01, 0.05, 0.1, 0.2, 0.5, 0.8, 1, 1.2, 1.5, 2, 5, 10	9	KRTAP3-2
geneset_848	0.01, 0.05, 0.1, 0.2, 0.5, 0.8, 1, 1.2, 1.5, 2, 5, 10	9	KRTAP3-3_1
geneset_848	0.01, 0.05, 0.1, 0.2, 0.5, 0.8, 1, 1.2, 1.5, 2, 5, 10	9	KRTAP3-3
geneset_849	0.01, 0.05, 0.1, 0.2, 0.5, 0.8, 1, 1.2, 1.5, 2, 5, 10	9	C8orf89
geneset_850	0.01, 0.05, 0.1, 0.2, 0.5, 0.8, 1, 1.2, 1.5, 2, 5, 10	9	SWSAP1
geneset_852	0.01, 0.05, 0.1, 0.2, 0.5, 0.8, 1, 1.2, 1.5, 2, 5, 10	9	TMEM271
geneset_855	0.01, 0.05, 0.1, 0.2, 0.5, 0.8, 1, 1.2, 1.5, 2, 5, 10	9	TMEM244
geneset_857	1, 1.2, 1.5, 2, 5, 10	9	LOC102723553
geneset_857	1, 1.2, 1.5, 2, 5, 10	9	SMIM11
geneset_858	0.01, 0.05, 0.1, 0.2, 0.5, 0.8, 1, 1.2, 1.5, 2, 5, 10	9	C9orf152
geneset_859	0.01, 0.05, 0.1, 0.2, 0.5, 0.8, 1, 1.2, 1.5, 2, 5, 10	9	SMIM22
geneset_861	0.01, 0.05, 0.1, 0.2, 0.5, 0.8, 1, 1.2, 1.5, 2, 5, 10	9	SPATS1
geneset_863	0.01, 0.05, 0.1, 0.2, 0.5, 0.8, 1, 1.2, 1.5, 2, 5, 10	9	DLEU7
geneset_864	0.01, 0.05, 0.1, 0.2, 0.5, 0.8, 1, 1.2, 1.5, 2, 5, 10	9	SMIM1
geneset_865	0.01, 0.05, 0.1, 0.2, 0.5, 0.8, 1, 1.2, 1.5, 2, 5, 10	9	C16orf46_1
geneset_865	0.01, 0.05, 0.1, 0.2, 0.5, 0.8, 1, 1.2, 1.5, 2, 5, 10	9	C16orf46
geneset_866	0.01, 0.05, 0.1, 0.2, 0.5, 0.8, 1, 1.2, 1.5, 2, 5, 10	9	LST1_1
geneset_866	0.01, 0.05, 0.1, 0.2, 0.5, 0.8, 1, 1.2, 1.5, 2, 5, 10	9	LST1_2
geneset_866	0.01, 0.05, 0.1, 0.2, 0.5, 0.8, 1, 1.2, 1.5, 2, 5, 10	9	LST1_3
geneset_866	0.01, 0.05, 0.1, 0.2, 0.5, 0.8, 1, 1.2, 1.5, 2, 5, 10	9	LST1_4
geneset_866	0.01, 0.05, 0.1, 0.2, 0.5, 0.8, 1, 1.2, 1.5, 2, 5, 10	9	LST1_5
geneset_866	0.01, 0.05, 0.1, 0.2, 0.5, 0.8, 1, 1.2, 1.5, 2, 5, 10	9	LST1_6
geneset_866	0.01, 0.05, 0.1, 0.2, 0.5, 0.8, 1, 1.2, 1.5, 2, 5, 10	9	LST1_7
geneset_866	0.01, 0.05, 0.1, 0.2, 0.5, 0.8, 1, 1.2, 1.5, 2, 5, 10	9	LST1
geneset_867	0.01, 0.05, 0.1, 0.2, 0.5, 0.8, 1, 1.2, 1.5, 2, 5, 10	9	ERICH2
geneset_868	0.01, 0.05, 0.1, 0.2, 0.5, 0.8, 1, 1.2, 1.5, 2, 5, 10	9	MTO1
geneset_869	0.01, 0.05, 0.1, 0.2, 0.5, 0.8, 1, 1.2, 1.5, 2, 5, 10	9	GCKR
geneset_873	0.01, 0.05, 0.1, 0.2, 0.5, 0.8, 1, 1.2, 1.5, 2, 5, 10	9	ARL6IP6
geneset_874	0.01, 0.05, 0.1, 0.2, 0.5, 0.8, 1, 1.2, 1.5, 2, 5, 10	9	CCDC160
geneset_875	0.01, 0.05, 0.1, 0.2, 0.5, 0.8, 1, 1.2, 1.5, 2, 5, 10	9	C14orf93
geneset_876	0.01, 0.05, 0.1, 0.2, 0.5, 0.8, 1, 1.2, 1.5, 2, 5, 10	9	IDNK
geneset_877	0.01, 0.05, 0.1, 0.2, 0.5, 0.8, 1, 1.2, 1.5, 2, 5, 10	9	FBXO47
geneset_878	0.1, 0.2, 0.5, 0.8, 1, 1.2, 1.5, 2, 5, 10	9	HS1BP3
geneset_879	0.01, 0.05, 0.1, 0.2, 0.5, 0.8, 1, 1.2, 1.5, 2, 5, 10	9	EXD1
geneset_880	0.01, 0.05, 0.1, 0.2, 0.5, 0.8, 1, 1.2, 1.5, 2, 5, 10	9	TMEM275
geneset_882	0.01, 0.05, 0.1, 0.2, 0.5, 0.8, 1, 1.2, 1.5, 2, 5, 10	9	TMEM232
geneset_883	0.01, 0.05, 0.1, 0.2, 0.5, 0.8, 1, 1.2, 1.5, 2, 5, 10	9	MUC20_1
geneset_883	0.01, 0.05, 0.1, 0.2, 0.5, 0.8, 1, 1.2, 1.5, 2, 5, 10	9	MUC20_2
geneset_883	0.01, 0.05, 0.1, 0.2, 0.5, 0.8, 1, 1.2, 1.5, 2, 5, 10	9	MUC20_3
geneset_883	0.01, 0.05, 0.1, 0.2, 0.5, 0.8, 1, 1.2, 1.5, 2, 5, 10	9	MUC20_4
geneset_883	0.01, 0.05, 0.1, 0.2, 0.5, 0.8, 1, 1.2, 1.5, 2, 5, 10	9	MUC20_5
geneset_883	0.01, 0.05, 0.1, 0.2, 0.5, 0.8, 1, 1.2, 1.5, 2, 5, 10	9	MUC20_6
geneset_883	0.01, 0.05, 0.1, 0.2, 0.5, 0.8, 1, 1.2, 1.5, 2, 5, 10	9	MUC20_7
geneset_883	0.01, 0.05, 0.1, 0.2, 0.5, 0.8, 1, 1.2, 1.5, 2, 5, 10	9	MUC20
geneset_884	0.01, 0.05, 0.1, 0.2, 0.5, 0.8, 1, 1.2, 1.5, 2, 5, 10	9	MRPL50
geneset_885	0.2, 0.5, 0.8, 1, 1.2, 1.5, 2, 5, 10	9	TEX13A
geneset_885	0.2, 0.5, 0.8, 1, 1.2, 1.5, 2, 5, 10	9	TEX13B
geneset_885	0.2, 0.5, 0.8, 1, 1.2, 1.5, 2, 5, 10	9	TEX13C
geneset_885	0.2, 0.5, 0.8, 1, 1.2, 1.5, 2, 5, 10	9	TEX13D
geneset_886	0.01, 0.05, 0.1, 0.2, 0.5, 0.8, 1, 1.2, 1.5, 2, 5, 10	9	TSBP1_1
geneset_886	0.01, 0.05, 0.1, 0.2, 0.5, 0.8, 1, 1.2, 1.5, 2, 5, 10	9	TSBP1_2
geneset_886	0.01, 0.05, 0.1, 0.2, 0.5, 0.8, 1, 1.2, 1.5, 2, 5, 10	9	TSBP1_3
geneset_886	0.01, 0.05, 0.1, 0.2, 0.5, 0.8, 1, 1.2, 1.5, 2, 5, 10	9	TSBP1_4
geneset_886	0.01, 0.05, 0.1, 0.2, 0.5, 0.8, 1, 1.2, 1.5, 2, 5, 10	9	TSBP1_5
geneset_886	0.01, 0.05, 0.1, 0.2, 0.5, 0.8, 1, 1.2, 1.5, 2, 5, 10	9	TSBP1_6
geneset_886	0.01, 0.05, 0.1, 0.2, 0.5, 0.8, 1, 1.2, 1.5, 2, 5, 10	9	TSBP1_7
geneset_886	0.01, 0.05, 0.1, 0.2, 0.5, 0.8, 1, 1.2, 1.5, 2, 5, 10	9	TSBP1
geneset_887	0.01, 0.05, 0.1, 0.2, 0.5, 0.8, 1, 1.2, 1.5, 2, 5, 10	9	ALLC
geneset_888	0.01, 0.05, 0.1, 0.2, 0.5, 0.8, 1, 1.2, 1.5, 2, 5, 10	9	BRD3OS
geneset_889	0.01, 0.05, 0.1, 0.2, 0.5, 0.8, 1, 1.2, 1.5, 2, 5, 10	9	CIMIP2C
geneset_890	0.01, 0.05, 0.1, 0.2, 0.5, 0.8, 1, 1.2, 1.5, 2, 5, 10	9	CFAP68
geneset_891	0.01, 0.05, 0.1, 0.2, 0.5, 0.8, 1, 1.2, 1.5, 2, 5, 10	9	CCDC148
geneset_892	0.01, 0.05, 0.1, 0.2, 0.5, 0.8, 1, 1.2, 1.5, 2, 5, 10	9	IHO1
geneset_893	0.01, 0.05, 0.1, 0.2, 0.5, 0.8, 1, 1.2, 1.5, 2, 5, 10	9	CYSTM1
geneset_894	0.01, 0.05, 0.1, 0.2, 0.5, 0.8, 1, 1.2, 1.5, 2, 5, 10	9	ENDOV
geneset_895	0.01, 0.05, 0.1, 0.2, 0.5, 0.8, 1, 1.2, 1.5, 2, 5, 10	9	HHLA1
geneset_896	0.01, 0.05, 0.1, 0.2, 0.5, 0.8, 1, 1.2, 1.5, 2, 5, 10	9	IZUMO1
geneset_897	0.01, 0.05, 0.1, 0.2, 0.5, 0.8, 1, 1.2, 1.5, 2, 5, 10	9	C3orf80
geneset_898	0.01, 0.05, 0.1, 0.2, 0.5, 0.8, 1, 1.2, 1.5, 2, 5, 10	9	REDIC1
geneset_899	0.01, 0.05, 0.1, 0.2, 0.5, 0.8, 1, 1.2, 1.5, 2, 5, 10	9	C16orf89
geneset_900	0.01, 0.05, 0.1, 0.2, 0.5, 0.8, 1, 1.2, 1.5, 2, 5, 10	9	CIMIP1
geneset_901	0.01, 0.05, 0.1, 0.2, 0.5, 0.8, 1, 1.2, 1.5, 2, 5, 10	9	NDUFB11
geneset_902	0.01, 0.05, 0.1, 0.2, 0.5, 0.8, 1, 1.2, 1.5, 2, 5, 10	9	NGRN
geneset_903	0.01, 0.05, 0.1, 0.2, 0.5, 0.8, 1, 1.2, 1.5, 2, 5, 10	9	OLAH
geneset_904	0.01, 0.05, 0.1, 0.2, 0.5, 0.8, 1, 1.2, 1.5, 2, 5, 10	9	PM20D2
geneset_905	0.01, 0.05, 0.1, 0.2, 0.5, 0.8, 1, 1.2, 1.5, 2, 5, 10	9	SAXO4
geneset_906	0.01, 0.05, 0.1, 0.2, 0.5, 0.8, 1, 1.2, 1.5, 2, 5, 10	9	REP15
geneset_907	0.01, 0.05, 0.1, 0.2, 0.5, 0.8, 1, 1.2, 1.5, 2, 5, 10	9	SELENOK
geneset_908	0.01, 0.05, 0.1, 0.2, 0.5, 0.8, 1, 1.2, 1.5, 2, 5, 10	9	SMG9
geneset_909	0.01, 0.05, 0.1, 0.2, 0.5, 0.8, 1, 1.2, 1.5, 2, 5, 10	9	SSR4
geneset_910	0.01, 0.05, 0.1, 0.2, 0.5, 0.8, 1, 1.2, 1.5, 2, 5, 10	9	SPMIP11
geneset_911	0.01, 0.05, 0.1, 0.2, 0.5, 0.8, 1, 1.2, 1.5, 2, 5, 10	9	TOPAZ1
geneset_912	0.01, 0.05, 0.1, 0.2, 0.5, 0.8, 1, 1.2, 1.5, 2, 5, 10	9	TP53I13
geneset_913	5, 10	9	XBP1
geneset_914	0.01, 0.05, 0.1, 0.2, 0.5, 0.8, 1, 1.2, 1.5, 2, 5, 10	10	IL18
geneset_915	0.01, 0.05, 0.1, 0.2, 0.5, 0.8, 1, 1.2, 1.5, 2, 5, 10	10	ND4L
geneset_916	0.01, 0.05, 0.1, 0.2, 0.5, 0.8, 1, 1.2, 1.5, 2, 5, 10	10	COX2
geneset_917	0.01, 0.05, 0.1, 0.2, 0.5, 0.8, 1, 1.2, 1.5, 2, 5, 10	10	TSEN2
geneset_919	0.01, 0.05, 0.1, 0.2, 0.5, 0.8, 1, 1.2, 1.5, 2, 5, 10	10	TMEM242
geneset_920	0.01, 0.05, 0.1, 0.2, 0.5, 0.8, 1, 1.2, 1.5, 2, 5, 10	10	BCL2L11
geneset_921	0.01, 0.05, 0.1, 0.2, 0.5, 0.8, 1, 1.2, 1.5, 2, 5, 10	10	TRAT1
geneset_924	0.01, 0.05, 0.1, 0.2, 0.5, 0.8, 1, 1.2, 1.5, 2, 5, 10	10	C14orf39
geneset_926	0.01, 0.05, 0.1, 0.2, 0.5, 0.8, 1, 1.2, 1.5, 2, 5, 10	10	ORC6
geneset_927	0.01, 0.05, 0.1, 0.2, 0.5, 0.8, 1, 1.2, 1.5, 2, 5, 10	10	TMEM37
geneset_928	0.01, 0.05, 0.1, 0.2, 0.5, 0.8, 1, 1.2, 1.5, 2, 5, 10	10	PARM1
geneset_929	0.01, 0.05, 0.1, 0.2, 0.5, 0.8, 1, 1.2, 1.5, 2, 5, 10	10	SAXO5
geneset_930	0.01, 0.05, 0.1, 0.2, 0.5, 0.8, 1, 1.2, 1.5, 2, 5, 10	10	SMIM28
geneset_931	0.01, 0.05, 0.1, 0.2, 0.5, 0.8, 1, 1.2, 1.5, 2, 5, 10	10	SPATA16
geneset_932	0.01, 0.05, 0.1, 0.2, 0.5, 0.8, 1, 1.2, 1.5, 2, 5, 10	10	NPVF
geneset_933	0.01, 0.05, 0.1, 0.2, 0.5, 0.8, 1, 1.2, 1.5, 2, 5, 10	10	CCDC83
geneset_934	0.01, 0.05, 0.1, 0.2, 0.5, 0.8, 1, 1.2, 1.5, 2, 5, 10	10	RBFA
geneset_935	0.01, 0.05, 0.1, 0.2, 0.5, 0.8, 1, 1.2, 1.5, 2, 5, 10	10	CEP95
geneset_936	0.01, 0.05, 0.1, 0.2, 0.5, 0.8, 1, 1.2, 1.5, 2, 5, 10	10	METTL27
geneset_937	0.01, 0.05, 0.1, 0.2, 0.5, 0.8, 1, 1.2, 1.5, 2, 5, 10	10	GPR149
geneset_938	0.01, 0.05, 0.1, 0.2, 0.5, 0.8, 1, 1.2, 1.5, 2, 5, 10	10	CIMAP2
geneset_939	0.01, 0.05, 0.1, 0.2, 0.5, 0.8, 1, 1.2, 1.5, 2, 5, 10	10	TNFRSF17
geneset_940	0.01, 0.05, 0.1, 0.2, 0.5, 0.8, 1, 1.2, 1.5, 2, 5, 10	10	HIKESHI
geneset_941	0.01, 0.05, 0.1, 0.2, 0.5, 0.8, 1, 1.2, 1.5, 2, 5, 10	10	GKAP1
geneset_942	0.01, 0.05, 0.1, 0.2, 0.5, 0.8, 1, 1.2, 1.5, 2, 5, 10	10	METTL1
geneset_943	0.01, 0.05, 0.1, 0.2, 0.5, 0.8, 1, 1.2, 1.5, 2, 5, 10	10	CYYR1
geneset_944	0.01, 0.05, 0.1, 0.2, 0.5, 0.8, 1, 1.2, 1.5, 2, 5, 10	10	COA1
geneset_945	5	10	NUDT15
geneset_946	0.01, 0.05, 0.1, 0.2, 0.5, 0.8, 1, 1.2, 1.5, 2, 5, 10	10	FUZ
geneset_947	0.01, 0.05, 0.1, 0.2, 0.5, 0.8, 1, 1.2, 1.5, 2, 5, 10	10	C5orf63
geneset_948	0.01, 0.05, 0.1, 0.2, 0.5, 0.8, 1, 1.2, 1.5, 2, 5, 10	10	SPMIP2
geneset_949	0.01, 0.05, 0.1, 0.2, 0.5, 0.8, 1, 1.2, 1.5, 2, 5, 10	10	SPMIP4
geneset_951	0.01, 0.05, 0.1, 0.2, 0.5, 0.8, 1, 1.2, 1.5, 2, 5, 10	10	CISD3_1
geneset_951	0.01, 0.05, 0.1, 0.2, 0.5, 0.8, 1, 1.2, 1.5, 2, 5, 10	10	CISD3
geneset_952	0.01, 0.05, 0.1, 0.2, 0.5, 0.8, 1, 1.2, 1.5, 2, 5, 10	10	LIPT2
geneset_953	0.01, 0.05, 0.1, 0.2, 0.5, 0.8, 1, 1.2, 1.5, 2, 5, 10	10	CCDC87
geneset_954	0.01, 0.05, 0.1, 0.2, 0.5, 0.8, 1, 1.2, 1.5, 2, 5, 10	10	HEATR6
geneset_955	0.01, 0.05, 0.1, 0.2, 0.5, 0.8, 1, 1.2, 1.5, 2, 5, 10	10	METTL17
geneset_956	0.01, 0.05, 0.1, 0.2, 0.5, 0.8, 1, 1.2, 1.5, 2, 5, 10	10	MRPL4
geneset_957	0.01, 0.05, 0.1, 0.2, 0.5, 0.8, 1, 1.2, 1.5, 2, 5, 10	10	C11orf68
geneset_958	0.01, 0.05, 0.1, 0.2, 0.5, 0.8, 1, 1.2, 1.5, 2, 5, 10	10	RNLS
geneset_959	0.01, 0.05, 0.1, 0.2, 0.5, 0.8, 1, 1.2, 1.5, 2, 5, 10	10	C10orf53
geneset_960	0.01, 0.05, 0.1, 0.2, 0.5, 0.8, 1, 1.2, 1.5, 2, 5, 10	10	ZNF474
geneset_960	0.01, 0.05, 0.1, 0.2, 0.5, 0.8, 1, 1.2, 1.5, 2, 5, 10	10	ZNF475
geneset_962	0.01, 0.05, 0.1, 0.2, 0.5, 0.8, 1, 1.2, 1.5, 2, 5, 10	10	CCDC25
geneset_963	0.01, 0.05, 0.1, 0.2, 0.5, 0.8, 1, 1.2, 1.5, 2, 5, 10	10	SETD9
geneset_964	0.01, 0.05, 0.1, 0.2, 0.5, 0.8, 1, 1.2, 1.5, 2, 5, 10	10	CFAP69
geneset_965	0.01, 0.05, 0.1, 0.2, 0.5, 0.8, 1, 1.2, 1.5, 2, 5, 10	10	TSR3
geneset_966	0.01, 0.05, 0.1, 0.2, 0.5, 0.8, 1, 1.2, 1.5, 2, 5, 10	10	CYC1
geneset_967	0.01, 0.05, 0.1, 0.2, 0.5, 0.8, 1, 1.2, 1.5, 2, 5, 10	10	CCDC24
geneset_968	0.01, 0.05, 0.1, 0.2, 0.5, 0.8, 1, 1.2, 1.5, 2, 5, 10	10	SELENOF
geneset_969	0.01, 0.05, 0.1, 0.2, 0.5, 0.8, 1, 1.2, 1.5, 2, 5, 10	10	MRPS14
geneset_970	0.01, 0.05, 0.1, 0.2, 0.5, 0.8, 1, 1.2, 1.5, 2, 5, 10	10	GHDC
geneset_972	0.01, 0.05, 0.1, 0.2, 0.5, 0.8, 1, 1.2, 1.5, 2, 5, 10	10	CFAP92
geneset_973	0.01, 0.05, 0.1, 0.2, 0.5, 0.8, 1, 1.2, 1.5, 2, 5, 10	10	TMEM160
geneset_974	0.01, 0.05, 0.1, 0.2, 0.5, 0.8, 1, 1.2, 1.5, 2, 5, 10	10	PROSER3
geneset_975	0.01, 0.05, 0.1, 0.2, 0.5, 0.8, 1, 1.2, 1.5, 2, 5, 10	10	TMEM221
geneset_976	0.01, 0.05, 0.1, 0.2, 0.5, 0.8, 1, 1.2, 1.5, 2, 5, 10	10	TCEAL2_1
geneset_976	0.01, 0.05, 0.1, 0.2, 0.5, 0.8, 1, 1.2, 1.5, 2, 5, 10	10	TCEAL2
geneset_976	0.01, 0.05, 0.1, 0.2, 0.5, 0.8, 1, 1.2, 1.5, 2, 5, 10	10	TCEAL3
geneset_976	0.01, 0.05, 0.1, 0.2, 0.5, 0.8, 1, 1.2, 1.5, 2, 5, 10	10	TCEAL4
geneset_976	0.01, 0.05, 0.1, 0.2, 0.5, 0.8, 1, 1.2, 1.5, 2, 5, 10	10	TCEAL5
geneset_976	0.01, 0.05, 0.1, 0.2, 0.5, 0.8, 1, 1.2, 1.5, 2, 5, 10	10	TCEAL6_1
geneset_976	0.01, 0.05, 0.1, 0.2, 0.5, 0.8, 1, 1.2, 1.5, 2, 5, 10	10	TCEAL6
geneset_977	0.01, 0.05, 0.1, 0.2, 0.5, 0.8, 1, 1.2, 1.5, 2, 5, 10	10	APELA
geneset_978	0.01, 0.05, 0.1, 0.2, 0.5, 0.8, 1, 1.2, 1.5, 2, 5, 10	10	APOC2
geneset_979	0.01, 0.05, 0.1, 0.2, 0.5, 0.8, 1, 1.2, 1.5, 2, 5, 10	10	CCDC181
geneset_980	0.01, 0.05, 0.1, 0.2, 0.5, 0.8, 1, 1.2, 1.5, 2, 5, 10	10	CENPU
geneset_981	0.01, 0.05, 0.1, 0.2, 0.5, 0.8, 1, 1.2, 1.5, 2, 5, 10	10	CENPX
geneset_982	0.01, 0.05, 0.1, 0.2, 0.5, 0.8, 1, 1.2, 1.5, 2, 5, 10	10	CFAP161
geneset_983	0.01, 0.05, 0.1, 0.2, 0.5, 0.8, 1, 1.2, 1.5, 2, 5, 10	10	CFAP299
geneset_984	0.01, 0.05, 0.1, 0.2, 0.5, 0.8, 1, 1.2, 1.5, 2, 5, 10	10	CMC2_1
geneset_984	0.01, 0.05, 0.1, 0.2, 0.5, 0.8, 1, 1.2, 1.5, 2, 5, 10	10	CMC2
geneset_985	0.01, 0.05, 0.1, 0.2, 0.5, 0.8, 1, 1.2, 1.5, 2, 5, 10	10	CUEDC2
geneset_986	0.01, 0.05, 0.1, 0.2, 0.5, 0.8, 1, 1.2, 1.5, 2, 5, 10	10	DPM3
geneset_987	0.01, 0.05, 0.1, 0.2, 0.5, 0.8, 1, 1.2, 1.5, 2, 5, 10	10	EFCAB10
geneset_988	0.01, 0.05, 0.1, 0.2, 0.5, 0.8, 1, 1.2, 1.5, 2, 5, 10	10	EVC
geneset_989	0.01, 0.05, 0.1, 0.2, 0.5, 0.8, 1, 1.2, 1.5, 2, 5, 10	10	FNDC10
geneset_990	0.01, 0.05, 0.1, 0.2, 0.5, 0.8, 1, 1.2, 1.5, 2, 5, 10	10	GPATCH1
geneset_991	10	10	GSTCD
geneset_992	0.01, 0.05, 0.1, 0.2, 0.5, 0.8, 1, 1.2, 1.5, 2, 5, 10	10	C12orf43
geneset_993	0.01, 0.05, 0.1, 0.2, 0.5, 0.8, 1, 1.2, 1.5, 2, 5, 10	10	C19orf25
geneset_994	0.01, 0.05, 0.1, 0.2, 0.5, 0.8, 1, 1.2, 1.5, 2, 5, 10	10	C1orf131
geneset_995	0.01, 0.05, 0.1, 0.2, 0.5, 0.8, 1, 1.2, 1.5, 2, 5, 10	10	C14orf119
geneset_996	0.01, 0.05, 0.1, 0.2, 0.5, 0.8, 1, 1.2, 1.5, 2, 5, 10	10	C6orf89
geneset_997	0.01, 0.05, 0.1, 0.2, 0.5, 0.8, 1, 1.2, 1.5, 2, 5, 10	10	UQCC6
geneset_998	0.01, 0.05, 0.1, 0.2, 0.5, 0.8, 1, 1.2, 1.5, 2, 5, 10	10	C18orf32
geneset_999	0.01, 0.05, 0.1, 0.2, 0.5, 0.8, 1, 1.2, 1.5, 2, 5, 10	10	BBLN
geneset_1000	0.01, 0.05, 0.1, 0.2, 0.5, 0.8, 1, 1.2, 1.5, 2, 5, 10	10	MED31
geneset_1001	5, 10	10	MEDAG
geneset_1002	0.01, 0.05, 0.1, 0.2, 0.5, 0.8, 1, 1.2, 1.5, 2, 5, 10	10	MEI4
geneset_1003	0.01, 0.05, 0.1, 0.2, 0.5, 0.8, 1, 1.2, 1.5, 2, 5, 10	10	METTL15
geneset_1004	0.01, 0.05, 0.1, 0.2, 0.5, 0.8, 1, 1.2, 1.5, 2, 5, 10	10	MIIP
geneset_1005	0.01, 0.05, 0.1, 0.2, 0.5, 0.8, 1, 1.2, 1.5, 2, 5, 10	10	MLIP
geneset_1006	0.01, 0.05, 0.1, 0.2, 0.5, 0.8, 1, 1.2, 1.5, 2, 5, 10	10	MLLT11
geneset_1007	0.01, 0.05, 0.1, 0.2, 0.5, 0.8, 1, 1.2, 1.5, 2, 5, 10	10	MPHOSPH6
geneset_1008	0.01, 0.05, 0.1, 0.2, 0.5, 0.8, 1, 1.2, 1.5, 2, 5, 10	10	MRPL33
geneset_1009	0.01, 0.05, 0.1, 0.2, 0.5, 0.8, 1, 1.2, 1.5, 2, 5, 10	10	MRPL52
geneset_1010	0.01, 0.05, 0.1, 0.2, 0.5, 0.8, 1, 1.2, 1.5, 2, 5, 10	10	MRPS6
geneset_1011	0.01, 0.05, 0.1, 0.2, 0.5, 0.8, 1, 1.2, 1.5, 2, 5, 10	10	NDUFAF8
geneset_1012	0.01, 0.05, 0.1, 0.2, 0.5, 0.8, 1, 1.2, 1.5, 2, 5, 10	10	NDUFC1
geneset_1013	0.01, 0.05, 0.1, 0.2, 0.5, 0.8, 1, 1.2, 1.5, 2, 5, 10	10	NSRP1
geneset_1015	0.01, 0.05, 0.1, 0.2, 0.5, 0.8, 1, 1.2, 1.5, 2, 5, 10	10	PAXX
geneset_1016	0.01, 0.05, 0.1, 0.2, 0.5, 0.8, 1, 1.2, 1.5, 2, 5, 10	10	PET117
geneset_1017	1, 1.2, 1.5, 2, 5, 10	10	PIGX
geneset_1018	0.01, 0.05, 0.1, 0.2, 0.5, 0.8, 1, 1.2, 1.5, 2, 5, 10	10	PLAC9
geneset_1019	0.01, 0.05, 0.1, 0.2, 0.5, 0.8, 1, 1.2, 1.5, 2, 5, 10	10	POP5
geneset_1020	0.01, 0.05, 0.1, 0.2, 0.5, 0.8, 1, 1.2, 1.5, 2, 5, 10	10	RAG2
geneset_1021	0.01, 0.05, 0.1, 0.2, 0.5, 0.8, 1, 1.2, 1.5, 2, 5, 10	10	RPL18
geneset_1022	0.01, 0.05, 0.1, 0.2, 0.5, 0.8, 1, 1.2, 1.5, 2, 5, 10	10	RPS19BP1
geneset_1023	0.01, 0.05, 0.1, 0.2, 0.5, 0.8, 1, 1.2, 1.5, 2, 5, 10	10	SDAD1
geneset_1024	0.01, 0.05, 0.1, 0.2, 0.5, 0.8, 1, 1.2, 1.5, 2, 5, 10	10	SELENOH
geneset_1025	0.01, 0.05, 0.1, 0.2, 0.5, 0.8, 1, 1.2, 1.5, 2, 5, 10	10	SMIM20
geneset_1026	1, 1.2, 1.5, 2, 5, 10	10	SMIM8
geneset_1027	0.01, 0.05, 0.1, 0.2, 0.5, 0.8, 1, 1.2, 1.5, 2, 5, 10	10	SNAPC2
geneset_1028	0.01, 0.05, 0.1, 0.2, 0.5, 0.8, 1, 1.2, 1.5, 2, 5, 10	10	SRRD
geneset_1029	0.01, 0.05, 0.1, 0.2, 0.5, 0.8, 1, 1.2, 1.5, 2, 5, 10	10	SRXN1
geneset_1030	0.01, 0.05, 0.1, 0.2, 0.5, 0.8, 1, 1.2, 1.5, 2, 5, 10	10	SWI5
geneset_1031	0.01, 0.05, 0.1, 0.2, 0.5, 0.8, 1, 1.2, 1.5, 2, 5, 10	10	TMEM158
geneset_1032	0.01, 0.05, 0.1, 0.2, 0.5, 0.8, 1, 1.2, 1.5, 2, 5, 10	10	LDAF1_1
geneset_1032	0.01, 0.05, 0.1, 0.2, 0.5, 0.8, 1, 1.2, 1.5, 2, 5, 10	10	LDAF1
geneset_1033	0.01, 0.05, 0.1, 0.2, 0.5, 0.8, 1, 1.2, 1.5, 2, 5, 10	10	TMEM250
geneset_1034	0.01, 0.05, 0.1, 0.2, 0.5, 0.8, 1, 1.2, 1.5, 2, 5, 10	10	TMEM25
geneset_1035	0.01, 0.05, 0.1, 0.2, 0.5, 0.8, 1, 1.2, 1.5, 2, 5, 10	10	TTC22
geneset_1036	0.01, 0.05, 0.1, 0.2, 0.5, 0.8, 1, 1.2, 1.5, 2, 5, 10	10	UBXN10
geneset_1037	0.01, 0.05, 0.1, 0.2, 0.5, 0.8, 1, 1.2, 1.5, 2, 5, 10	10	UROS
geneset_1038	0.01, 0.05, 0.1, 0.2, 0.5, 0.8, 1, 1.2, 1.5, 2, 5, 10	10	USB1
geneset_1039	10	10	VSTM5
geneset_1040	0.01, 0.05, 0.1, 0.2, 0.5, 0.8, 1, 1.2, 1.5, 2, 5, 10	10	ZMAT5
geneset_1041	0.01, 0.05, 0.1, 0.2, 0.5, 0.8, 1, 1.2, 1.5, 2, 5, 10	11	COX1
geneset_1042	0.01, 0.05, 0.1, 0.2, 0.5, 0.8, 1, 1.2, 1.5, 2, 5, 10	11	BEX1
geneset_1042	0.01, 0.05, 0.1, 0.2, 0.5, 0.8, 1, 1.2, 1.5, 2, 5, 10	11	BEX2
geneset_1042	0.01, 0.05, 0.1, 0.2, 0.5, 0.8, 1, 1.2, 1.5, 2, 5, 10	11	BEX3
geneset_1042	0.01, 0.05, 0.1, 0.2, 0.5, 0.8, 1, 1.2, 1.5, 2, 5, 10	11	BEX4
geneset_1042	0.01, 0.05, 0.1, 0.2, 0.5, 0.8, 1, 1.2, 1.5, 2, 5, 10	11	BEX5_1
geneset_1042	0.01, 0.05, 0.1, 0.2, 0.5, 0.8, 1, 1.2, 1.5, 2, 5, 10	11	BEX5
geneset_1043	0.01, 0.05, 0.1, 0.2, 0.5, 0.8, 1, 1.2, 1.5, 2, 5, 10	11	EIF3C
geneset_1043	0.01, 0.05, 0.1, 0.2, 0.5, 0.8, 1, 1.2, 1.5, 2, 5, 10	11	EIF3CL
geneset_1044	0.01, 0.05, 0.1, 0.2, 0.5, 0.8, 1, 1.2, 1.5, 2, 5, 10	11	CARD19
geneset_1046	0.01, 0.05, 0.1, 0.2, 0.5, 0.8, 1, 1.2, 1.5, 2, 5, 10	11	IL12A
geneset_1047	0.01, 0.05, 0.1, 0.2, 0.5, 0.8, 1, 1.2, 1.5, 2, 5, 10	11	POU2AF3
geneset_1048	0.01, 0.05, 0.1, 0.2, 0.5, 0.8, 1, 1.2, 1.5, 2, 5, 10	11	TIPRL
geneset_1049	0.01, 0.05, 0.1, 0.2, 0.5, 0.8, 1, 1.2, 1.5, 2, 5, 10	11	HAMP
geneset_1050	0.01, 0.05, 0.1, 0.2, 0.5, 0.8, 1, 1.2, 1.5, 2, 5, 10	11	LEP
geneset_1052	0.01, 0.05, 0.1, 0.2, 0.5, 0.8, 1, 1.2, 1.5, 2, 5, 10	11	IAH1
geneset_1054	0.01, 0.05, 0.1, 0.2, 0.5, 0.8, 1, 1.2, 1.5, 2, 5, 10	11	TNFRSF13B
geneset_1055	0.01, 0.05, 0.1, 0.2, 0.5, 0.8, 1, 1.2, 1.5, 2, 5, 10	11	ERICH5
geneset_1056	0.01, 0.05, 0.1, 0.2, 0.5, 0.8, 1, 1.2, 1.5, 2, 5, 10	11	CPOX
geneset_1057	0.01, 0.05, 0.1, 0.2, 0.5, 0.8, 1, 1.2, 1.5, 2, 5, 10	11	ACD
geneset_1058	0.01, 0.05, 0.1, 0.2, 0.5, 0.8, 1, 1.2, 1.5, 2, 5, 10	11	S100PBP
geneset_1060	0.01, 0.05, 0.1, 0.2, 0.5, 0.8, 1, 1.2, 1.5, 2, 5, 10	11	IGSF6_1
geneset_1060	0.01, 0.05, 0.1, 0.2, 0.5, 0.8, 1, 1.2, 1.5, 2, 5, 10	11	IGSF6
geneset_1061	0.01, 0.05, 0.1, 0.2, 0.5, 0.8, 1, 1.2, 1.5, 2, 5, 10	11	PLEKHD1
geneset_1062	0.01, 0.05, 0.1, 0.2, 0.5, 0.8, 1, 1.2, 1.5, 2, 5, 10	11	ZMAT2
geneset_1063	0.01, 0.05, 0.1, 0.2, 0.5, 0.8, 1, 1.2, 1.5, 2, 5, 10	11	CENPQ
geneset_1064	0.01, 0.05, 0.1, 0.2, 0.5, 0.8, 1, 1.2, 1.5, 2, 5, 10	11	PIRT
geneset_1065	0.01, 0.05, 0.1, 0.2, 0.5, 0.8, 1, 1.2, 1.5, 2, 5, 10	11	THY1
geneset_1067	0.01, 0.05, 0.1, 0.2, 0.5, 0.8, 1, 1.2, 1.5, 2, 5, 10	11	ATP5MJ
geneset_1067	0.01, 0.05, 0.1, 0.2, 0.5, 0.8, 1, 1.2, 1.5, 2, 5, 10	11	LOC112268080
geneset_1069	0.01, 0.05, 0.1, 0.2, 0.5, 0.8, 1, 1.2, 1.5, 2, 5, 10	11	ITGB3BP
geneset_1070	0.01, 0.05, 0.1, 0.2, 0.5, 0.8, 1, 1.2, 1.5, 2, 5, 10	11	VMAC_1
geneset_1070	0.01, 0.05, 0.1, 0.2, 0.5, 0.8, 1, 1.2, 1.5, 2, 5, 10	11	VMAC
geneset_1071	0.01, 0.05, 0.1, 0.2, 0.5, 0.8, 1, 1.2, 1.5, 2, 5, 10	11	HELB
geneset_1074	0.01, 0.05, 0.1, 0.2, 0.5, 0.8, 1, 1.2, 1.5, 2, 5, 10	11	GINS4
geneset_1075	0.01, 0.05, 0.1, 0.2, 0.5, 0.8, 1, 1.2, 1.5, 2, 5, 10	11	SMIM12
geneset_1076	0.01, 0.05, 0.1, 0.2, 0.5, 0.8, 1, 1.2, 1.5, 2, 5, 10	11	SPIDR
geneset_1077	0.01, 0.05, 0.1, 0.2, 0.5, 0.8, 1, 1.2, 1.5, 2, 5, 10	11	PSMG2
geneset_1078	0.01, 0.05, 0.1, 0.2, 0.5, 0.8, 1, 1.2, 1.5, 2, 5, 10	11	BLOC1S5
geneset_1079	0.01, 0.05, 0.1, 0.2, 0.5, 0.8, 1, 1.2, 1.5, 2, 5, 10	11	PDCD5
geneset_1080	0.01, 0.05, 0.1, 0.2, 0.5, 0.8, 1, 1.2, 1.5, 2, 5, 10	11	TADA1
geneset_1081	0.01, 0.05, 0.1, 0.2, 0.5, 0.8, 1, 1.2, 1.5, 2, 5, 10	11	PTRH1
geneset_1082	0.01, 0.05, 0.1, 0.2, 0.5, 0.8, 1, 1.2, 1.5, 2, 5, 10	11	TMEM141
geneset_1083	0.01, 0.05, 0.1, 0.2, 0.5, 0.8, 1, 1.2, 1.5, 2, 5, 10	11	OVCA2
geneset_1084	0.01, 0.05, 0.1, 0.2, 0.5, 0.8, 1, 1.2, 1.5, 2, 5, 10	11	GTDC1
geneset_1085	0.01, 0.05, 0.1, 0.2, 0.5, 0.8, 1, 1.2, 1.5, 2, 5, 10	11	NPFF
geneset_1086	0.05, 0.1, 0.2, 0.8, 1.2, 10	11	CIR1
geneset_1087	10	11	COPS8
geneset_1088	0.01, 0.05, 0.1, 0.2, 0.5, 0.8, 1, 1.2, 1.5, 2, 5, 10	11	ZNF830
geneset_1089	0.01, 0.05, 0.1, 0.2, 0.5, 0.8, 1, 1.2, 1.5, 2, 5, 10	11	SDHAF1
geneset_1090	0.01, 0.05, 0.1, 0.2, 0.5, 0.8, 1, 1.2, 1.5, 2, 5, 10	11	HAAO
geneset_1091	0.01, 0.05, 0.1, 0.2, 0.5, 0.8, 1, 1.2, 1.5, 2, 5, 10	11	SPRTN
geneset_1092	0.1, 0.2, 0.5, 0.8, 1, 1.2, 1.5, 2, 5, 10	11	DISC1
geneset_1094	0.01, 0.05, 0.1, 0.2, 0.5, 0.8, 1, 1.2, 1.5, 2, 5, 10	11	NUP133
geneset_1095	10	11	DNAAF10
geneset_1096	0.01, 0.05, 0.1, 0.2, 0.5, 0.8, 1, 1.2, 1.5, 2, 5, 10	11	URB2
geneset_1097	0.01, 0.05, 0.1, 0.2, 0.5, 0.8, 1, 1.2, 1.5, 2, 5, 10	11	ERMARD_1
geneset_1097	0.01, 0.05, 0.1, 0.2, 0.5, 0.8, 1, 1.2, 1.5, 2, 5, 10	11	ERMARD
geneset_1098	0.01, 0.05, 0.1, 0.2, 0.5, 0.8, 1, 1.2, 1.5, 2, 5, 10	11	SNN
geneset_1099	0.01, 0.05, 0.1, 0.2, 0.5, 0.8, 1, 1.2, 1.5, 2, 5, 10	11	NOL12
geneset_1100	0.01, 0.05, 0.1, 0.2, 0.5, 0.8, 1, 1.2, 1.5, 2, 5, 10	11	COX19
geneset_1101	0.01, 0.05, 0.1, 0.2, 0.5, 0.8, 1, 1.2, 1.5, 2, 5, 10	11	C1orf146
geneset_1102	0.1	11	C22orf39
geneset_1103	0.01, 0.05, 0.1, 0.2, 0.5, 0.8, 1, 1.2, 1.5, 2, 5, 10	11	ZSWIM7
geneset_1104	0.01, 0.05, 0.1, 0.2, 0.5, 0.8, 1, 1.2, 1.5, 2, 5, 10	11	PEX12
geneset_1105	0.01, 0.05, 0.1, 0.2, 0.5, 0.8, 1, 1.2, 1.5, 2, 5, 10	11	PRR11
geneset_1106	0.01, 0.05, 0.1, 0.2, 0.5, 0.8, 1, 1.2, 1.5, 2, 5, 10	11	MPLKIP
geneset_1107	0.01, 0.05, 0.1, 0.2, 0.5, 0.8, 1, 1.2, 1.5, 2, 5, 10	11	TMCO4
geneset_1108	0.01, 0.05, 0.1, 0.2, 0.5, 0.8, 1, 1.2, 1.5, 2, 5, 10	11	ADHFE1
geneset_1109	0.01, 0.05, 0.1, 0.2, 0.5, 0.8, 1, 1.2, 1.5, 2, 5, 10	11	JHY
geneset_1110	0.01, 0.05, 0.1, 0.2, 0.5, 0.8, 1, 1.2, 1.5, 2, 5, 10	11	BABAM2
geneset_1111	0.01, 0.05, 0.1, 0.2, 0.5, 0.8, 1, 1.2, 1.5, 2, 5, 10	11	C8orf74_1
geneset_1111	0.01, 0.05, 0.1, 0.2, 0.5, 0.8, 1, 1.2, 1.5, 2, 5, 10	11	C8orf74
geneset_1112	0.01, 0.05, 0.1, 0.2, 0.5, 0.8, 1, 1.2, 1.5, 2, 5, 10	11	KNTC1
geneset_1113	0.01, 0.05, 0.1, 0.2, 0.5, 0.8, 1, 1.2, 1.5, 2, 5, 10	11	PACC1
geneset_1114	0.01, 0.05, 0.1, 0.2, 0.5, 0.8, 1, 1.2, 1.5, 2, 5, 10	11	CDCA5
geneset_1115	0.01, 0.05, 0.1, 0.2, 0.5, 0.8, 1, 1.2, 1.5, 2, 5, 10	11	PRDX5
geneset_1116	0.2	11	COMMD8
geneset_1117	0.01, 0.05, 0.1, 0.2, 0.5, 0.8, 1, 1.2, 1.5, 2, 5, 10	11	UROC1
geneset_1118	0.01, 0.05, 0.1, 0.2, 0.5, 0.8, 1, 1.2, 1.5, 2, 5, 10	11	BYSL
geneset_1119	0.01, 0.05, 0.1, 0.2, 0.5, 0.8, 1, 1.2, 1.5, 2, 5, 10	11	BSND
geneset_1120	0.01, 0.05, 0.1, 0.2, 0.5, 0.8, 1, 1.2, 1.5, 2, 5, 10	11	MTBP
geneset_1121	0.01, 0.05, 0.1, 0.2, 0.5, 0.8, 1, 1.2, 1.5, 2, 5, 10	11	ACOT8
geneset_1122	0.01, 0.05, 0.1, 0.2, 0.5, 0.8, 1, 1.2, 1.5, 2, 5, 10	11	INTS8
geneset_1123	0.01, 0.05, 0.1, 0.2, 0.5, 0.8, 1, 1.2, 1.5, 2, 5, 10	11	C18orf63
geneset_1124	0.01, 0.05, 0.1, 0.2, 0.5, 0.8, 1, 1.2, 1.5, 2, 5, 10	11	MRPL22
geneset_1125	0.8, 1, 1.2, 1.5, 2, 5, 10	11	WDR4
geneset_1126	0.01, 0.05, 0.1, 0.2, 0.5, 0.8, 1, 1.2, 1.5, 2, 5, 10	11	GINS3
geneset_1127	0.01, 0.05, 0.1, 0.2, 0.5, 0.8, 1, 1.2, 1.5, 2, 5, 10	11	RPAIN
geneset_1128	0.01, 0.05, 0.1, 0.2, 0.5, 0.8, 1, 1.2, 1.5, 2, 5, 10	11	ERG28
geneset_1129	0.01, 0.05, 0.1, 0.2, 0.5, 0.8, 1, 1.2, 1.5, 2, 5, 10	11	SYMPK
geneset_1130	0.01, 0.05, 0.1, 0.2, 0.5, 0.8, 1, 1.2, 1.5, 2, 5, 10	11	CDAN1
geneset_1131	0.1, 0.2, 0.5, 0.8	11	NAA38
geneset_1133	0.01, 0.05, 0.1, 0.2, 0.5, 0.8, 1, 1.2, 1.5, 2, 5, 10	11	ORC3
geneset_1134	0.01, 0.05, 0.1, 0.2, 0.5, 0.8, 1, 1.2, 1.5, 2, 5, 10	11	CCDC43
geneset_1135	0.01, 0.05, 0.1, 0.2, 0.5, 0.8, 1, 1.2, 1.5, 2, 5, 10	11	MRPS15
geneset_1136	0.01, 0.05, 0.1, 0.2, 0.5, 0.8, 1, 1.2, 1.5, 2, 5, 10	11	IKBIP
geneset_1137	5	11	TEX9
geneset_1138	0.01, 0.05, 0.1, 0.2, 0.5, 0.8, 1, 1.2, 1.5, 2, 5, 10	11	C22orf23
geneset_1139	0.01, 0.05, 0.1, 0.2, 0.5, 0.8, 1, 1.2, 1.5, 2, 5, 10	11	HDX
geneset_1140	0.01, 0.05, 0.1, 0.2, 0.5, 0.8, 1, 1.2, 1.5, 2, 5, 10	11	EMC10
geneset_1141	0.01, 0.05, 0.1, 0.2, 0.5, 0.8, 1, 1.2, 1.5, 2, 5, 10	11	VPS28_1
geneset_1141	0.01, 0.05, 0.1, 0.2, 0.5, 0.8, 1, 1.2, 1.5, 2, 5, 10	11	VPS28
geneset_1142	0.01, 0.05, 0.1, 0.2, 0.5, 0.8, 1, 1.2, 1.5, 2, 5, 10	11	TYMS
geneset_1143	0.01, 0.05, 0.1, 0.2, 0.5, 0.8, 1, 1.2, 1.5, 2, 5, 10	11	CFAP54
geneset_1144	0.01, 0.05, 0.1, 0.2, 0.5, 0.8, 1, 1.2, 1.5, 2, 5, 10	11	MRPS34
geneset_1145	0.01, 0.05, 0.1, 0.2, 0.5, 0.8, 1, 1.2, 1.5, 2, 5, 10	11	NUP188
geneset_1146	0.01, 0.05, 0.1, 0.2, 0.5, 0.8, 1, 1.2, 1.5, 2, 5, 10	11	TTI2
geneset_1147	0.01, 0.05, 0.1, 0.2, 0.5, 0.8, 1, 1.2, 1.5, 2, 5, 10	11	RO60
geneset_1148	1.5, 2, 5, 10	11	CHDH
geneset_1149	0.01, 0.05, 0.1, 0.2, 0.5, 0.8, 1, 1.2, 1.5, 2, 5, 10	11	DRC12
geneset_1150	0.01, 0.05, 0.1, 0.2, 0.5, 0.8, 1, 1.2, 1.5, 2, 5, 10	11	CCDC93
geneset_1152	0.01, 0.05, 0.1, 0.2, 0.5, 0.8, 1, 1.2, 1.5, 2, 5, 10	11	MVD
geneset_1153	0.01, 0.05, 0.1, 0.2, 0.5, 0.8, 1, 1.2, 1.5, 2, 5, 10	11	YAE1
geneset_1154	0.01, 0.05, 0.1, 0.2, 0.5, 0.8, 1, 1.2, 1.5, 2, 5, 10	11	DCAF17
geneset_1155	0.01, 0.05, 0.1, 0.2, 0.5, 0.8, 1, 1.2, 1.5, 2, 5, 10	11	TEX10
geneset_1156	0.01, 0.05, 0.1, 0.2, 0.5, 0.8, 1, 1.2, 1.5, 2, 5, 10	11	DSCC1
geneset_1157	0.01, 0.05, 0.1, 0.2, 0.5, 0.8, 1, 1.2, 1.5, 2, 5, 10	11	IYD
geneset_1158	0.01, 0.05, 0.1, 0.2, 0.5, 0.8, 1, 1.2, 1.5, 2, 5, 10	11	AIRIM
geneset_1159	0.01, 0.05, 0.1, 0.2, 0.5, 0.8, 1, 1.2, 1.5, 2, 5, 10	11	CENPL
geneset_1160	0.01, 0.05, 0.1, 0.2, 0.5, 0.8, 1, 1.2, 1.5, 2, 5, 10	11	C1orf52
geneset_1161	0.01, 0.05, 0.1, 0.2, 0.5, 0.8, 1, 1.2, 1.5, 2, 5, 10	11	MAJIN
geneset_1162	0.01, 0.05, 0.1, 0.2, 0.5, 0.8, 1, 1.2, 1.5, 2, 5, 10	11	HGH1
geneset_1163	0.01, 0.05, 0.1, 0.2, 0.5, 0.8, 1, 1.2, 1.5, 2, 5, 10	11	MED11
geneset_1164	0.01, 0.05, 0.1, 0.2, 0.5, 0.8, 1, 1.2, 1.5, 2, 5, 10	11	CFAP96
geneset_1165	0.01, 0.05, 0.1, 0.2, 0.5, 0.8, 1, 1.2, 1.5, 2, 5, 10	11	TMEM101
geneset_1166	0.01, 0.05, 0.1, 0.2, 0.5, 0.8, 1, 1.2, 1.5, 2, 5, 10	11	SNRNP27
geneset_1167	0.01, 0.05, 0.1, 0.2, 0.5, 0.8, 1, 1.2, 1.5, 2, 5, 10	11	FAAP100
geneset_1168	0.01, 0.05, 0.1, 0.2, 0.5, 0.8, 1, 1.2, 1.5, 2, 5, 10	11	C2orf76
geneset_1169	0.01, 0.05, 0.1, 0.2, 0.5, 0.8, 1, 1.2, 1.5, 2, 5, 10	11	MEN1
geneset_1170	0.01, 0.05, 0.1, 0.2, 0.5, 0.8, 1, 1.2, 1.5, 2, 5, 10	11	ACMSD
geneset_1171	0.01, 0.05, 0.1, 0.2, 0.5, 0.8, 1, 1.2, 1.5, 2, 5, 10	11	GTF3C3
geneset_1172	0.01, 0.05, 0.1, 0.2, 0.5, 0.8, 1, 1.2, 1.5, 2, 5, 10	11	NKAPD1
geneset_1173	0.01, 0.05, 0.1, 0.2, 0.5, 0.8, 1, 1.2, 1.5, 2, 5, 10	11	COQ4
geneset_1174	0.01, 0.05, 0.1, 0.2, 0.5, 0.8, 1, 1.2, 1.5, 2, 5, 10	11	DCPS
geneset_1175	0.01, 0.05, 0.1, 0.2, 0.5, 0.8, 1, 1.2, 1.5, 2, 5, 10	11	VPS25
geneset_1176	0.01, 0.05, 0.1, 0.2, 0.5, 0.8, 1, 1.2, 1.5, 2, 5, 10	11	CRPPA
geneset_1177	0.01, 0.05, 0.1, 0.2, 0.5, 0.8, 1, 1.2, 1.5, 2, 5, 10	11	RDM1_1
geneset_1177	0.01, 0.05, 0.1, 0.2, 0.5, 0.8, 1, 1.2, 1.5, 2, 5, 10	11	RDM1
geneset_1178	0.01, 0.05, 0.1, 0.2, 0.5, 0.8, 1, 1.2, 1.5, 2, 5, 10	11	PTCD3
geneset_1179	0.01, 0.05, 0.1, 0.2, 0.5, 0.8, 1, 1.2, 1.5, 2, 5, 10	11	C10orf67
geneset_1180	0.01, 0.05, 0.1, 0.2, 0.5, 0.8, 1, 1.2, 1.5, 2, 5, 10	11	BLZF1
geneset_1181	0.01, 0.05, 0.1, 0.2, 0.5, 0.8, 1, 1.2, 1.5, 2, 5, 10	11	PIGS
geneset_1182	0.01, 0.05, 0.1, 0.2, 0.5, 0.8, 1, 1.2, 1.5, 2, 5, 10	11	NDUFB6
geneset_1183	0.01, 0.05, 0.1, 0.2, 0.5, 0.8, 1, 1.2, 1.5, 2, 5, 10	11	HDDC3
geneset_1184	0.01, 0.05, 0.1, 0.2, 0.5, 0.8, 1, 1.2, 1.5, 2, 5, 10	11	BLTP2
geneset_1185	0.01, 0.05, 0.1, 0.2, 0.5, 0.8, 1, 1.2, 1.5, 2, 5, 10	11	HAX1
geneset_1186	1.5	11	MRPS30
geneset_1187	2, 5, 10	11	POLG
geneset_1188	0.01, 0.05, 0.1, 0.2, 0.5, 0.8, 1, 1.2, 1.5, 2, 5, 10	11	FANCI
geneset_1189	0.01, 0.05, 0.1, 0.2, 0.5, 0.8, 1, 1.2, 1.5, 2, 5, 10	11	POLR2H
geneset_1190	0.01, 0.05, 0.1, 0.2, 0.5, 0.8, 1, 1.2, 1.5, 2, 5, 10	11	PGAP4
geneset_1191	0.01, 0.05, 0.1, 0.2, 0.5, 0.8, 1, 1.2, 1.5, 2, 5, 10	11	COQ5
geneset_1192	0.01, 0.05, 0.1, 0.2, 0.5, 0.8, 1, 1.2, 1.5, 2, 5, 10	11	PAGR1
geneset_1193	0.01, 0.05, 0.1, 0.2, 0.5, 0.8, 1, 1.2, 1.5, 2, 5, 10	11	C8orf82
geneset_1194	0.01, 0.05, 0.1, 0.2, 0.5, 0.8, 1, 1.2, 1.5, 2, 5, 10	11	MED17
geneset_1195	0.01, 0.05, 0.1, 0.2, 0.5, 0.8, 1, 1.2, 1.5, 2, 5, 10	11	TIMM21
geneset_1196	0.01, 0.05, 0.1, 0.2, 0.5, 0.8, 1, 1.2, 1.5, 2, 5, 10	11	EVC2
geneset_1197	0.01, 0.05, 0.1, 0.2, 0.5, 0.8, 1, 1.2, 1.5, 2, 5, 10	11	PCID2
geneset_1198	0.01, 0.05, 0.1, 0.2, 0.5, 0.8, 1, 1.2, 1.5, 2, 5, 10	11	SUPT7L
geneset_1199	0.01, 0.05, 0.1, 0.2, 0.5, 0.8, 1, 1.2, 1.5, 2, 5, 10	11	TMCO3
geneset_1200	0.01, 0.05, 0.1, 0.2, 0.5, 0.8, 1, 1.2, 1.5, 2, 5, 10	11	ARV1
geneset_1201	0.01, 0.05, 0.1, 0.2, 0.5, 0.8, 1, 1.2, 1.5, 2, 5, 10	11	FANCL
geneset_1202	0.01, 0.05, 0.1, 0.2, 0.5, 0.8, 1, 1.2, 1.5, 2, 5, 10	11	IFT25
geneset_1203	0.01, 0.05, 0.1, 0.2, 0.5, 0.8, 1, 1.2, 1.5, 2, 5, 10	11	TSEN54
geneset_1204	0.01, 0.05, 0.1, 0.2, 0.5, 0.8, 1, 1.2, 1.5, 2, 5, 10	11	AAR2
geneset_1205	0.01, 0.05, 0.1, 0.2, 0.5, 0.8, 1, 1.2, 1.5, 2, 5, 10	11	MRPL15
geneset_1206	0.01, 0.05, 0.1, 0.2, 0.5, 0.8, 1, 1.2, 1.5, 2, 5, 10	11	SPO11
geneset_1207	0.01, 0.05, 0.1, 0.2, 0.5, 0.8, 1, 1.2, 1.5, 2, 5, 10	11	TMEM220
geneset_1208	0.01, 0.05, 0.1, 0.2, 0.5, 0.8, 1, 1.2, 1.5, 2, 5, 10	11	THUMPD1
geneset_1209	0.01, 0.05, 0.1, 0.2, 0.5, 0.8, 1, 1.2, 1.5, 2, 5, 10	11	ENGASE
geneset_1210	0.8, 1, 1.5, 2, 10	11	CCDC110
geneset_1211	0.01, 0.05, 0.1, 0.2, 0.5, 0.8, 1, 1.2, 1.5, 2, 5, 10	11	FECH
geneset_1212	0.01, 0.05, 0.1, 0.2, 0.5, 0.8, 1, 1.2, 1.5, 2, 5, 10	11	QNG1
geneset_1213	0.01, 0.05, 0.1, 0.2, 0.5, 0.8, 1, 1.2, 1.5, 2, 5, 10	11	HAUS1
geneset_1214	0.01, 0.05, 0.1, 0.2, 0.5, 0.8, 1, 1.2, 1.5, 2, 5, 10	11	PHAX
geneset_1215	0.01, 0.05, 0.1, 0.2, 0.5, 0.8, 1, 1.2, 1.5, 2, 5, 10	11	NAT10
geneset_1216	0.01, 0.05, 0.1, 0.2, 0.5, 0.8, 1, 1.2, 1.5, 2, 5, 10	11	UVSSA
geneset_1217	0.01, 0.05, 0.1, 0.2, 0.5, 0.8, 1, 1.2, 1.5, 2, 5, 10	11	LSM11
geneset_1218	0.01, 0.05, 0.1, 0.2, 0.5, 0.8, 1, 1.2, 1.5, 2, 5, 10	11	TMEM129
geneset_1219	0.01, 0.05, 0.1, 0.2, 0.5, 0.8, 1, 1.2, 1.5, 2, 5, 10	11	MRPL35
geneset_1220	0.01, 0.05, 0.1, 0.2, 0.5, 0.8, 1, 1.2, 1.5, 2, 5, 10	11	C1orf35
geneset_1221	0.05, 0.1, 0.2, 1, 1.2, 1.5, 2, 5, 10	11	HROB
geneset_1222	0.01, 0.05, 0.1, 0.2, 0.5, 0.8, 1, 1.2, 1.5, 2, 5, 10	11	POP1
geneset_1223	0.01, 0.05, 0.1, 0.2, 0.5, 0.8, 1, 1.2, 1.5, 2, 5, 10	11	POFUT1
geneset_1224	0.1, 0.2, 0.5, 0.8, 1, 1.2, 1.5, 2, 5, 10	11	CCDC172
geneset_1225	0.01, 0.05, 0.1, 0.2, 0.5, 0.8, 1, 1.2, 1.5, 2, 5, 10	11	POLD2
geneset_1226	0.01, 0.05, 0.1, 0.2, 0.5, 0.8, 1, 1.2, 1.5, 2, 5, 10	11	BRK1
geneset_1227	0.01, 0.05, 0.1, 0.2, 0.5, 0.8, 1, 1.2, 1.5, 2, 5, 10	11	SFR1
geneset_1228	0.01, 0.05, 0.1, 0.2, 0.5, 0.8, 1, 1.2, 1.5, 2, 5, 10	11	MCMBP
geneset_1229	0.01, 0.05, 0.1, 0.2, 0.5, 0.8, 1, 1.2, 1.5, 2, 5, 10	11	PEMT
geneset_1230	1.2, 1.5, 2, 5, 10	11	BRAT1
geneset_1231	0.01, 0.05, 0.1, 0.2, 0.5, 0.8, 1, 1.2, 1.5, 2, 5, 10	11	PDRG1
geneset_1232	0.01, 0.05, 0.1, 0.2, 0.5, 0.8, 1, 1.2, 1.5, 2, 5, 10	11	VIRMA
geneset_1233	0.01, 0.05, 0.1, 0.2, 0.5, 0.8, 1, 1.2, 1.5, 2, 5, 10	11	MTIF3
geneset_1234	0.01, 0.05, 0.1, 0.2, 0.5, 0.8, 1, 1.2, 1.5, 2, 5, 10	11	GCNA
geneset_1235	0.01, 0.05, 0.1, 0.2, 0.5, 0.8, 1, 1.2, 1.5, 2, 5, 10	11	PQBP1_1
geneset_1235	0.01, 0.05, 0.1, 0.2, 0.5, 0.8, 1, 1.2, 1.5, 2, 5, 10	11	PQBP1
geneset_1236	0.01, 0.05, 0.1, 0.2, 0.5, 0.8, 1, 1.2, 1.5, 2, 5, 10	11	ADAT2
geneset_1237	0.01, 0.05, 0.1, 0.2, 0.5, 0.8, 1, 1.2, 1.5, 2, 5, 10	11	EBNA1BP2
geneset_1238	0.01, 0.05, 0.1, 0.2, 0.5, 0.8, 1, 1.2, 1.5, 2, 5, 10	11	LRRC41
geneset_1239	0.01, 0.05, 0.1, 0.2, 0.5, 0.8, 1, 1.2, 1.5, 2, 5, 10	11	RMI2
geneset_1240	0.01, 0.05, 0.1, 0.2, 0.5, 0.8, 1, 1.2, 1.5, 2, 5, 10	11	TSEN15
geneset_1241	0.01, 0.05, 0.1, 0.2, 0.5, 0.8, 1, 1.2, 1.5, 2, 5, 10	11	CCDC61
geneset_1242	0.01, 0.05, 0.1, 0.2, 0.5, 0.8, 1, 1.2, 1.5, 2, 5, 10	11	COA8
geneset_1243	0.01, 0.05, 0.1, 0.2, 0.5, 0.8, 1, 1.2, 1.5, 2, 5, 10	11	SRP14
geneset_1244	0.01, 0.05, 0.1, 0.2, 0.5, 0.8, 1, 1.2, 1.5, 2, 5, 10	11	CCDC138
geneset_1245	0.01, 0.05, 0.1, 0.2, 0.5, 0.8, 1, 1.2, 1.5, 2, 5, 10	11	BBS7
geneset_1246	0.01, 0.05, 0.1, 0.2, 0.5, 0.8, 1, 1.2, 1.5, 2, 5, 10	11	MMS19
geneset_1247	10	11	MITD1
geneset_1248	0.01, 0.05, 0.1, 0.2, 0.5, 0.8, 1, 1.2, 1.5, 2, 5, 10	11	NOP9_1
geneset_1248	0.01, 0.05, 0.1, 0.2, 0.5, 0.8, 1, 1.2, 1.5, 2, 5, 10	11	NOP9
geneset_1249	0.01, 0.05, 0.1, 0.2, 0.5, 0.8, 1, 1.2, 1.5, 2, 5, 10	11	CENPK
geneset_1250	0.01, 0.05, 0.1, 0.2, 0.5, 0.8, 1, 1.2, 1.5, 2, 5, 10	11	OGG1
geneset_1251	0.2, 0.8	11	KYNU
geneset_1252	0.01, 0.05, 0.1, 0.2, 0.5, 0.8, 1, 1.2, 1.5, 2, 5, 10	11	RBM48
geneset_1253	0.01, 0.05, 0.1, 0.2, 0.5, 0.8, 1, 1.2, 1.5, 2, 5, 10	11	KIAA2012
geneset_1254	0.01, 0.05, 0.1, 0.2, 0.5, 0.8, 1, 1.2, 1.5, 2, 5, 10	11	CNTD1
geneset_1255	0.01, 0.05, 0.1, 0.2, 0.5, 0.8, 1, 1.2, 1.5, 2, 5, 10	11	IFT43
geneset_1256	0.01, 0.05, 0.1, 0.2, 0.5, 0.8, 1, 1.2, 1.5, 2, 5, 10	11	UTP25
geneset_1257	0.01, 0.05, 0.1, 0.2, 0.5, 0.8, 1, 1.2, 1.5, 2, 5, 10	11	L3HYPDH
geneset_1258	5	11	DGLUCY
geneset_1259	0.01, 0.05, 0.1, 0.2, 0.5, 0.8, 1, 1.2, 1.5, 2, 5, 10	11	L2HGDH
geneset_1261	0.01, 0.05, 0.1, 0.2, 0.5, 0.8, 1, 1.2, 1.5, 2, 5, 10	11	IFT46
geneset_1262	0.01, 0.05, 0.1, 0.2, 0.5, 0.8, 1, 1.2, 1.5, 2, 5, 10	11	PSENEN
geneset_1263	0.01, 0.05, 0.1, 0.2, 0.5, 0.8, 1, 1.2, 1.5, 2, 5, 10	11	HAUS6
geneset_1264	0.8, 1, 1.2	11	GTPBP3
geneset_1265	0.01, 0.05, 0.1, 0.2, 0.5, 0.8, 1, 1.2, 1.5, 2, 5, 10	11	DTWD2
geneset_1266	0.01, 0.05, 0.1, 0.2, 0.5, 0.8, 1, 1.2, 1.5, 2, 5, 10	11	PGGHG
geneset_1267	0.01, 0.05, 0.1, 0.2, 0.5, 0.8, 1, 1.2, 1.5, 2, 5, 10	11	GDPGP1
geneset_1268	5, 10	11	DTHD1
geneset_1269	0.1, 0.2, 0.5, 0.8, 1, 1.2, 1.5, 2, 5, 10	11	LDLRAD2
geneset_1270	0.01, 0.05, 0.1, 0.2, 0.5, 0.8, 1, 1.2, 1.5, 2, 5, 10	11	MRPL41
geneset_1271	0.01, 0.05, 0.1, 0.2, 0.5, 0.8, 1, 1.2, 1.5, 2, 5, 10	11	SHFL
geneset_1272	0.01, 0.05, 0.1, 0.2, 0.5, 0.8, 1, 1.2, 1.5, 2, 5, 10	11	TMEM217
geneset_1272	0.01, 0.05, 0.1, 0.2, 0.5, 0.8, 1, 1.2, 1.5, 2, 5, 10	11	TMEM217B
geneset_1273	0.01, 0.05, 0.1, 0.2, 0.5, 0.8, 1, 1.2, 1.5, 2, 5, 10	11	AKAP14
geneset_1274	0.01, 0.05, 0.1, 0.2, 0.5, 0.8, 1, 1.2, 1.5, 2, 5, 10	11	ALAD
geneset_1275	5, 10	11	AMN
geneset_1276	0.01, 0.05, 0.1, 0.2, 0.5, 0.8, 1, 1.2, 1.5, 2, 5, 10	11	APIP
geneset_1277	0.01, 0.05, 0.1, 0.2, 0.5, 0.8, 1, 1.2, 1.5, 2, 5, 10	11	ARMH4
geneset_1278	0.01, 0.05, 0.1, 0.2, 0.5, 0.8, 1, 1.2, 1.5, 2, 5, 10	11	ATG5
geneset_1279	0.01, 0.05, 0.1, 0.2, 0.5, 0.8, 1, 1.2, 1.5, 2, 5, 10	11	ATOX1
geneset_1280	0.01, 0.05, 0.1, 0.2, 0.5, 0.8, 1, 1.2, 1.5, 2, 5, 10	11	ATP5F1E
geneset_1281	0.01, 0.05, 0.1, 0.2, 0.5, 0.8, 1, 1.2, 1.5, 2, 5, 10	11	BEND3
geneset_1282	0.01, 0.05, 0.1, 0.2, 0.5, 0.8, 1, 1.2, 1.5, 2, 5, 10	11	BEND4
geneset_1283	0.01, 0.05, 0.1, 0.2, 0.5, 0.8, 1, 1.2, 1.5, 2, 5, 10	11	CCDC122
geneset_1284	0.01, 0.05, 0.1, 0.2, 0.5, 0.8, 1, 1.2, 1.5, 2, 5, 10	11	CCDC167
geneset_1285	0.01, 0.05, 0.1, 0.2, 0.5, 0.8, 1, 1.2, 1.5, 2, 5, 10	11	MIX23
geneset_1286	0.01, 0.05, 0.1, 0.2, 0.5, 0.8, 1, 1.2, 1.5, 2, 5, 10	11	CCDC62
geneset_1287	0.01, 0.05, 0.1, 0.2, 0.5, 0.8, 1, 1.2, 1.5, 2, 5, 10	11	CENATAC_1
geneset_1287	0.01, 0.05, 0.1, 0.2, 0.5, 0.8, 1, 1.2, 1.5, 2, 5, 10	11	CENATAC
geneset_1288	0.01, 0.05, 0.1, 0.2, 0.5, 0.8, 1, 1.2, 1.5, 2, 5, 10	11	CEP126
geneset_1289	0.01, 0.05, 0.1, 0.2, 0.5, 0.8, 1, 1.2, 1.5, 2, 5, 10	11	CFAP126
geneset_1290	0.01, 0.05, 0.1, 0.2, 0.5, 0.8, 1, 1.2, 1.5, 2, 5, 10	11	CHTF8
geneset_1291	10	11	CWC15
geneset_1292	0.01, 0.05, 0.1, 0.2, 0.5, 0.8, 1, 1.2, 1.5, 2, 5, 10	11	DEXI
geneset_1293	0.01, 0.05, 0.1, 0.2, 0.5, 0.8, 1, 1.2, 1.5, 2, 5, 10	11	EMC4
geneset_1294	0.01, 0.05, 0.1, 0.2, 0.5, 0.8, 1, 1.2, 1.5, 2, 5, 10	11	EMG1
geneset_1295	0.01, 0.05, 0.1, 0.2, 0.5, 0.8, 1, 1.2, 1.5, 2, 5, 10	11	FJX1
geneset_1296	0.01, 0.05, 0.1, 0.2, 0.5, 0.8, 1, 1.2, 1.5, 2, 5, 10	11	FKTN
geneset_1297	5, 10	11	GAR1
geneset_1298	0.01, 0.05, 0.1, 0.2, 0.5, 0.8, 1, 1.2, 1.5, 2, 5, 10	11	GATC
geneset_1299	0.01, 0.05, 0.1, 0.2, 0.5, 0.8, 1, 1.2, 1.5, 2, 5, 10	11	HAUS5
geneset_1300	0.01, 0.05, 0.1, 0.2, 0.5, 0.8, 1, 1.2, 1.5, 2, 5, 10	11	HCRT
geneset_1301	0.01, 0.05, 0.1, 0.2, 0.5, 0.8, 1, 1.2, 1.5, 2, 5, 10	11	ISCU
geneset_1302	0.01, 0.05, 0.1, 0.2, 0.5, 0.8, 1, 1.2, 1.5, 2, 5, 10	11	KIAA2013
geneset_1303	0.01, 0.05, 0.1, 0.2, 0.5, 0.8, 1, 1.2, 1.5, 2, 5, 10	11	LEKR1
geneset_1304	0.01, 0.05, 0.1, 0.2, 0.5, 0.8, 1, 1.2, 1.5, 2, 5, 10	11	C5orf34
geneset_1305	0.01, 0.05, 0.1, 0.2, 0.5, 0.8, 1, 1.2, 1.5, 2, 5, 10	11	C3orf33
geneset_1306	0.5, 0.8, 1, 1.2, 1.5, 2, 5, 10	11	C3orf52_1
geneset_1306	0.5, 0.8, 1, 1.2, 1.5, 2, 5, 10	11	C3orf52
geneset_1307	0.01, 0.05, 0.1, 0.2, 0.5, 0.8, 1, 1.2, 1.5, 2, 5, 10	11	C3orf38
geneset_1308	0.01, 0.05, 0.1, 0.2, 0.5, 0.8, 1, 1.2, 1.5, 2, 5, 10	11	CIMIP5
geneset_1309	0.01, 0.05, 0.1, 0.2, 0.5, 0.8, 1, 1.2, 1.5, 2, 5, 10	11	C1orf216
geneset_1310	0.01, 0.05, 0.1, 0.2, 0.5, 0.8, 1, 1.2, 1.5, 2, 5, 10	11	C1orf159
geneset_1311	0.01, 0.05, 0.1, 0.2, 0.5, 0.8, 1, 1.2, 1.5, 2, 5, 10	11	CSTPP1
geneset_1312	0.01, 0.05, 0.1, 0.2, 0.5, 0.8, 1, 1.2, 1.5, 2, 5, 10	11	C11orf58
geneset_1313	0.8, 1, 1.2, 1.5, 2	11	C10orf88
geneset_1314	0.01, 0.05, 0.1, 0.2, 0.5, 0.8, 1, 1.2, 1.5, 2, 5, 10	11	LGSN
geneset_1315	0.01, 0.05, 0.1, 0.2, 0.5, 0.8, 1, 1.2, 1.5, 2, 5, 10	11	LRRC42
geneset_1316	0.01, 0.05, 0.1, 0.2, 0.5, 0.8, 1, 1.2, 1.5, 2, 5, 10	11	MLANA
geneset_1317	0.01, 0.05, 0.1, 0.2, 0.5, 0.8, 1, 1.2, 1.5, 2, 5, 10	11	MRPS17
geneset_1318	0.01, 0.05, 0.1, 0.2, 0.5, 0.8, 1, 1.2, 1.5, 2, 5, 10	11	MUC15
geneset_1319	0.01, 0.05, 0.1, 0.2, 0.5, 0.8, 1, 1.2, 1.5, 2, 5, 10	11	MMUT
geneset_1320	0.01, 0.05, 0.1, 0.2, 0.5, 0.8, 1, 1.2, 1.5, 2, 5, 10	11	NDUFS5
geneset_1321	0.01, 0.05, 0.1, 0.2, 0.5, 0.8, 1, 1.2, 1.5, 2, 5, 10	11	NICN1
geneset_1322	0.01, 0.05, 0.1, 0.2, 0.5, 0.8, 1, 1.2, 1.5, 2, 5, 10	11	NOP16
geneset_1323	0.01, 0.05, 0.1, 0.2, 0.5, 0.8, 1, 1.2, 1.5, 2, 5, 10	11	ODR4
geneset_1324	0.8, 1, 1.2, 1.5, 2, 5, 10	11	ORC2
geneset_1325	0.01, 0.05, 0.1, 0.2, 0.5, 0.8, 1, 1.2, 1.5, 2, 5, 10	11	PCNP
geneset_1326	0.01, 0.05, 0.1, 0.2, 0.5, 0.8, 1, 1.2, 1.5, 2, 5, 10	11	PCSK9
geneset_1327	0.01, 0.05, 0.1, 0.2, 0.5, 0.8, 1, 1.2, 1.5, 2, 5, 10	11	PELO
geneset_1328	0.01, 0.05, 0.1, 0.2, 0.5, 0.8, 1, 1.2, 1.5, 2, 5, 10	11	PFDN1
geneset_1329	0.01, 0.05, 0.1, 0.2, 0.5, 0.8, 1, 1.2, 1.5, 2, 5, 10	11	PHF24
geneset_1330	0.01, 0.05, 0.1, 0.2, 0.5, 0.8, 1, 1.2, 1.5, 2, 5, 10	11	PIGM
geneset_1331	0.01, 0.05, 0.1, 0.2, 0.5, 0.8, 1, 1.2, 1.5, 2, 5, 10	11	PLD6
geneset_1332	0.01, 0.05, 0.1, 0.2, 0.5, 0.8, 1, 1.2, 1.5, 2, 5, 10	11	POLR2K
geneset_1333	0.01, 0.05, 0.1, 0.2, 0.5, 0.8, 1, 1.2, 1.5, 2, 5, 10	11	PSTK
geneset_1334	0.8, 1.5, 2, 5, 10	11	PXDC1
geneset_1335	0.01, 0.05, 0.1, 0.2, 0.5, 0.8, 1, 1.2, 1.5, 2, 5, 10	11	RER1
geneset_1336	0.01, 0.05, 0.1, 0.2, 0.5, 0.8, 1, 1.2, 1.5, 2, 5, 10	11	RFXAP
geneset_1337	0.01, 0.05, 0.1, 0.2, 0.5, 0.8, 1, 1.2, 1.5, 2, 5, 10	11	RMND1
geneset_1338	0.01, 0.05, 0.1, 0.2, 0.5, 0.8, 1, 1.2, 1.5, 2, 5, 10	11	RP9
geneset_1339	0.01, 0.05, 0.1, 0.2, 0.5, 0.8, 1, 1.2, 1.5, 2, 5, 10	11	RPAP2
geneset_1340	0.01, 0.05, 0.1, 0.2, 0.5, 0.8, 1, 1.2, 1.5, 2, 5, 10	11	RSRC2
geneset_1341	0.01, 0.05, 0.1, 0.2, 0.5, 0.8, 1, 1.2, 1.5, 2, 5, 10	11	SCG3
geneset_1342	0.01, 0.05, 0.1, 0.2, 0.5, 0.8, 1, 1.2, 1.5, 2, 5, 10	11	SEM1
geneset_1343	0.01, 0.05, 0.1, 0.2, 0.5, 0.8, 1, 1.2, 1.5, 2, 5, 10	11	SERTM1
geneset_1344	0.01, 0.05, 0.1, 0.2, 0.5, 0.8, 1, 1.2, 1.5, 2, 5, 10	11	SH2D5
geneset_1345	0.01, 0.05, 0.1, 0.2, 0.5, 0.8, 1, 1.2, 1.5, 2, 5, 10	11	SPACA9
geneset_1346	0.01, 0.05, 0.1, 0.2, 0.5, 0.8, 1, 1.2, 1.5, 2, 5, 10	11	SPATA1
geneset_1347	2, 5, 10	11	SPCS1
geneset_1348	0.8, 1, 1.2, 10	11	SPICE1
geneset_1349	0.01, 0.05, 0.1, 0.2, 0.5, 0.8, 1, 1.2, 1.5, 2, 5, 10	11	STMND1
geneset_1350	0.01, 0.05, 0.1, 0.2, 0.5, 0.8, 1, 1.2, 1.5, 2, 5, 10	11	SYCE1
geneset_1350	0.01, 0.05, 0.1, 0.2, 0.5, 0.8, 1, 1.2, 1.5, 2, 5, 10	11	SYCE1L
geneset_1351	0.01, 0.05, 0.1, 0.2, 0.5, 0.8, 1, 1.2, 1.5, 2, 5, 10	11	SYCN
geneset_1352	0.01, 0.05, 0.1, 0.2, 0.5, 0.8, 1, 1.2, 1.5, 2, 5, 10	11	SYF2
geneset_1353	0.01, 0.05, 0.1, 0.2, 0.5, 0.8, 1, 1.2, 1.5, 2, 5, 10	11	TEX36
geneset_1354	0.01, 0.05, 0.1, 0.2, 0.5, 0.8, 1, 1.2, 1.5, 2, 5, 10	11	TMEM121B
geneset_1355	0.01, 0.05, 0.1, 0.2, 0.5, 0.8, 1, 1.2, 1.5, 2, 5, 10	11	TMEM154
geneset_1356	0.01, 0.05, 0.1, 0.2, 0.5, 0.8, 1, 1.2, 1.5, 2, 5, 10	11	TMEM177
geneset_1357	0.01, 0.05, 0.1, 0.2, 0.5, 0.8, 1, 1.2, 1.5, 2, 5, 10	11	TMEM203
geneset_1358	0.01, 0.05, 0.1, 0.2, 0.5, 0.8, 1, 1.2, 1.5, 2, 5, 10	11	TOMM22
geneset_1359	0.01, 0.05, 0.1, 0.2, 0.5, 0.8, 1, 1.2, 1.5, 2, 5, 10	11	TPGS1
geneset_1360	0.01, 0.05, 0.1, 0.2, 0.5, 0.8, 1, 1.2, 1.5, 2, 5, 10	11	TRH
geneset_1361	0.01, 0.05, 0.1, 0.2, 0.5, 0.8, 1, 1.2, 1.5, 2, 5, 10	11	TRIQK
geneset_1362	10	11	UBFD1
geneset_1363	0.01, 0.05, 0.1, 0.2, 0.5, 0.8, 1, 1.2, 1.5, 2, 5, 10	11	UFD1
geneset_1364	0.01, 0.05, 0.1, 0.2, 0.5, 0.8, 1, 1.2, 1.5, 2, 5, 10	11	VPS16
geneset_1365	0.01, 0.05, 0.1, 0.2, 0.5, 0.8, 1, 1.2, 1.5, 2, 5, 10	11	VPS36
geneset_1366	1, 1.2, 1.5, 2, 5, 10	11	YBEY
geneset_1367	0.01, 0.05, 0.1, 0.2, 0.5, 0.8, 1, 1.2, 1.5, 2, 5, 10	12	SELENOM
geneset_1368	0.01, 0.05, 0.1, 0.2, 0.5, 0.8, 1, 1.2, 1.5, 2, 5, 10	12	PCED1A
geneset_1368	0.01, 0.05, 0.1, 0.2, 0.5, 0.8, 1, 1.2, 1.5, 2, 5, 10	12	PCED1B
geneset_1369	0.01, 0.05, 0.1, 0.2, 0.5, 0.8, 1, 1.2, 1.5, 2, 5, 10	12	KNSTRN
geneset_1370	0.01, 0.05, 0.1, 0.2, 0.5, 0.8, 1, 1.2, 1.5, 2, 5, 10	12	EOLA1
geneset_1370	0.01, 0.05, 0.1, 0.2, 0.5, 0.8, 1, 1.2, 1.5, 2, 5, 10	12	EOLA2
geneset_1372	0.01, 0.05, 0.1, 0.2, 0.5, 0.8, 1, 1.2, 1.5, 2, 5, 10	12	ZWINT
geneset_1374	0.01, 0.05, 0.1, 0.2, 0.5, 0.8, 1, 1.2, 1.5, 2, 5, 10	12	UTP14A
geneset_1374	0.01, 0.05, 0.1, 0.2, 0.5, 0.8, 1, 1.2, 1.5, 2, 5, 10	12	UTP14C
geneset_1375	0.01, 0.05, 0.1, 0.2, 0.5, 0.8, 1, 1.2, 1.5, 2, 5, 10	12	COX7C
geneset_1376	0.01, 0.05, 0.1, 0.2, 0.5, 0.8, 1, 1.2, 1.5, 2, 5, 10	12	COX14
geneset_1377	5, 10	12	FRA10AC1
geneset_1378	10	12	SPATC1
geneset_1378	10	12	SPATC1L_1
geneset_1378	10	12	SPATC1L
geneset_1379	0.01, 0.05, 0.1, 0.2, 0.5, 0.8, 1, 1.2, 1.5, 2, 5, 10	12	PRR7
geneset_1380	0.01, 0.05, 0.1, 0.2, 0.5, 0.8, 1, 1.2, 1.5, 2, 5, 10	12	LOC124909485
geneset_1380	0.01, 0.05, 0.1, 0.2, 0.5, 0.8, 1, 1.2, 1.5, 2, 5, 10	12	SPMIP1
geneset_1382	0.01, 0.05, 0.1, 0.2, 0.5, 0.8, 1, 1.2, 1.5, 2, 5, 10	12	NMRAL1_1
geneset_1382	0.01, 0.05, 0.1, 0.2, 0.5, 0.8, 1, 1.2, 1.5, 2, 5, 10	12	NMRAL1
geneset_1383	0.01, 0.05, 0.1, 0.2, 0.5, 0.8, 1, 1.2, 1.5, 2, 5, 10	12	POP7
geneset_1384	0.01, 0.05, 0.1, 0.2, 0.5, 0.8, 1, 1.2, 1.5, 2, 5, 10	12	NOB1
geneset_1386	0.8, 1, 1.2, 1.5, 2, 5	12	MPIG6B_1
geneset_1386	0.8, 1, 1.2, 1.5, 2, 5	12	MPIG6B_2
geneset_1386	0.8, 1, 1.2, 1.5, 2, 5	12	MPIG6B_3
geneset_1386	0.8, 1, 1.2, 1.5, 2, 5	12	MPIG6B_4
geneset_1386	0.8, 1, 1.2, 1.5, 2, 5	12	MPIG6B_5
geneset_1386	0.8, 1, 1.2, 1.5, 2, 5	12	MPIG6B_6
geneset_1386	0.8, 1, 1.2, 1.5, 2, 5	12	MPIG6B
geneset_1387	0.01, 0.05, 0.1, 0.2, 0.5, 0.8, 1, 1.2, 1.5, 2, 5, 10	12	KANSL3
geneset_1388	0.01, 0.05, 0.1, 0.2, 0.5, 0.8, 1, 1.2, 1.5, 2, 5, 10	12	POP4
geneset_1389	0.01, 0.05, 0.1, 0.2, 0.5, 0.8, 1, 1.2, 1.5, 2, 5, 10	12	C5orf22
geneset_1390	0.01, 0.05, 0.1, 0.2, 0.5, 0.8, 1, 1.2, 1.5, 2, 5, 10	12	NELFCD
geneset_1391	0.01, 0.05, 0.1, 0.2, 0.5, 0.8, 1, 1.2, 1.5, 2, 5, 10	12	OGFOD1
geneset_1392	0.05, 0.5	12	BEAN1
geneset_1393	5, 10	12	MRPL3
geneset_1394	0.01, 0.05, 0.1, 0.2, 0.5, 0.8, 1, 1.2, 1.5, 2, 5, 10	12	SNRNP48
geneset_1395	0.01, 0.05, 0.1, 0.2, 0.5, 0.8, 1, 1.2, 1.5, 2, 5, 10	12	ASS1
geneset_1396	0.01, 0.05, 0.1, 0.2, 0.5, 0.8, 1, 1.2, 1.5, 2, 5, 10	12	EXOSC2
geneset_1397	0.01, 0.05, 0.1, 0.2, 0.5, 0.8, 1, 1.2, 1.5, 2, 5, 10	12	SELENOS
geneset_1398	0.2, 0.5, 0.8, 1, 1.2, 1.5, 2, 5, 10	12	RNF32
geneset_1399	1.5, 2, 10	12	FAM133A
geneset_1399	1.5, 2, 10	12	FAM133B
geneset_1400	0.01, 0.05, 0.1, 0.2, 0.5, 0.8, 1, 1.2, 1.5, 2, 5, 10	12	NCDN
geneset_1401	0.05, 0.1, 0.2, 0.5, 0.8, 1, 1.2, 1.5, 2, 5, 10	12	SMUG1
geneset_1402	0.01, 0.05, 0.1, 0.2, 0.5, 0.8, 1, 1.2, 1.5, 2, 5, 10	12	ATIC
geneset_1403	0.01, 0.05, 0.1, 0.2, 0.5, 0.8, 1, 1.2, 1.5, 2, 5, 10	12	UBIAD1
geneset_1404	0.1, 0.2, 0.5, 0.8, 1, 1.2, 1.5, 2, 5, 10	12	GPR75
geneset_1405	5, 10	12	FBXO48
geneset_1406	0.01, 0.05, 0.1, 0.2, 0.5, 0.8, 1, 1.2, 1.5, 2, 5, 10	12	TMEM183A
geneset_1407	0.01, 0.05, 0.1, 0.2, 0.5, 0.8, 1, 1.2, 1.5, 2, 5, 10	12	IFT57
geneset_1408	0.01, 0.05, 0.1, 0.2, 0.5, 0.8, 1, 1.2, 1.5, 2, 5, 10	12	TEX47
geneset_1409	0.01, 0.05, 0.1, 0.2, 0.5, 0.8, 1, 1.2, 1.5, 2, 5, 10	12	LTO1
geneset_1410	0.01, 0.05, 0.1, 0.2, 0.5, 0.8, 1, 1.2, 1.5, 2, 5, 10	12	BRI3
geneset_1411	0.01, 0.05, 0.1, 0.2, 0.5, 0.8, 1, 1.2, 1.5, 2, 5, 10	12	FDXR
geneset_1412	0.01, 0.05, 0.1, 0.2, 0.5, 0.8, 1, 1.2, 1.5, 2, 5, 10	12	TEFM
geneset_1413	0.01, 0.05, 0.1, 0.2, 0.5, 0.8, 1, 1.2, 1.5, 2, 5, 10	12	TKFC
geneset_1414	0.01, 0.05, 0.1, 0.2, 0.5, 0.8, 1, 1.2, 1.5, 2, 5, 10	12	TEDC2
geneset_1415	0.01, 0.05, 0.1, 0.2, 0.5, 0.8, 1, 1.2, 1.5, 2, 5, 10	12	SPATA22
geneset_1416	0.01, 0.05, 0.1, 0.2, 0.5, 0.8, 1, 1.2, 1.5, 2, 5, 10	12	TXNDC17
geneset_1417	0.01, 0.05, 0.1, 0.2, 0.5, 0.8, 1, 1.2, 1.5, 2, 5, 10	12	CENPO
geneset_1418	0.01, 0.05, 0.1, 0.2, 0.5, 0.8, 1, 1.2, 1.5, 2, 5, 10	12	MYBBP1A
geneset_1419	0.01, 0.05, 0.1, 0.2, 0.5, 0.8, 1, 1.2, 1.5, 2, 5, 10	12	PTRHD1
geneset_1420	0.01, 0.05, 0.1, 0.2, 0.5, 0.8, 1, 1.2, 1.5, 2, 5, 10	12	COG7
geneset_1421	0.01, 0.05, 0.1, 0.2, 0.5, 0.8, 1, 1.2, 1.5, 2, 5, 10	12	LYRM9
geneset_1422	0.01, 0.05, 0.1, 0.2, 0.5, 0.8, 1, 1.2, 1.5, 2, 5, 10	12	METTL16
geneset_1423	0.01, 0.05, 0.1, 0.2, 0.5, 0.8, 1, 1.2, 1.5, 2, 5, 10	12	IFT20
geneset_1424	0.01, 0.05, 0.1, 0.2, 0.5, 0.8, 1, 1.2, 1.5, 2, 5, 10	12	GEMIN4
geneset_1425	0.01, 0.05, 0.1, 0.2, 0.5, 0.8, 1, 1.2, 1.5, 2, 5, 10	12	SMG8
geneset_1426	0.01, 0.05, 0.1, 0.2, 0.5, 0.8, 1, 1.2, 1.5, 2, 5, 10	12	HPS3
geneset_1427	0.01, 0.05, 0.1, 0.2, 0.5, 0.8, 1, 1.2, 1.5, 2, 5, 10	12	MEA1
geneset_1428	0.01, 0.05, 0.1, 0.2, 0.5, 0.8, 1, 1.2, 1.5, 2, 5, 10	12	PARK7
geneset_1429	0.01, 0.05, 0.1, 0.2, 0.5, 0.8, 1, 1.2, 1.5, 2, 5, 10	12	M6PR
geneset_1430	0.01, 0.05, 0.1, 0.2, 0.5, 0.8, 1, 1.2, 1.5, 2, 5, 10	12	GLYCTK
geneset_1431	0.01, 0.05, 0.1, 0.2, 0.5, 0.8, 1, 1.2, 1.5, 2, 5, 10	12	ZFPL1
geneset_1432	0.01, 0.05, 0.1, 0.2, 0.5, 0.8, 1, 1.2, 1.5, 2, 5, 10	12	MBIP
geneset_1433	0.01, 0.05, 0.1, 0.2, 0.5, 0.8, 1, 1.2, 1.5, 2, 5, 10	12	SNW1
geneset_1434	0.01, 0.05, 0.1, 0.2, 0.5, 0.8, 1, 1.2, 1.5, 2, 5, 10	12	TMEM33
geneset_1435	0.01, 0.05, 0.1, 0.2, 0.5, 0.8, 1, 1.2, 1.5, 2, 5, 10	12	NAA80
geneset_1436	0.01, 0.05, 0.1, 0.2, 0.5, 0.8, 1, 1.2, 1.5, 2, 5, 10	12	NDUFB8
geneset_1437	0.01, 0.05, 0.1, 0.2, 0.5, 0.8, 1, 1.2, 1.5, 2, 5, 10	12	TAFAZZIN
geneset_1438	0.01, 0.05, 0.1, 0.2, 0.5, 0.8, 1, 1.2, 1.5, 2, 5, 10	12	MRPS25
geneset_1439	0.01, 0.05, 0.1, 0.2, 0.5, 0.8, 1, 1.2, 1.5, 2, 5, 10	12	HAL
geneset_1440	0.01, 0.05, 0.1, 0.2, 0.5, 0.8, 1, 1.2, 1.5, 2, 5, 10	12	TPRA1
geneset_1441	0.01, 0.05, 0.1, 0.2, 0.5, 0.8, 1, 1.2, 1.5, 2, 5, 10	12	ATP5F1C
geneset_1442	0.01, 0.05, 0.1, 0.2, 0.5, 0.8, 1, 1.2, 1.5, 2, 5, 10	12	TCTA
geneset_1443	0.01, 0.05, 0.1, 0.2, 0.5, 0.8, 1, 1.2, 1.5, 2, 5, 10	12	ELP3
geneset_1444	0.01, 0.05, 0.1, 0.2, 0.5, 0.8, 1, 1.2, 1.5, 2, 5, 10	12	C19orf44
geneset_1445	0.01, 0.05, 0.1, 0.2, 0.5, 0.8, 1, 1.2, 1.5, 2, 5, 10	12	C7orf50
geneset_1446	0.01, 0.05, 0.1, 0.2, 0.5, 0.8, 1, 1.2, 1.5, 2, 5, 10	12	CHCHD1
geneset_1447	0.01, 0.05, 0.1, 0.2, 0.5, 0.8, 1, 1.2, 1.5, 2, 5, 10	12	RBP3
geneset_1448	0.01, 0.05, 0.1, 0.2, 0.5, 0.8, 1, 1.2, 1.5, 2, 5, 10	12	LAMTOR3
geneset_1449	0.01, 0.05, 0.1, 0.2, 0.5, 0.8, 1, 1.2, 1.5, 2, 5, 10	12	TMEM223
geneset_1450	5	12	GAS8
geneset_1451	0.01, 0.05, 0.1, 0.2, 0.5, 0.8, 1, 1.2, 1.5, 2, 5, 10	12	CFAP90
geneset_1452	0.01, 0.05, 0.1, 0.2, 0.5, 0.8, 1, 1.2, 1.5, 2, 5, 10	12	NDUFAF6
geneset_1453	0.01, 0.05, 0.1, 0.2, 0.5, 0.8, 1, 1.2, 1.5, 2, 5, 10	12	NUP88
geneset_1454	0.01, 0.05, 0.1, 0.2, 0.5, 0.8, 1, 1.2, 1.5, 2, 5, 10	12	CFAP418
geneset_1455	0.01, 0.05, 0.1, 0.2, 0.5, 0.8, 1, 1.2, 1.5, 2, 5, 10	12	C16orf87
geneset_1456	0.01, 0.05, 0.1, 0.2, 0.5, 0.8, 1, 1.2, 1.5, 2, 5, 10	12	CLN3
geneset_1457	0.01, 0.05, 0.1, 0.2, 0.5, 0.8, 1, 1.2, 1.5, 2, 5, 10	12	R3HDM4
geneset_1458	0.01, 0.05, 0.1, 0.2, 0.5, 0.8, 1, 1.2, 1.5, 2, 5, 10	12	PLGRKT
geneset_1459	0.01, 0.05, 0.1, 0.2, 0.5, 0.8, 1, 1.2, 1.5, 2, 5, 10	12	WDR83OS
geneset_1460	0.01, 0.05, 0.1, 0.2, 0.5, 0.8, 1, 1.2, 1.5, 2, 5, 10	12	ZCCHC8
geneset_1461	0.01, 0.05, 0.1, 0.2, 0.5, 0.8, 1, 1.2, 1.5, 2, 5, 10	12	TRAPPC13
geneset_1462	0.01, 0.05, 0.1, 0.2, 0.5, 0.8, 1, 1.2, 1.5, 2, 5, 10	12	ZCCHC10
geneset_1463	0.01, 0.05, 0.1, 0.2, 0.5, 0.8, 1, 1.2, 1.5, 2, 5, 10	12	MRPS23
geneset_1464	0.01, 0.05, 0.1, 0.2, 0.5, 0.8, 1, 1.2, 1.5, 2, 5, 10	12	NDUFAF1
geneset_1465	0.01, 0.05, 0.1, 0.2, 0.5, 0.8, 1, 1.2, 1.5, 2, 5, 10	12	RPS7
geneset_1466	0.01, 0.05, 0.1, 0.2, 0.5, 0.8, 1, 1.2, 1.5, 2, 5, 10	12	CINP
geneset_1467	0.01, 0.05, 0.1, 0.2, 0.5, 0.8, 1, 1.2, 1.5, 2, 5, 10	12	ELP5_1
geneset_1467	0.01, 0.05, 0.1, 0.2, 0.5, 0.8, 1, 1.2, 1.5, 2, 5, 10	12	ELP5
geneset_1468	0.01, 0.05, 0.1, 0.2, 0.5, 0.8, 1, 1.2, 1.5, 2, 5, 10	12	MRPL47
geneset_1469	0.01, 0.05, 0.1, 0.2, 0.5, 0.8, 1, 1.2, 1.5, 2, 5, 10	12	MRPL20
geneset_1470	0.01, 0.05, 0.1, 0.2, 0.5, 0.8, 1, 1.2, 1.5, 2, 5, 10	12	EXOC8
geneset_1471	0.01, 0.05, 0.1, 0.2, 0.5, 0.8, 1, 1.2, 1.5, 2, 5, 10	12	MRPL51
geneset_1472	0.01, 0.05, 0.1, 0.2, 0.5, 0.8, 1, 1.2, 1.5, 2, 5, 10	12	HAUS7
geneset_1473	0.01, 0.05, 0.1, 0.2, 0.5, 0.8, 1, 1.2, 1.5, 2, 5, 10	12	AMDHD1
geneset_1474	0.01, 0.05, 0.1, 0.2, 0.5, 0.8, 1, 1.2, 1.5, 2, 5, 10	12	GORAB
geneset_1475	0.01, 0.05, 0.1, 0.2, 0.5, 0.8, 1, 1.2, 1.5, 2, 5, 10	12	ISY1
geneset_1475	0.01, 0.05, 0.1, 0.2, 0.5, 0.8, 1, 1.2, 1.5, 2, 5, 10	12	ISY1-RAB43
geneset_1476	0.01, 0.05, 0.1, 0.2, 0.5, 0.8, 1, 1.2, 1.5, 2, 5, 10	12	PSMG3
geneset_1477	0.1, 0.2, 0.5, 0.8, 1, 1.2, 1.5, 2, 5, 10	12	CCDC39
geneset_1478	0.01, 0.05, 0.1, 0.2, 0.5, 0.8, 1, 1.2, 1.5, 2, 5, 10	12	GPALPP1
geneset_1479	0.05, 0.1	12	AIMP2
geneset_1480	0.01, 0.05, 0.1, 0.2, 0.5, 0.8, 1, 1.2, 1.5, 2, 5, 10	12	PIGF
geneset_1481	0.01, 0.05, 0.1, 0.2, 0.5, 0.8, 1, 1.2, 1.5, 2, 5, 10	12	RPL27
geneset_1482	0.01, 0.05, 0.1, 0.2, 0.5, 0.8, 1, 1.2, 1.5, 2, 5, 10	12	CCDC15
geneset_1483	0.01, 0.05, 0.1, 0.2, 0.5, 0.8, 1, 1.2, 1.5, 2, 5, 10	12	TMIE
geneset_1484	0.01, 0.05, 0.1, 0.2, 0.5, 0.8, 1, 1.2, 1.5, 2, 5, 10	12	LZTFL1
geneset_1485	0.01, 0.05, 0.1, 0.2, 0.5, 0.8, 1, 1.2, 1.5, 2, 5, 10	12	SDHAF3
geneset_1486	0.01, 0.05, 0.1, 0.2, 0.5, 0.8, 1, 1.2, 1.5, 2, 5, 10	12	NDUFV2
geneset_1487	0.01, 0.05, 0.1, 0.2, 0.5, 0.8, 1, 1.2, 1.5, 2, 5, 10	12	ZNF593
geneset_1488	0.01, 0.05, 0.1, 0.2, 0.5, 0.8, 1, 1.2, 1.5, 2, 5, 10	12	MOGS
geneset_1489	0.01, 0.05, 0.1, 0.2, 0.5, 0.8, 1, 1.2, 1.5, 2, 5, 10	12	ETFB
geneset_1490	0.01, 0.05, 0.1, 0.2, 0.5, 0.8, 1, 1.2, 1.5, 2, 5, 10	12	MMS22L
geneset_1491	0.01, 0.05, 0.1, 0.2, 0.5, 0.8, 1, 1.2, 1.5, 2, 5, 10	12	C11orf96
geneset_1492	0.01, 0.05, 0.1, 0.2, 0.5, 0.8, 1, 1.2, 1.5, 2, 5, 10	12	CZIB
geneset_1493	0.01, 0.05, 0.1, 0.2, 0.5, 0.8, 1, 1.2, 1.5, 2, 5, 10	12	MAK16
geneset_1494	0.01, 0.05, 0.1, 0.2, 0.5, 0.8, 1, 1.2, 1.5, 2, 5, 10	12	NDUFAF3
geneset_1495	0.01, 0.05, 0.1, 0.2, 0.5, 0.8, 1, 1.2, 1.5, 2, 5, 10	12	ATXN10
geneset_1496	0.01, 0.05, 0.1, 0.2, 0.5, 0.8, 1, 1.2, 1.5, 2, 5, 10	12	BRCA2
geneset_1497	0.01, 0.05, 0.1, 0.2, 0.5, 0.8, 1, 1.2, 1.5, 2, 5, 10	12	SYAP1
geneset_1498	0.01, 0.05, 0.1, 0.2, 0.5, 0.8, 1, 1.2, 1.5, 2, 5, 10	12	SOD2
geneset_1499	0.01, 0.05, 0.1, 0.2, 0.5, 0.8, 1, 1.2, 1.5, 2, 5, 10	12	DALRD3
geneset_1500	0.01, 0.05, 0.1, 0.2, 0.5, 0.8, 1, 1.2, 1.5, 2, 5, 10	12	MIS12
geneset_1501	0.01, 0.05, 0.1, 0.2, 0.5, 0.8, 1, 1.2, 1.5, 2, 5, 10	12	HEATR3
geneset_1502	0.01, 0.05, 0.1, 0.2, 0.5, 0.8, 1, 1.2, 1.5, 2, 5, 10	12	CNEP1R1
geneset_1503	0.01, 0.05, 0.1, 0.2, 0.5, 0.8, 1, 1.2, 1.5, 2, 5, 10	12	TEDC1
geneset_1504	0.01, 0.05, 0.1, 0.2, 0.5, 0.8, 1, 1.2, 1.5, 2, 5, 10	12	NUDT19
geneset_1505	0.01, 0.05, 0.1, 0.2, 0.5, 0.8, 1, 1.2, 1.5, 2, 5, 10	12	GINS2
geneset_1506	0.01, 0.05, 0.1, 0.2, 0.5, 0.8, 1, 1.2, 1.5, 2, 5, 10	12	MRPL9
geneset_1507	0.01, 0.05, 0.1, 0.2, 0.5, 0.8, 1, 1.2, 1.5, 2, 5, 10	12	SLX9
geneset_1508	0.01, 0.05, 0.1, 0.2, 0.5, 0.8, 1, 1.2, 1.5, 2, 5, 10	12	NDC80
geneset_1509	0.01, 0.05, 0.1, 0.2, 0.5, 0.8, 1, 1.2, 1.5, 2, 5, 10	12	BLOC1S6
geneset_1510	0.01, 0.05, 0.1, 0.2, 0.5, 0.8, 1, 1.2, 1.5, 2, 5, 10	12	SURF1_1
geneset_1510	0.01, 0.05, 0.1, 0.2, 0.5, 0.8, 1, 1.2, 1.5, 2, 5, 10	12	SURF1
geneset_1511	0.01, 0.05, 0.1, 0.2, 0.5, 0.8, 1, 1.2, 1.5, 2, 5, 10	12	C2orf49
geneset_1512	0.01, 0.05, 0.1, 0.2, 0.5, 0.8, 1, 1.2, 1.5, 2, 5, 10	12	MCEE
geneset_1513	0.01, 0.05, 0.1, 0.2, 0.5, 0.8, 1, 1.2, 1.5, 2, 5, 10	12	FANCE
geneset_1514	0.01, 0.05, 0.1, 0.2, 0.5, 0.8, 1, 1.2, 1.5, 2, 5, 10	12	TALDO1
geneset_1515	0.01, 0.05, 0.1, 0.2, 0.5, 0.8, 1, 1.2, 1.5, 2, 5, 10	12	CCDC34
geneset_1516	0.01, 0.05, 0.1, 0.2, 0.5, 0.8, 1, 1.2, 1.5, 2, 5, 10	12	VEZT
geneset_1517	0.01, 0.05, 0.1, 0.2, 0.5, 0.8, 1, 1.2, 1.5, 2, 5, 10	12	NDUFAF7
geneset_1518	0.01, 0.05, 0.1, 0.2, 0.5, 0.8, 1, 1.2, 1.5, 2, 5, 10	12	POLR2D
geneset_1519	0.01, 0.05, 0.1, 0.2, 0.5, 0.8, 1, 1.2, 1.5, 2, 5, 10	12	AXDND1
geneset_1520	0.01, 0.05, 0.1, 0.2, 0.5, 0.8, 1, 1.2, 1.5, 2, 5, 10	12	MPG
geneset_1521	0.01, 0.05, 0.1, 0.2, 0.5, 0.8, 1, 1.2, 1.5, 2, 5, 10	12	CEP15
geneset_1522	0.01, 0.05, 0.1, 0.2, 0.5, 0.8, 1, 1.2, 1.5, 2, 5, 10	12	KIAA1143_1
geneset_1522	0.01, 0.05, 0.1, 0.2, 0.5, 0.8, 1, 1.2, 1.5, 2, 5, 10	12	KIAA1143
geneset_1523	0.01, 0.05, 0.1, 0.2, 0.5, 0.8, 1, 1.2, 1.5, 2, 5, 10	12	INTS10
geneset_1524	0.01, 0.05, 0.1, 0.2, 0.5, 0.8, 1, 1.2, 1.5, 2, 5, 10	12	MTHFSD
geneset_1525	0.01, 0.05, 0.1, 0.2, 0.5, 0.8, 1, 1.2, 1.5, 2, 5, 10	12	UVRAG
geneset_1526	0.01, 0.05, 0.1, 0.2, 0.5, 0.8, 1, 1.2, 1.5, 2, 5, 10	12	ZWILCH
geneset_1527	0.01, 0.05, 0.1, 0.2, 0.5, 0.8, 1, 1.2, 1.5, 2, 5, 10	12	PRCC
geneset_1528	0.01, 0.05, 0.1, 0.2, 0.5, 0.8, 1, 1.2, 1.5, 2, 5, 10	12	JTB
geneset_1529	0.01, 0.05, 0.1, 0.2, 0.5, 0.8, 1, 1.2, 1.5, 2, 5, 10	12	CFAP276
geneset_1530	0.01, 0.05, 0.1, 0.2, 0.5, 0.8, 1, 1.2, 1.5, 2, 5, 10	12	CDIN1
geneset_1531	0.01, 0.05, 0.1, 0.2, 0.5, 0.8, 1, 1.2, 1.5, 2, 5, 10	12	DCP2
geneset_1532	0.8, 1, 1.2, 1.5, 2, 5, 10	12	GOLGA4
geneset_1533	0.01, 0.05, 0.1, 0.2, 0.5, 0.8, 1, 1.2, 1.5, 2, 5, 10	12	METTL5
geneset_1535	0.01, 0.05, 0.1, 0.2, 0.5, 0.8, 1, 1.2, 1.5, 2, 5, 10	12	MED27
geneset_1536	0.01, 0.05, 0.1, 0.2, 0.5, 0.8, 1, 1.2, 1.5, 2, 5, 10	12	CREBL2
geneset_1537	0.01, 0.05, 0.1, 0.2, 0.5, 0.8, 1, 1.2, 1.5, 2, 5, 10	12	PSMG1
geneset_1538	0.01, 0.05, 0.1, 0.2, 0.5, 0.8, 1, 1.2, 1.5, 2, 5, 10	12	HAUS8
geneset_1539	0.01, 0.05, 0.1, 0.2, 0.5, 0.8, 1, 1.2, 1.5, 2, 5, 10	12	HSF2BP
geneset_1540	0.01, 0.05, 0.1, 0.2, 0.5, 0.8, 1, 1.2, 1.5, 2, 5, 10	12	ARPC2
geneset_1541	0.01, 0.05, 0.1, 0.2, 0.5, 0.8, 1, 1.2, 1.5, 2, 5, 10	12	MRPL46
geneset_1542	0.01, 0.05, 0.1, 0.2, 0.5, 0.8, 1, 1.2, 1.5, 2, 5, 10	12	DAP3
geneset_1543	0.01, 0.05, 0.1, 0.2, 0.5, 0.8, 1, 1.2, 1.5, 2, 5, 10	12	YDJC
geneset_1544	0.01, 0.05, 0.1, 0.2, 0.5, 0.8, 1, 1.2, 1.5, 2, 5, 10	12	ZNF330
geneset_1545	0.01, 0.05, 0.1, 0.2, 0.5, 0.8, 1, 1.2, 1.5, 2, 5, 10	12	C6orf58
geneset_1546	0.01, 0.05, 0.1, 0.2, 0.5, 0.8, 1, 1.2, 1.5, 2, 5, 10	12	NSMCE2
geneset_1547	0.01, 0.05, 0.1, 0.2, 0.5, 0.8, 1, 1.2, 1.5, 2, 5, 10	12	ROMO1
geneset_1548	0.01, 0.05, 0.1, 0.2, 0.5, 0.8, 1, 1.2, 1.5, 2, 5, 10	12	PNO1
geneset_1549	0.01, 0.05, 0.1, 0.2, 0.5, 0.8, 1, 1.2, 1.5, 2, 5, 10	12	GINS1
geneset_1550	0.01, 0.05, 0.1, 0.2, 0.5, 0.8, 1, 1.2, 1.5, 2, 5, 10	12	TMEM165
geneset_1551	0.01, 0.05, 0.1, 0.2, 0.5, 0.8, 1, 1.2, 1.5, 2, 5, 10	12	ARMC2
geneset_1552	0.01, 0.05, 0.1, 0.2, 0.5, 0.8, 1, 1.2, 1.5, 2, 5, 10	12	HLCS
geneset_1553	0.01, 0.05, 0.1, 0.2, 0.5, 0.8, 1, 1.2, 1.5, 2, 5, 10	12	FAM204A
geneset_1554	0.01, 0.05, 0.1, 0.2, 0.5, 0.8, 1, 1.2, 1.5, 2, 5, 10	12	FANCG
geneset_1555	0.01, 0.05, 0.1, 0.2, 0.5, 0.8, 1, 1.2, 1.5, 2, 5, 10	12	TMEM18
geneset_1556	0.01, 0.05, 0.1, 0.2, 0.5, 0.8, 1, 1.2, 1.5, 2, 5, 10	12	CEP120
geneset_1557	5, 10	12	MIOS
geneset_1558	0.01, 0.05, 0.1, 0.2, 0.5, 0.8, 1, 1.2, 1.5, 2, 5, 10	12	CYBA
geneset_1559	0.01, 0.05, 0.1, 0.2, 0.5, 0.8, 1, 1.2, 1.5, 2, 5, 10	12	CDT1
geneset_1560	0.2, 0.5, 0.8, 1, 1.2, 1.5, 2, 5, 10	12	IFT74
geneset_1561	0.01, 0.05, 0.1, 0.2, 0.5, 0.8, 1, 1.2, 1.5, 2, 5, 10	12	TCF25
geneset_1562	0.01, 0.05, 0.1, 0.2, 0.5, 0.8, 1, 1.2, 1.5, 2, 5, 10	12	COG6
geneset_1563	0.01, 0.05, 0.1, 0.2, 0.5, 0.8, 1, 1.2, 1.5, 2, 5, 10	12	SKA1_1
geneset_1563	0.01, 0.05, 0.1, 0.2, 0.5, 0.8, 1, 1.2, 1.5, 2, 5, 10	12	SKA1
geneset_1564	0.01, 0.05, 0.1, 0.2, 0.5, 0.8, 1, 1.2, 1.5, 2, 5, 10	12	ELP1
geneset_1565	0.01, 0.05, 0.1, 0.2, 0.5, 0.8, 1, 1.2, 1.5, 2, 5, 10	12	TRMU
geneset_1566	0.01, 0.05, 0.1, 0.2, 0.5, 0.8, 1, 1.2, 1.5, 2, 5, 10	12	ATP6V1F
geneset_1566	0.01, 0.05, 0.1, 0.2, 0.5, 0.8, 1, 1.2, 1.5, 2, 5, 10	12	LOC101927180
geneset_1567	0.01, 0.05, 0.1, 0.2, 0.5, 0.8, 1, 1.2, 1.5, 2, 5, 10	12	SNAPIN
geneset_1568	0.01, 0.05, 0.1, 0.2, 0.5, 0.8, 1, 1.2, 1.5, 2, 5, 10	12	MTHFR
geneset_1569	0.01, 0.05, 0.1, 0.2, 0.5, 0.8, 1, 1.2, 1.5, 2, 5, 10	12	TRIAP1
geneset_1570	0.01, 0.05, 0.1, 0.2, 0.5, 0.8, 1, 1.2, 1.5, 2, 5, 10	12	ATPAF1
geneset_1571	0.01, 0.05, 0.1, 0.2, 0.5, 0.8, 1, 1.2, 1.5, 2, 5, 10	12	C15orf40
geneset_1572	0.01, 0.05, 0.1, 0.2, 0.5, 0.8, 1, 1.2, 1.5, 2, 5, 10	12	BLVRA
geneset_1573	0.01, 0.05, 0.1, 0.2, 0.5, 0.8, 1, 1.2, 1.5, 2, 5, 10	12	SNF8
geneset_1574	0.01, 0.05, 0.1, 0.2, 0.5, 0.8, 1, 1.2, 1.5, 2, 5, 10	12	PSAT1
geneset_1575	0.01, 0.05, 0.1, 0.2, 0.5, 0.8, 1, 1.2, 1.5, 2, 5, 10	12	MGMT
geneset_1576	0.01, 0.05, 0.1, 0.2, 0.5, 0.8, 1, 1.2, 1.5, 2, 5, 10	12	GGCX
geneset_1577	0.01, 0.05, 0.1, 0.2, 0.5, 0.8, 1, 1.2, 1.5, 2, 5, 10	12	CDC45
geneset_1578	0.01, 0.05, 0.1, 0.2, 0.5, 0.8, 1, 1.2, 1.5, 2, 5, 10	12	NDUFB3
geneset_1579	0.01, 0.05, 0.1, 0.2, 0.5, 0.8, 1, 1.2, 1.5, 2, 5, 10	12	DAZAP2
geneset_1580	0.5, 0.8, 1, 1.2, 1.5, 2, 5, 10	12	NOL11
geneset_1581	0.01, 0.05, 0.1, 0.2, 0.5, 0.8, 1, 1.2, 1.5, 2, 5, 10	12	MRPL32
geneset_1582	0.01, 0.05, 0.1, 0.2, 0.5, 0.8, 1, 1.2, 1.5, 2, 5, 10	12	RPL28
geneset_1583	0.01, 0.05, 0.1, 0.2, 0.5, 0.8, 1, 1.2, 1.5, 2, 5, 10	12	ERCC3
geneset_1584	0.01, 0.05, 0.1, 0.2, 0.5, 0.8, 1, 1.2, 1.5, 2, 5, 10	12	NMD3
geneset_1585	5, 10	12	TMEM62
geneset_1586	0.01, 0.05, 0.1, 0.2, 0.5, 0.8, 1, 1.2, 1.5, 2, 5, 10	12	ANAPC15
geneset_1588	0.01, 0.05, 0.1, 0.2, 0.5, 0.8, 1, 1.2, 1.5, 2, 5, 10	12	CNPPD1
geneset_1589	0.01, 0.05, 0.1, 0.2, 0.5, 0.8, 1, 1.2, 1.5, 2, 5, 10	12	WDR93
geneset_1590	0.2, 0.5, 0.8, 1, 1.2, 1.5, 2, 5, 10	12	CEP83
geneset_1591	0.01, 0.05, 0.1, 0.2, 0.5, 0.8, 1, 1.2, 1.5, 2, 5, 10	12	MRPL40
geneset_1592	0.01, 0.05, 0.1, 0.2, 0.5, 0.8, 1, 1.2, 1.5, 2, 5, 10	12	CCDC152
geneset_1593	0.01, 0.05, 0.1, 0.2, 0.5, 0.8, 1, 1.2, 1.5, 2, 5, 10	12	DTYMK
geneset_1594	0.01, 0.05, 0.1, 0.2, 0.5, 0.8, 1, 1.2, 1.5, 2, 5, 10	12	PUDP
geneset_1595	0.01, 0.05, 0.1, 0.2, 0.5, 0.8, 1, 1.2, 1.5, 2, 5, 10	12	C2orf68
geneset_1596	0.01, 0.05, 0.1, 0.2, 0.5, 0.8, 1, 1.2, 1.5, 2, 5, 10	12	NUP155
geneset_1597	0.01, 0.05, 0.1, 0.2, 0.5, 0.8, 1, 1.2, 1.5, 2, 5, 10	12	TMEM260
geneset_1598	0.01, 0.05, 0.1, 0.2, 0.5, 0.8, 1, 1.2, 1.5, 2, 5, 10	12	MRPL19
geneset_1599	5, 10	12	SEPSECS
geneset_1600	0.01, 0.05, 0.1, 0.2, 0.5, 0.8, 1, 1.2, 1.5, 2, 5, 10	12	EXOSC3
geneset_1601	0.01, 0.05, 0.1, 0.2, 0.5, 0.8, 1, 1.2, 1.5, 2, 5, 10	12	TP53BP1
geneset_1602	0.01, 0.05, 0.1, 0.2, 0.5, 0.8, 1, 1.2, 1.5, 2, 5, 10	12	POC5
geneset_1603	0.01, 0.05, 0.1, 0.2, 0.5, 0.8, 1, 1.2, 1.5, 2, 5, 10	12	SPAG8
geneset_1604	0.01, 0.05, 0.1, 0.2, 0.5, 0.8, 1, 1.2, 1.5, 2, 5, 10	12	TERF2IP
geneset_1605	0.01, 0.05, 0.1, 0.2, 0.5, 0.8, 1, 1.2, 1.5, 2, 5, 10	12	EIF4ENIF1
geneset_1606	0.01, 0.05, 0.1, 0.2, 0.5, 0.8, 1, 1.2, 1.5, 2, 5, 10	12	COX15
geneset_1607	0.01, 0.05, 0.1, 0.2, 0.5, 0.8, 1, 1.2, 1.5, 2, 5, 10	12	MVP
geneset_1608	0.01, 0.05, 0.1, 0.2, 0.5, 0.8, 1, 1.2, 1.5, 2, 5, 10	12	BLMH
geneset_1609	0.01, 0.05, 0.1, 0.2, 0.5, 0.8, 1, 1.2, 1.5, 2, 5, 10	12	MED8
geneset_1610	0.01, 0.05, 0.1, 0.2, 0.5, 0.8, 1, 1.2, 1.5, 2, 5, 10	12	POLD3
geneset_1611	0.01, 0.05, 0.1, 0.2, 0.5, 0.8, 1, 1.2, 1.5, 2, 5, 10	12	DHPS
geneset_1612	0.01, 0.05, 0.1, 0.2, 0.5, 0.8, 1, 1.2, 1.5, 2, 5, 10	12	RPL4
geneset_1613	0.01, 0.05, 0.1, 0.2, 0.5, 0.8, 1, 1.2, 1.5, 2, 5, 10	12	IQCH
geneset_1614	0.01, 0.05, 0.1, 0.2, 0.5, 0.8, 1, 1.2, 1.5, 2, 5, 10	12	C15orf61
geneset_1615	0.01, 0.05, 0.1, 0.2, 0.5, 0.8, 1, 1.2, 1.5, 2, 5, 10	12	DYM
geneset_1616	0.01, 0.05, 0.1, 0.2, 0.5, 0.8, 1, 1.2, 1.5, 2, 5, 10	12	IFT52
geneset_1617	0.01, 0.05, 0.1, 0.2, 0.5, 0.8, 1, 1.2, 1.5, 2, 5, 10	12	FDPS
geneset_1618	0.01, 0.05, 0.1, 0.2, 0.5, 0.8, 1, 1.2, 1.5, 2, 5, 10	12	GALT
geneset_1619	0.01, 0.05, 0.1, 0.2, 0.5, 0.8, 1, 1.2, 1.5, 2, 5, 10	12	REC114
geneset_1620	0.01, 0.05, 0.1, 0.2, 0.5, 0.8, 1, 1.2, 1.5, 2, 5, 10	12	LAMTOR2
geneset_1621	0.01, 0.05, 0.1, 0.2, 0.5, 0.8, 1, 1.2, 1.5, 2, 5, 10	12	KXD1
geneset_1622	0.01, 0.05, 0.1, 0.2, 0.5, 0.8, 1, 1.2, 1.5, 2, 5, 10	12	C19orf53
geneset_1623	10	12	TMEM164
geneset_1624	0.01, 0.05, 0.1, 0.2, 0.5, 0.8, 1, 1.2, 1.5, 2, 5, 10	12	MRPS16
geneset_1625	0.01, 0.05, 0.1, 0.2, 0.5, 0.8, 1, 1.2, 1.5, 2, 5, 10	12	SPAG7
geneset_1626	0.01, 0.05, 0.1, 0.2, 0.5, 0.8, 1, 1.2, 1.5, 2, 5, 10	12	NOC2L
geneset_1627	0.01, 0.05, 0.1, 0.2, 0.5, 0.8, 1, 1.2, 1.5, 2, 5, 10	12	MED15
geneset_1628	0.01, 0.05, 0.1, 0.2, 0.5, 0.8, 1, 1.2, 1.5, 2, 5, 10	12	CLNS1A
geneset_1629	10	12	IFT22
geneset_1630	0.01, 0.05, 0.1, 0.2, 0.5, 0.8, 1, 1.2, 1.5, 2, 5, 10	12	C1QBP
geneset_1631	0.01, 0.05, 0.1, 0.2, 0.5, 0.8, 1, 1.2, 1.5, 2, 5, 10	12	SLX1A
geneset_1631	0.01, 0.05, 0.1, 0.2, 0.5, 0.8, 1, 1.2, 1.5, 2, 5, 10	12	SLX1B
geneset_1632	0.01, 0.05, 0.1, 0.2, 0.5, 0.8, 1, 1.2, 1.5, 2, 5, 10	12	CEP104
geneset_1633	0.01, 0.05, 0.1, 0.2, 0.5, 0.8, 1, 1.2, 1.5, 2, 5, 10	12	MTURN
geneset_1634	0.01, 0.05, 0.1, 0.2, 0.5, 0.8, 1, 1.2, 1.5, 2, 5, 10	12	VPS35
geneset_1635	0.01, 0.05, 0.1, 0.2, 0.5, 0.8, 1, 1.2, 1.5, 2, 5, 10	12	ALKBH1
geneset_1636	0.01, 0.05, 0.1, 0.2, 0.5, 0.8, 1, 1.2, 1.5, 2, 5, 10	12	ANAPC5
geneset_1637	0.01, 0.05, 0.1, 0.2, 0.5, 0.8, 1, 1.2, 1.5, 2, 5, 10	12	HPS1
geneset_1638	0.01, 0.05, 0.1, 0.2, 0.5, 0.8, 1, 1.2, 1.5, 2, 5, 10	12	NPRL2
geneset_1639	0.01, 0.05, 0.1, 0.2, 0.5, 0.8, 1, 1.2, 1.5, 2, 5, 10	12	POLR2G
geneset_1640	0.01, 0.05, 0.1, 0.2, 0.5, 0.8, 1, 1.2, 1.5, 2, 5, 10	12	C19orf47
geneset_1641	0.01, 0.05, 0.1, 0.2, 0.5, 0.8, 1, 1.2, 1.5, 2, 5, 10	12	ESF1
geneset_1642	0.5, 0.8, 1, 1.2, 1.5, 2, 5, 10	12	CCDC175
geneset_1643	0.01, 0.05, 0.1, 0.2, 0.5, 0.8, 1, 1.2, 1.5, 2, 5, 10	12	COQ6
geneset_1644	0.01, 0.05, 0.1, 0.2, 0.5, 0.8, 1, 1.2, 1.5, 2, 5, 10	12	AVEN
geneset_1645	0.01, 0.05, 0.1, 0.2, 0.5, 0.8, 1, 1.2, 1.5, 2, 5, 10	12	MGME1
geneset_1646	0.01, 1.5, 2, 5, 10	12	TARBP1
geneset_1647	0.01, 0.05, 0.1, 0.2, 0.5, 0.8, 1, 1.2, 1.5, 2, 5, 10	12	EXOC5
geneset_1648	0.01, 0.05, 0.1, 0.2, 0.5, 0.8, 1, 1.2, 1.5, 2, 5, 10	12	PUS10
geneset_1649	0.01, 0.05, 0.1, 0.2, 0.5, 0.8, 1, 1.2, 1.5, 2, 5, 10	12	FANCB
geneset_1650	0.01, 0.05, 0.1, 0.2, 0.5, 0.8, 1, 1.2, 1.5, 2, 5, 10	12	NAPEPLD_1
geneset_1650	0.01, 0.05, 0.1, 0.2, 0.5, 0.8, 1, 1.2, 1.5, 2, 5, 10	12	NAPEPLD
geneset_1651	0.01, 0.05, 0.1, 0.2, 0.5, 0.8, 1, 1.2, 1.5, 2, 5, 10	12	POT1
geneset_1652	0.01, 0.05, 0.1, 0.2, 0.5, 0.8, 1, 1.2, 1.5, 2, 5, 10	12	MCM10
geneset_1653	0.01, 0.05, 0.1, 0.2, 0.5, 0.8, 1, 1.2, 1.5, 2, 5, 10	12	GTF3C6
geneset_1654	0.01, 0.05, 0.1, 0.2, 0.5, 0.8, 1, 1.2, 1.5, 2, 5, 10	12	WASHC4
geneset_1655	5, 10	12	CABIN1
geneset_1656	0.01, 0.05, 0.1, 0.2, 0.5, 0.8, 1, 1.2, 1.5, 2, 5, 10	12	GTPBP6_1
geneset_1656	0.01, 0.05, 0.1, 0.2, 0.5, 0.8, 1, 1.2, 1.5, 2, 5, 10	12	GTPBP6
geneset_1657	0.01, 0.05, 0.1, 0.2, 0.5, 0.8, 1, 1.2, 1.5, 2, 5, 10	12	TBCD_1
geneset_1657	0.01, 0.05, 0.1, 0.2, 0.5, 0.8, 1, 1.2, 1.5, 2, 5, 10	12	TBCD
geneset_1658	0.01, 0.05, 0.1, 0.2, 0.5, 0.8, 1, 1.2, 1.5, 2, 5, 10	12	CCDC137
geneset_1659	0.01, 0.05, 0.1, 0.2, 0.5, 0.8, 1, 1.2, 1.5, 2, 5, 10	12	COQ7
geneset_1660	0.01, 0.05, 0.1, 0.2, 0.5, 0.8, 1, 1.2, 1.5, 2, 5, 10	12	C6orf120
geneset_1661	0.01, 0.05, 0.1, 0.2, 0.5, 0.8, 1, 1.2, 1.5, 2, 5, 10	12	THOC1
geneset_1662	0.01, 0.05, 0.1, 0.2, 0.5, 0.8, 1, 1.2, 1.5, 2, 5, 10	12	MRPL53
geneset_1663	0.01, 0.05, 0.1, 0.2, 0.5, 0.8, 1, 1.2, 1.5, 2, 5, 10	12	IFT56
geneset_1664	0.01, 0.05, 0.1, 0.2, 0.5, 0.8, 1, 1.2, 1.5, 2, 5, 10	12	COX11
geneset_1665	0.01, 0.05, 0.1, 0.2, 0.5, 0.8, 1, 1.2, 1.5, 2, 5, 10	12	BUD31
geneset_1666	0.2, 0.8, 1, 1.2, 1.5, 2, 5, 10	12	FAM185A
geneset_1667	0.01, 0.05, 0.1, 0.2, 0.5, 0.8, 1, 1.2, 1.5, 2, 5, 10	12	MRPL27
geneset_1668	0.01, 0.05, 0.1, 0.2, 0.5, 0.8, 1, 1.2, 1.5, 2, 5, 10	12	MED23
geneset_1669	0.01, 0.05, 0.1, 0.2, 0.5, 0.8, 1, 1.2, 1.5, 2, 5, 10	12	NUDT6
geneset_1670	0.01, 0.05, 0.1, 0.2, 0.5, 0.8, 1, 1.2, 1.5, 2, 5, 10	12	CENPM
geneset_1671	0.01, 0.05, 0.1, 0.2, 0.5, 0.8, 1, 1.2, 1.5, 2, 5, 10	12	NCOA4
geneset_1672	0.01, 0.05, 0.1, 0.2, 0.5, 0.8, 1, 1.2, 1.5, 2, 5, 10	12	NOLC1
geneset_1673	0.01, 0.05, 0.1, 0.2, 0.5, 0.8, 1, 1.2, 1.5, 2, 5, 10	12	DCTN6
geneset_1674	0.01, 0.05, 0.1, 0.2, 0.5, 0.8, 1, 1.2, 1.5, 2, 5, 10	12	TSTD2
geneset_1675	0.01, 0.05, 0.1, 0.2, 0.5, 0.8, 1, 1.2, 1.5, 2, 5, 10	12	NAA35
geneset_1676	0.01, 0.05, 0.1, 0.2, 0.5, 0.8, 1, 1.2, 1.5, 2, 5, 10	12	RSAD2
geneset_1677	0.05, 0.1, 0.2	12	CMPK2
geneset_1678	0.01, 0.05, 0.1, 0.2, 0.5, 0.8, 1, 1.2, 1.5, 2, 5, 10	12	TEN1
geneset_1679	0.01, 0.05, 0.1, 0.2, 0.5, 0.8, 1, 1.2, 1.5, 2, 5, 10	12	TYMP
geneset_1680	0.01, 0.05, 0.1, 0.2, 0.5, 0.8, 1, 1.2, 1.5, 2, 5, 10	12	WASHC3
geneset_1681	0.01, 0.05, 0.1, 0.2, 0.5, 0.8, 1, 1.2, 1.5, 2, 5, 10	12	KIAA0930
geneset_1682	0.01, 0.05, 0.1, 0.2, 0.5, 0.8, 1, 1.2, 1.5, 2, 5, 10	12	NUP50
geneset_1683	0.01, 0.05, 0.1, 0.2, 0.5, 0.8, 1, 1.2, 1.5, 2, 5, 10	12	ITFG2
geneset_1684	0.01, 0.05, 0.1, 0.2, 0.5, 0.8, 1, 1.2, 1.5, 2, 5, 10	12	PARPBP
geneset_1685	0.01, 0.05, 0.1, 0.2, 0.5, 0.8, 1, 1.2, 1.5, 2, 5, 10	12	POLR1E
geneset_1686	0.01, 0.05, 0.1, 0.2, 0.5, 0.8, 1, 1.2, 1.5, 2, 5, 10	12	NOA1
geneset_1687	0.01, 0.05, 0.1, 0.2, 0.5, 0.8, 1, 1.2, 1.5, 2, 5, 10	12	KIAA0232
geneset_1688	0.01, 0.05, 0.1, 0.2, 0.5, 0.8, 1, 1.2, 1.5, 2, 5, 10	12	TWNK
geneset_1689	0.01, 0.05, 0.1, 0.2, 0.5, 0.8, 1, 1.2, 1.5, 2, 5, 10	12	LYAR
geneset_1690	0.01, 0.05, 0.1, 0.2, 0.5, 0.8, 1, 1.2, 1.5, 2, 5, 10	12	IMMT
geneset_1691	0.01, 0.05, 0.1, 0.2, 0.5, 0.8, 1, 1.2, 1.5, 2, 5, 10	12	CFAP99
geneset_1692	0.01, 0.05, 0.1, 0.2, 0.5, 0.8, 1, 1.2, 1.5, 2, 5, 10	12	NOP14
geneset_1693	0.01, 0.05, 0.1, 0.2, 0.5, 0.8, 1, 1.2, 1.5, 2, 5, 10	12	PNPO
geneset_1694	0.01, 0.05, 0.1, 0.2, 0.5, 0.8, 1, 1.2, 1.5, 2, 5, 10	12	GATAD1
geneset_1695	0.01, 0.05, 0.1, 0.2, 0.5, 0.8, 1, 1.2, 1.5, 2, 5, 10	12	POFUT2
geneset_1696	0.01, 0.05, 0.1, 0.2, 0.5, 0.8, 1, 1.2, 1.5, 2, 5, 10	12	C7orf57
geneset_1697	0.01, 0.05, 0.1, 0.2, 0.5, 0.8, 1, 1.2, 1.5, 2, 5, 10	12	UMAD1
geneset_1698	0.01, 0.05, 0.1, 0.2, 0.5, 0.8, 1, 1.2, 1.5, 2, 5, 10	12	CWC25_1
geneset_1698	0.01, 0.05, 0.1, 0.2, 0.5, 0.8, 1, 1.2, 1.5, 2, 5, 10	12	CWC25
geneset_1699	0.01, 0.05, 0.1, 0.2, 0.5, 0.8, 1, 1.2, 1.5, 2, 5, 10	12	PTER
geneset_1700	0.01, 0.05, 0.1, 0.2, 0.5, 0.8, 1, 1.2, 1.5, 2, 5, 10	12	MRPL13
geneset_1701	0.01, 0.05, 0.1, 0.2, 0.5, 0.8, 1, 1.2, 1.5, 2, 5, 10	12	SELENON
geneset_1702	0.01, 0.05, 0.1, 0.2, 0.5, 0.8, 1, 1.2, 1.5, 2, 5, 10	12	RPP30
geneset_1703	0.01, 0.05, 0.1, 0.2, 0.5, 0.8, 1, 1.2, 1.5, 2, 5, 10	12	ACOT13
geneset_1704	0.01, 0.05, 0.1, 0.2, 0.5, 0.8, 1, 1.2, 1.5, 2, 5, 10	12	INO80B
geneset_1705	0.01, 0.05, 0.1, 0.2, 0.5, 0.8, 1, 1.2, 1.5, 2, 5, 10	12	KNOP1
geneset_1706	0.01, 0.05, 0.1, 0.2, 0.5, 0.8, 1, 1.2, 1.5, 2, 5, 10	12	INTU
geneset_1707	0.01, 0.05, 0.1, 0.2, 0.5, 0.8, 1, 1.2, 1.5, 2, 5, 10	12	METTL9_1
geneset_1707	0.01, 0.05, 0.1, 0.2, 0.5, 0.8, 1, 1.2, 1.5, 2, 5, 10	12	METTL9
geneset_1708	0.01, 0.05, 0.1, 0.2, 0.5, 0.8, 1, 1.2, 1.5, 2, 5, 10	12	RRP7A
geneset_1709	0.01, 0.05, 0.1, 0.2, 0.5, 0.8, 1, 1.2, 1.5, 2, 5, 10	12	INO80C
geneset_1710	0.01, 0.05, 0.1, 0.2, 0.5, 0.8, 1, 1.2, 1.5, 2, 5, 10	12	GTF3C4
geneset_1711	0.01, 0.05, 0.1, 0.2, 0.5, 0.8, 1, 1.2, 1.5, 2, 5, 10	12	AASDHPPT
geneset_1712	0.01, 0.05, 0.1, 0.2, 0.5, 0.8, 1, 1.2, 1.5, 2, 5, 10	12	FAM199X
geneset_1713	10	12	ATG13
geneset_1714	0.01, 0.05, 0.1, 0.2, 0.5, 0.8, 1, 1.2, 1.5, 2, 5, 10	12	UNC50
geneset_1715	2, 5, 10	12	RRP8
geneset_1716	0.01, 0.05, 0.1, 0.2, 0.5, 0.8, 1, 1.2, 1.5, 2, 5, 10	12	NUP54
geneset_1717	0.01, 0.05, 0.1, 0.2, 0.5, 0.8, 1, 1.2, 1.5, 2, 5, 10	12	CNOT11
geneset_1718	0.01, 0.05, 0.1, 0.2, 0.5, 0.8, 1, 1.2, 1.5, 2, 5, 10	12	PEX3
geneset_1719	0.01, 0.05, 0.1, 0.2, 0.5, 0.8, 1, 1.2, 1.5, 2, 5, 10	12	CDC123
geneset_1720	0.01, 0.05, 0.1, 0.2, 0.5, 0.8, 1, 1.2, 1.5, 2, 5, 10	12	MED20
geneset_1721	0.01, 0.05, 0.1, 0.2, 0.5, 0.8, 1, 1.2, 1.5, 2, 5, 10	12	INTS13
geneset_1722	0.01, 0.05, 0.1, 0.2, 0.5, 0.8, 1, 1.2, 1.5, 2, 5, 10	12	YOD1
geneset_1723	0.01, 0.05, 0.1, 0.2, 0.5, 0.8, 1, 1.2, 1.5, 2, 5, 10	12	TIMMDC1
geneset_1724	0.01, 0.05, 0.1, 0.2, 0.5, 0.8, 1, 1.2, 1.5, 2, 5, 10	12	YARS2
geneset_1725	0.01, 0.05, 0.1, 0.2, 0.5, 0.8, 1, 1.2, 1.5, 2, 5, 10	12	CCDC77
geneset_1726	0.01, 0.05, 0.1, 0.2, 0.5, 0.8, 1, 1.2, 1.5, 2, 5, 10	12	DOHH
geneset_1727	0.01, 0.05, 0.1, 0.2, 0.5, 0.8, 1, 1.2, 1.5, 2, 5, 10	12	NDUFA7
geneset_1728	0.01, 0.05, 0.1, 0.2, 0.5, 0.8, 1, 1.2, 1.5, 2, 5, 10	12	MRPL55
geneset_1729	0.01, 0.05, 0.1, 0.2, 0.5, 0.8, 1, 1.2, 1.5, 2, 5, 10	12	TIMM29
geneset_1730	0.01, 0.05, 0.1, 0.2, 0.5, 0.8, 1, 1.2, 1.5, 2, 5, 10	12	BCL10
geneset_1731	0.01, 0.05, 0.1, 0.2, 0.5, 0.8, 1, 1.2, 1.5, 2, 5, 10	12	ZMYND19
geneset_1732	0.01, 0.05, 0.1, 0.2, 0.5, 0.8, 1, 1.2, 1.5, 2, 5, 10	12	EI24
geneset_1733	0.01, 0.05, 0.1, 0.2, 0.5, 0.8, 1, 1.2, 1.5, 2, 5, 10	12	LIN52
geneset_1734	0.5, 0.8, 1, 1.2, 1.5, 2, 5, 10	12	NOL10
geneset_1735	0.01, 0.05, 0.1, 0.2, 0.5, 0.8, 1, 1.2, 1.5, 2, 5, 10	12	SCFD2
geneset_1736	0.01, 0.05, 0.1, 0.2, 0.5, 0.8, 1, 1.2, 1.5, 2, 5, 10	12	NDUFB2
geneset_1737	0.01, 0.05, 0.1, 0.2, 0.5, 0.8, 1, 1.2, 1.5, 2, 5, 10	12	ETFDH
geneset_1738	0.05, 0.1, 0.2, 0.8, 1, 1.5, 2, 5, 10	12	GSKIP
geneset_1739	0.01, 0.05, 0.1, 0.2, 0.5, 0.8, 1, 1.2, 1.5, 2, 5, 10	12	GM2A
geneset_1740	0.01, 0.05, 0.1, 0.2, 0.5, 0.8, 1, 1.2, 1.5, 2, 5, 10	12	LIPT1
geneset_1741	0.01, 0.05, 0.1, 0.2, 0.5, 0.8, 1, 1.2, 1.5, 2, 5, 10	12	TMEM43
geneset_1742	0.01, 0.05, 0.1, 0.2, 0.5, 0.8, 1, 1.2, 1.5, 2, 5, 10	12	KICS2
geneset_1743	0.01, 0.05, 0.1, 0.2, 0.5, 0.8, 1, 1.2, 1.5, 2, 5, 10	12	TSR2
geneset_1744	0.01, 0.05, 0.1, 0.2, 0.5, 0.8, 1, 1.2, 1.5, 2, 5, 10	12	CCDC115
geneset_1745	0.01, 0.05, 0.1, 0.2, 0.5, 0.8, 1, 1.2, 1.5, 2, 5, 10	12	CDK5RAP3
geneset_1746	0.01, 0.05, 0.1, 0.2, 0.5, 0.8, 1, 1.2, 1.5, 2, 5, 10	12	SCAI
geneset_1747	0.01, 0.05, 0.1, 0.2, 0.5, 0.8, 1, 1.2, 1.5, 2, 5, 10	12	NUF2
geneset_1748	0.01, 0.05, 0.1, 0.2, 0.5, 0.8, 1, 1.2, 1.5, 2, 5, 10	12	PSMD8
geneset_1749	0.01, 0.05, 0.1, 0.2, 0.5, 0.8, 1, 1.2, 1.5, 2, 5, 10	12	NOP53
geneset_1750	0.01, 0.05, 0.1, 0.2, 0.5, 0.8, 1, 1.2, 1.5, 2, 5, 10	12	CCDC97
geneset_1751	0.01, 0.05, 0.1, 0.2, 0.5, 0.8, 1, 1.2, 1.5, 2, 5, 10	12	CRIPT
geneset_1752	0.01, 0.05, 0.1, 0.2, 0.5, 0.8, 1, 1.2, 1.5, 2, 5, 10	12	VIPAS39
geneset_1753	0.01, 0.05, 0.1, 0.2, 0.5, 0.8, 1, 1.2, 1.5, 2, 5, 10	12	ACTMAP
geneset_1754	0.01, 0.05, 0.1, 0.2, 0.5, 0.8, 1, 1.2, 1.5, 2, 5, 10	12	UQCRB
geneset_1755	0.01, 0.05, 0.1, 0.2, 0.5, 0.8, 1, 1.2, 1.5, 2, 5, 10	12	TMEM147
geneset_1756	0.01, 0.05, 0.1, 0.2, 0.5, 0.8, 1, 1.2, 1.5, 2, 5, 10	12	DPAGT1
geneset_1757	0.01, 0.05, 0.1, 0.2, 0.5, 0.8, 1, 1.2, 1.5, 2, 5, 10	12	COPE
geneset_1758	0.01, 0.05, 0.1, 0.2, 0.5, 0.8, 1, 1.2, 1.5, 2, 5, 10	12	PRRC1
geneset_1759	1.2, 1.5, 5, 10	12	SLC25A46
geneset_1760	0.01, 0.05, 0.1, 0.2, 0.5, 0.8, 1, 1.2, 1.5, 2, 5, 10	12	MSTO1
geneset_1761	0.01, 0.05, 0.1, 0.2, 0.5, 0.8, 1, 1.2, 1.5, 2, 5, 10	12	TRIT1
geneset_1762	10	12	M1AP
geneset_1763	0.01, 0.05, 0.1, 0.2, 0.5, 0.8, 1, 1.2, 1.5, 2, 5, 10	12	TSSC4
geneset_1764	0.01, 0.05, 0.1, 0.2, 0.5, 0.8, 1, 1.2, 1.5, 2, 5, 10	12	HPS6
geneset_1765	0.01, 0.05, 0.1, 0.2, 0.5, 0.8, 1, 1.2, 1.5, 2, 5, 10	12	ACRBP
geneset_1766	0.01, 0.05, 0.1, 0.2, 0.5, 0.8, 1, 1.2, 1.5, 2, 5, 10	12	RNMT
geneset_1767	0.01, 0.05, 0.1, 0.2, 0.5, 0.8, 1, 1.2, 1.5, 2, 5, 10	12	MRS2
geneset_1768	0.01, 0.05, 0.1, 0.2, 0.5, 0.8, 1, 1.2, 1.5, 2, 5, 10	12	AKIP1
geneset_1769	5, 10	12	ANAPC16
geneset_1770	0.01, 0.05, 0.1, 0.2, 0.5, 0.8, 1, 1.2, 1.5, 2, 5, 10	12	APOF
geneset_1771	0.01, 0.05, 0.1, 0.2, 0.5, 0.8, 1, 1.2, 1.5, 2, 5, 10	12	ARL6IP4
geneset_1772	0.01, 0.05, 0.1, 0.2, 0.5, 0.8, 1, 1.2, 1.5, 2, 5, 10	12	ATG101
geneset_1773	0.01, 0.05, 0.1, 0.2, 0.5, 0.8, 1, 1.2, 1.5, 2, 5, 10	12	ATP5ME
geneset_1774	0.01, 0.05, 0.1, 0.2, 0.5, 0.8, 1, 1.2, 1.5, 2, 5, 10	12	BLCAP
geneset_1775	10	12	BORCS6
geneset_1776	0.01, 0.05, 0.1, 0.2, 0.5, 0.8, 1, 1.2, 1.5, 2, 5, 10	12	BORCS7
geneset_1777	0.01, 0.05, 0.1, 0.2, 0.5, 0.8, 1, 1.2, 1.5, 2, 5, 10	12	CAPZB
geneset_1778	0.01, 0.05, 0.1, 0.2, 0.5, 0.8, 1, 1.2, 1.5, 2, 5, 10	12	CCDC125_1
geneset_1778	0.01, 0.05, 0.1, 0.2, 0.5, 0.8, 1, 1.2, 1.5, 2, 5, 10	12	CCDC125
geneset_1779	10	12	CCDC18
geneset_1780	0.01, 0.05, 0.1, 0.2, 0.5, 0.8, 1, 1.2, 1.5, 2, 5, 10	12	CCDC73
geneset_1781	0.01, 0.05, 0.1, 0.2, 0.5, 0.8, 1, 1.2, 1.5, 2, 5, 10	12	CD2BP2
geneset_1782	0.01, 0.05, 0.1, 0.2, 0.5, 0.8, 1, 1.2, 1.5, 2, 5, 10	12	CDIPT
geneset_1783	0.01, 0.05, 0.1, 0.2, 0.5, 0.8, 1, 1.2, 1.5, 2, 5, 10	12	CENPW
geneset_1784	0.01, 0.05, 0.1, 0.2, 0.5, 0.8, 1, 1.2, 1.5, 2, 5, 10	12	CFAP45
geneset_1785	0.01, 0.05, 0.1, 0.2, 0.5, 0.8, 1, 1.2, 1.5, 2, 5, 10	12	CGA
geneset_1786	0.01, 0.05, 0.1, 0.2, 0.5, 0.8, 1, 1.2, 1.5, 2, 5, 10	12	COPS9
geneset_1787	0.01, 0.05, 0.1, 0.2, 0.5, 0.8, 1, 1.2, 1.5, 2, 5, 10	12	CRCP
geneset_1788	0.01, 0.05, 0.1, 0.2, 0.5, 0.8, 1, 1.2, 1.5, 2, 5, 10	12	DDIT3
geneset_1789	0.01, 0.05, 0.1, 0.2, 0.5, 0.8, 1, 1.2, 1.5, 2, 5, 10	12	DPM2
geneset_1790	5, 10	12	EDC4
geneset_1791	0.01, 0.05, 0.1, 0.2, 0.5, 0.8, 1, 1.2, 1.5, 2, 5, 10	12	EMC6
geneset_1792	0.01, 0.05, 0.1, 0.2, 0.5, 0.8, 1, 1.2, 1.5, 2, 5, 10	12	ESS2
geneset_1793	0.01, 0.05, 0.1, 0.2, 0.5, 0.8, 1, 1.2, 1.5, 2, 5, 10	12	FAM241A
geneset_1794	0.01, 0.05, 0.1, 0.2, 0.5, 0.8, 1, 1.2, 1.5, 2, 5, 10	12	FBXO22
geneset_1795	0.01, 0.05, 0.1, 0.2, 0.5, 0.8, 1, 1.2, 1.5, 2, 5, 10	12	FIS1
geneset_1796	0.01, 0.05, 0.1, 0.2, 0.5, 0.8, 1, 1.2, 1.5, 2, 5, 10	12	G0S2
geneset_1797	0.01, 0.05, 0.1, 0.2, 0.5, 0.8, 1, 1.2, 1.5, 2, 5, 10	12	GADD45GIP1
geneset_1798	0.01, 0.05, 0.1, 0.2, 0.5, 0.8, 1, 1.2, 1.5, 2, 5, 10	12	GCHFR
geneset_1799	0.01, 0.05, 0.1, 0.2, 0.5, 0.8, 1, 1.2, 1.5, 2, 5, 10	12	GNE
geneset_1800	0.01, 0.05, 0.1, 0.2, 0.5, 0.8, 1, 1.2, 1.5, 2, 5, 10	12	GNRH1
geneset_1801	0.01, 0.05, 0.1, 0.2, 0.5, 0.8, 1, 1.2, 1.5, 2, 5, 10	12	HECA
geneset_1802	0.01, 0.05, 0.1, 0.2, 0.5, 0.8, 1, 1.2, 1.5, 2, 5, 10	12	HOPX
geneset_1803	0.01, 0.05, 0.1, 0.2, 0.5, 0.8, 1, 1.2, 1.5, 2, 5, 10	12	IL34
geneset_1804	0.01, 0.05, 0.1, 0.2, 0.5, 0.8, 1, 1.2, 1.5, 2, 5, 10	12	INIP
geneset_1804	0.01, 0.05, 0.1, 0.2, 0.5, 0.8, 1, 1.2, 1.5, 2, 5, 10	12	LOC112268470
geneset_1805	0.01, 0.05, 0.1, 0.2, 0.5, 0.8, 1, 1.2, 1.5, 2, 5, 10	12	INO80E
geneset_1806	1.5, 2, 5, 10	12	INTS5
geneset_1807	10	12	KIAA0513
geneset_1808	0.01, 0.05, 0.1, 0.2, 0.5, 0.8, 1, 1.2, 1.5, 2, 5, 10	12	LAMTOR5
geneset_1809	0.01, 0.05, 0.1, 0.2, 0.5, 0.8, 1, 1.2, 1.5, 2, 5, 10	12	C11orf54
geneset_1810	0.01, 0.05, 0.1, 0.2, 0.5, 0.8, 1, 1.2, 1.5, 2, 5, 10	12	RIMOC1
geneset_1811	0.01, 0.05, 0.1, 0.2, 0.5, 0.8, 1, 1.2, 1.5, 2, 5, 10	12	SHOC1
geneset_1812	0.01, 0.05, 0.1, 0.2, 0.5, 0.8, 1, 1.2, 1.5, 2, 5, 10	12	C13orf42
geneset_1813	0.01, 0.05, 0.1, 0.2, 0.5, 0.8, 1, 1.2, 1.5, 2, 5, 10	12	C18orf21
geneset_1814	0.01, 0.05, 0.1, 0.2, 0.5, 0.8, 1, 1.2, 1.5, 2, 5, 10	12	MZT1
geneset_1815	0.01, 0.05, 0.1, 0.2, 0.5, 0.8, 1, 1.2, 1.5, 2, 5, 10	12	NDUFS2
geneset_1816	0.01, 0.05, 0.1, 0.2, 0.5, 0.8, 1, 1.2, 1.5, 2, 5, 10	12	NDUFS7
geneset_1817	0.01, 0.05, 0.1, 0.2, 0.5, 0.8, 1, 1.2, 1.5, 2, 5, 10	12	OSTN
geneset_1818	1.5, 2, 5, 10	12	PALB2
geneset_1819	0.01, 0.05, 0.1, 0.2, 0.5, 0.8, 1, 1.2, 1.5, 2, 5, 10	12	PEX19
geneset_1820	0.01, 0.05, 0.1, 0.2, 0.5, 0.8, 1, 1.2, 1.5, 2, 5, 10	12	PGS1
geneset_1821	0.01, 0.05, 0.1, 0.2, 0.5, 0.8, 1, 1.2, 1.5, 2, 5, 10	12	CIMAP3
geneset_1822	0.01, 0.05, 0.1, 0.2, 0.5, 0.8, 1, 1.2, 1.5, 2, 5, 10	12	POF1B
geneset_1823	0.01, 0.05, 0.1, 0.2, 0.5, 0.8, 1, 1.2, 1.5, 2, 5, 10	12	POU2AF1
geneset_1824	0.01, 0.05, 0.1, 0.2, 0.5, 0.8, 1, 1.2, 1.5, 2, 5, 10	12	PPCS
geneset_1825	0.01, 0.05, 0.1, 0.2, 0.5, 0.8, 1, 1.2, 1.5, 2, 5, 10	12	PRKRIP1
geneset_1826	0.01, 0.05, 0.1, 0.2, 0.5, 0.8, 1, 1.2, 1.5, 2, 5, 10	12	PROSER2
geneset_1827	0.01, 0.05, 0.1, 0.2, 0.5, 0.8, 1, 1.2, 1.5, 2, 5, 10	12	RAD52
geneset_1828	0.01, 0.05, 0.1, 0.2, 0.5, 0.8, 1, 1.2, 1.5, 2, 5, 10	12	RHNO1
geneset_1829	0.01, 0.05, 0.1, 0.2, 0.5, 0.8, 1, 1.2, 1.5, 2, 5, 10	12	RPS28
geneset_1830	0.01, 0.05, 0.1, 0.2, 0.5, 0.8, 1, 1.2, 1.5, 2, 5, 10	12	SAP30BP
geneset_1831	0.01, 0.05, 0.1, 0.2, 0.5, 0.8, 1, 1.2, 1.5, 2, 5, 10	12	SAYSD1
geneset_1832	0.01, 0.05, 0.1, 0.2, 0.5, 0.8, 1, 1.2, 1.5, 2, 5, 10	12	SDHAF4
geneset_1833	0.01, 0.05, 0.1, 0.2, 0.5, 0.8, 1, 1.2, 1.5, 2, 5, 10	12	SKA3
geneset_1834	0.01, 0.05, 0.1, 0.2, 0.5, 0.8, 1, 1.2, 1.5, 2, 5, 10	12	SLN
geneset_1835	0.01, 0.05, 0.1, 0.2, 0.5, 0.8, 1, 1.2, 1.5, 2, 5, 10	12	SLU7
geneset_1836	10	12	SMCHD1
geneset_1837	0.01, 0.05, 0.1, 0.2, 0.5, 0.8, 1, 1.2, 1.5, 2, 5, 10	12	SMPX
geneset_1838	0.01, 0.05, 0.1, 0.2, 0.5, 0.8, 1, 1.2, 1.5, 2, 5, 10	12	SREK1IP1
geneset_1839	0.01, 0.05, 0.1, 0.2, 0.5, 0.8, 1, 1.2, 1.5, 2, 5, 10	12	STBD1
geneset_1840	0.01, 0.05, 0.1, 0.2, 0.5, 0.8, 1, 1.2, 1.5, 2, 5, 10	12	SURF2_1
geneset_1840	0.01, 0.05, 0.1, 0.2, 0.5, 0.8, 1, 1.2, 1.5, 2, 5, 10	12	SURF2
geneset_1841	0.01, 0.05, 0.1, 0.2, 0.5, 0.8, 1, 1.2, 1.5, 2, 5, 10	12	SVIP
geneset_1842	0.01, 0.05, 0.1, 0.2, 0.5, 0.8, 1, 1.2, 1.5, 2, 5, 10	12	TEX261
geneset_1843	0.01, 0.05, 0.1, 0.2, 0.5, 0.8, 1, 1.2, 1.5, 2, 5, 10	12	TEX30
geneset_1844	0.01, 0.05, 0.1, 0.2, 0.5, 0.8, 1, 1.2, 1.5, 2, 5, 10	12	TFG
geneset_1845	0.01, 0.05, 0.1, 0.2, 0.5, 0.8, 1, 1.2, 1.5, 2, 5, 10	12	TMA7
geneset_1845	0.01, 0.05, 0.1, 0.2, 0.5, 0.8, 1, 1.2, 1.5, 2, 5, 10	12	TMA7B
geneset_1846	0.01, 0.05, 0.1, 0.2, 0.5, 0.8, 1, 1.2, 1.5, 2, 5, 10	12	TMEM175
geneset_1847	0.01, 0.05, 0.1, 0.2, 0.5, 0.8, 1, 1.2, 1.5, 2, 5, 10	12	TMEM259
geneset_1848	0.01, 0.05, 0.1, 0.2, 0.5, 0.8, 1, 1.2, 1.5, 2, 5, 10	12	TMEM269
geneset_1849	0.01, 0.05, 0.1, 0.2, 0.5, 0.8, 1, 1.2, 1.5, 2, 5, 10	12	TMEM70
geneset_1850	0.01, 0.05, 0.1, 0.2, 0.5, 0.8, 1, 1.2, 1.5, 2, 5, 10	12	TPGS2
geneset_1851	0.01, 0.05, 0.1, 0.2, 0.5, 0.8, 1, 1.2, 1.5, 2, 5, 10	12	TRDMT1
geneset_1852	0.01, 0.05, 0.1, 0.2, 0.5, 0.8, 1, 1.2, 1.5, 2, 5, 10	12	TSFM
geneset_1853	5, 10	12	TTC27
geneset_1854	0.01, 0.05, 0.1, 0.2, 0.5, 0.8, 1, 1.2, 1.5, 2, 5, 10	12	VRTN
geneset_1855	0.01, 0.05, 0.1, 0.2, 0.5, 0.8, 1, 1.2, 1.5, 2, 5, 10	12	VTA1
geneset_1856	0.01, 0.05, 0.1, 0.2, 0.5, 0.8, 1, 1.2, 1.5, 2, 5, 10	12	ZCCHC4
geneset_1857	0.01, 0.05, 0.1, 0.2, 0.5, 0.8, 1, 1.2, 1.5, 2, 5, 10	12	ZDBF2_1
geneset_1857	0.01, 0.05, 0.1, 0.2, 0.5, 0.8, 1, 1.2, 1.5, 2, 5, 10	12	ZDBF2
geneset_1858	0.01, 0.05, 0.1, 0.2, 0.5, 0.8, 1, 1.2, 1.5, 2, 5, 10	13	C2orf72
geneset_1858	0.01, 0.05, 0.1, 0.2, 0.5, 0.8, 1, 1.2, 1.5, 2, 5, 10	13	SPATA3
geneset_1859	0.01, 0.05, 0.1, 0.2, 0.5, 0.8, 1, 1.2, 1.5, 2, 5, 10	13	ATP5MG
geneset_1859	0.01, 0.05, 0.1, 0.2, 0.5, 0.8, 1, 1.2, 1.5, 2, 5, 10	13	ATP5MGL
geneset_1860	0.01, 0.05, 0.1, 0.2, 0.5, 0.8, 1, 1.2, 1.5, 2, 5, 10	13	OMP
geneset_1861	0.01, 0.05, 0.1, 0.2, 0.5, 0.8, 1, 1.2, 1.5, 2, 5, 10	13	TMEM69
geneset_1862	0.01, 0.05, 0.1, 0.2, 0.5, 0.8, 1, 1.2, 1.5, 2, 5, 10	13	C1orf115
geneset_1863	0.01, 0.05, 0.1, 0.2, 0.5, 0.8, 1, 1.2, 1.5, 2, 5, 10	13	CSF1
geneset_1864	0.01, 0.05, 0.1, 0.2, 0.5, 0.8, 1, 1.2, 1.5, 2, 5, 10	13	IER3IP1
geneset_1865	0.01, 0.05, 0.1, 0.2, 0.5, 0.8, 1, 1.2, 1.5, 2, 5, 10	13	UQCRH
geneset_1865	0.01, 0.05, 0.1, 0.2, 0.5, 0.8, 1, 1.2, 1.5, 2, 5, 10	13	UQCRHL
geneset_1866	0.01, 0.05, 0.1, 0.2, 0.5, 0.8, 1, 1.2, 1.5, 2, 5, 10	13	KIAA1191
geneset_1867	0.01, 0.05, 0.1, 0.2, 0.5, 0.8, 1, 1.2, 1.5, 2, 5, 10	13	GGCT
geneset_1868	0.01, 0.05, 0.1, 0.2, 0.5, 0.8, 1, 1.2, 1.5, 2, 5, 10	13	TMEM65
geneset_1869	0.01, 0.05, 0.1, 0.2, 0.5, 0.8, 1, 1.2, 1.5, 2, 5, 10	13	COX7B
geneset_1869	0.01, 0.05, 0.1, 0.2, 0.5, 0.8, 1, 1.2, 1.5, 2, 5, 10	13	COX7B2
geneset_1870	0.01, 0.05, 0.1, 0.2, 0.5, 0.8, 1, 1.2, 1.5, 2, 5, 10	13	ANAPC13
geneset_1871	5	13	PELP1
geneset_1872	0.01, 0.05, 0.1, 0.2, 0.5, 0.8, 1, 1.2, 1.5, 2, 5, 10	13	HIRIP3
geneset_1873	0.01, 0.05, 0.1, 0.2, 0.5, 0.8, 1, 1.2, 1.5, 2, 5, 10	13	RRP1
geneset_1873	0.01, 0.05, 0.1, 0.2, 0.5, 0.8, 1, 1.2, 1.5, 2, 5, 10	13	RRP1B
geneset_1875	0.01, 0.05, 0.1, 0.2, 0.5, 0.8, 1, 1.2, 1.5, 2, 5, 10	13	METTL24
geneset_1876	0.01, 0.05, 0.1, 0.2, 0.5, 0.8, 1, 1.2, 1.5, 2, 5, 10	13	SF3B5
geneset_1877	0.01, 0.05, 0.1, 0.2, 0.5, 0.8, 1, 1.2, 1.5, 2, 5, 10	13	SPP2
geneset_1878	0.01, 0.05, 0.1, 0.2, 0.5, 0.8, 1, 1.2, 1.5, 2, 5, 10	13	NUPR1
geneset_1878	0.01, 0.05, 0.1, 0.2, 0.5, 0.8, 1, 1.2, 1.5, 2, 5, 10	13	NUPR2
geneset_1879	0.01, 0.05, 0.1, 0.2, 0.5, 0.8, 1, 1.2, 1.5, 2, 5, 10	13	MEIG1
geneset_1880	0.01, 0.05, 0.1, 0.2, 0.5, 0.8, 1, 1.2, 1.5, 2, 5, 10	13	RPL38
geneset_1881	0.01, 0.05, 0.1, 0.2, 0.5, 0.8, 1, 1.2, 1.5, 2, 5, 10	13	LY6G5B_1
geneset_1881	0.01, 0.05, 0.1, 0.2, 0.5, 0.8, 1, 1.2, 1.5, 2, 5, 10	13	LY6G5B_2
geneset_1881	0.01, 0.05, 0.1, 0.2, 0.5, 0.8, 1, 1.2, 1.5, 2, 5, 10	13	LY6G5B_3
geneset_1881	0.01, 0.05, 0.1, 0.2, 0.5, 0.8, 1, 1.2, 1.5, 2, 5, 10	13	LY6G5B_4
geneset_1881	0.01, 0.05, 0.1, 0.2, 0.5, 0.8, 1, 1.2, 1.5, 2, 5, 10	13	LY6G5B_5
geneset_1881	0.01, 0.05, 0.1, 0.2, 0.5, 0.8, 1, 1.2, 1.5, 2, 5, 10	13	LY6G5B_6
geneset_1881	0.01, 0.05, 0.1, 0.2, 0.5, 0.8, 1, 1.2, 1.5, 2, 5, 10	13	LY6G5B
geneset_1882	0.01, 0.05, 0.1, 0.2, 0.5, 0.8, 1, 1.2, 1.5, 2, 5, 10	13	CCDC51
geneset_1883	0.01, 0.05, 0.1, 0.2, 0.5, 0.8, 1, 1.2, 1.5, 2, 5, 10	13	BCAS2
geneset_1884	0.01, 0.05, 0.1, 0.2, 0.5, 0.8, 1, 1.2, 1.5, 2, 5, 10	13	GSS
geneset_1885	0.01, 0.05, 0.1, 0.2, 0.5, 0.8, 1, 1.2, 1.5, 2, 5, 10	13	TCAIM
geneset_1886	0.01, 0.05, 0.1, 0.2, 0.5, 0.8, 1, 1.2, 1.5, 2, 5, 10	13	PEX2
geneset_1887	0.01, 0.05, 0.1, 0.2, 0.5, 0.8, 1, 1.2, 1.5, 2, 5, 10	13	TRAPPC8
geneset_1888	0.01, 0.05, 0.1, 0.2, 0.5, 0.8, 1, 1.2, 1.5, 2, 5, 10	13	PIGU
geneset_1889	10	13	CEP192
geneset_1890	0.01, 0.05, 0.1, 0.2, 0.5, 0.8, 1, 1.2, 1.5, 2, 5, 10	13	GTF3C5
geneset_1891	0.01, 0.05, 0.1, 0.2, 0.5, 0.8, 1, 1.2, 1.5, 2, 5, 10	13	NELFB
geneset_1892	0.01, 0.05, 0.1, 0.2, 0.5, 0.8, 1, 1.2, 1.5, 2, 5, 10	13	UMPS
geneset_1893	0.01, 0.05, 0.1, 0.2, 0.5, 0.8, 1, 1.2, 1.5, 2, 5, 10	13	DOLK
geneset_1894	0.01, 0.05, 0.1, 0.2, 0.5, 0.8, 1, 1.2, 1.5, 2, 5, 10	13	ACP1
geneset_1895	0.01, 0.05, 0.1, 0.2, 0.5, 0.8, 1, 1.2, 1.5, 2, 5, 10	13	RPL15
geneset_1896	0.01, 0.05, 0.1, 0.2, 0.5, 0.8, 1, 1.2, 1.5, 2, 5, 10	13	SDHA
geneset_1897	0.01, 0.05, 0.1, 0.2, 0.5, 0.8, 1, 1.2, 1.5, 2, 5, 10	13	TPP1
geneset_1898	0.01, 0.05, 0.1, 0.2, 0.5, 0.8, 1, 1.2, 1.5, 2, 5, 10	13	YIPF3
geneset_1899	0.1, 0.2, 0.5, 0.8, 1, 1.2, 1.5, 2, 5, 10	13	CCDC170
geneset_1900	0.01, 0.05, 0.1, 0.2, 0.5, 0.8, 1, 1.2, 1.5, 2, 5, 10	13	SF3B2
geneset_1901	0.01, 0.05, 0.1, 0.2, 0.5, 0.8, 1, 1.2, 1.5, 2, 5, 10	13	COA6
geneset_1902	0.01, 0.05, 0.1, 0.2, 0.5, 0.8, 1, 1.2, 1.5, 2, 5, 10	13	NSL1
geneset_1903	0.01, 0.05, 0.1, 0.2, 0.5, 0.8, 1, 1.2, 1.5, 2, 5, 10	13	KATNIP
geneset_1904	0.01, 0.05, 0.1, 0.2, 0.5, 0.8, 1, 1.2, 1.5, 2, 5, 10	13	ECSIT
geneset_1905	0.01, 0.05, 0.1, 0.2, 0.5, 0.8, 1, 1.2, 1.5, 2, 5, 10	13	ALG1
geneset_1905	0.01, 0.05, 0.1, 0.2, 0.5, 0.8, 1, 1.2, 1.5, 2, 5, 10	13	ALG1L2
geneset_1906	0.01, 0.05, 0.1, 0.2, 0.5, 0.8, 1, 1.2, 1.5, 2, 5, 10	13	AP5Z1
geneset_1908	0.01, 0.05, 0.1, 0.2, 0.5, 0.8, 1, 1.2, 1.5, 2, 5, 10	13	CRYM_1
geneset_1908	0.01, 0.05, 0.1, 0.2, 0.5, 0.8, 1, 1.2, 1.5, 2, 5, 10	13	CRYM
geneset_1909	0.01, 0.05, 0.1, 0.2, 0.5, 0.8, 1, 1.2, 1.5, 2, 5, 10	13	CRLF3
geneset_1910	0.01, 0.05, 0.1, 0.2, 0.5, 0.8, 1, 1.2, 1.5, 2, 5, 10	13	UTP6
geneset_1911	0.01, 0.05, 0.1, 0.2, 0.5, 0.8, 1, 1.2, 1.5, 2, 5, 10	13	C17orf75
geneset_1912	0.01, 0.05, 0.1, 0.2, 0.5, 0.8, 1, 1.2, 1.5, 2, 5, 10	13	PIGQ
geneset_1913	0.01, 0.05, 0.1, 0.2, 0.5, 0.8, 1, 1.2, 1.5, 2, 5, 10	13	NBAS
geneset_1914	0.01, 0.05, 0.1, 0.2, 0.5, 0.8, 1, 1.2, 1.5, 2, 5, 10	13	SUPT4H1
geneset_1915	0.01, 0.05, 0.1, 0.2, 0.5, 0.8, 1, 1.2, 1.5, 2, 5, 10	13	KIAA0753
geneset_1916	0.01, 0.05, 0.1, 0.2, 0.5, 0.8, 1, 1.2, 1.5, 2, 5, 10	13	PIGL
geneset_1917	0.01, 0.05, 0.1, 0.2, 0.5, 0.8, 1, 1.2, 1.5, 2, 5, 10	13	C17orf67
geneset_1918	0.01, 0.05, 0.1, 0.2, 0.5, 0.8, 1, 1.2, 1.5, 2, 5, 10	13	TMEM97
geneset_1919	0.01, 0.05, 0.1, 0.2, 0.5, 0.8, 1, 1.2, 1.5, 2, 5, 10	13	SLC50A1
geneset_1920	0.01, 0.05, 0.1, 0.2, 0.5, 0.8, 1, 1.2, 1.5, 2, 5, 10	13	TAF10
geneset_1921	0.01, 0.05, 0.1, 0.2, 0.5, 0.8, 1, 1.2, 1.5, 2, 5, 10	13	RPA2
geneset_1921	0.01, 0.05, 0.1, 0.2, 0.5, 0.8, 1, 1.2, 1.5, 2, 5, 10	13	RPA4
geneset_1922	5	13	IFT140
geneset_1923	0.01, 0.05, 0.1, 0.2, 0.5, 0.8, 1, 1.2, 1.5, 2, 5, 10	13	PIGP
geneset_1924	0.01, 0.05, 0.1, 0.2, 0.5, 0.8, 1, 1.2, 1.5, 2, 5, 10	13	NIP7
geneset_1925	0.01, 0.05, 0.1, 0.2, 0.5, 0.8, 1, 1.2, 1.5, 2, 5, 10	13	ICMT
geneset_1926	0.01, 0.05, 0.1, 0.2, 0.5, 0.8, 1, 1.2, 1.5, 2, 5, 10	13	TMEM234
geneset_1927	0.01, 0.05, 0.1, 0.2, 0.5, 0.8, 1, 1.2, 1.5, 2, 5, 10	13	SLX4IP
geneset_1928	0.01, 0.05, 0.1, 0.2, 0.5, 0.8, 1, 1.2, 1.5, 2, 5, 10	13	MPI
geneset_1929	0.01, 0.05, 0.1, 0.2, 0.5, 0.8, 1, 1.2, 1.5, 2, 5, 10	13	RRP36
geneset_1930	0.01, 0.05, 0.1, 0.2, 0.5, 0.8, 1, 1.2, 1.5, 2, 5, 10	13	CRLS1
geneset_1932	0.01, 0.05, 0.1, 0.2, 0.5, 0.8, 1, 1.2, 1.5, 2, 5, 10	13	RPN1
geneset_1933	0.01, 0.05, 0.1, 0.2, 0.5, 0.8, 1, 1.2, 1.5, 2, 5, 10	13	HMCES
geneset_1934	0.05, 0.1, 0.2, 0.5, 0.8, 1, 1.2, 1.5, 2, 5, 10	13	SPDL1
geneset_1935	0.01, 0.05, 0.1, 0.2, 0.5, 0.8, 1, 1.2, 1.5, 2, 5, 10	13	CLPP
geneset_1936	0.01, 0.05, 0.1, 0.2, 0.5, 0.8, 1, 1.2, 1.5, 2, 5, 10	13	SMIM15
geneset_1937	0.01, 0.05, 0.1, 0.2, 0.5, 0.8, 1, 1.2, 1.5, 2, 5, 10	13	NDC1
geneset_1938	10	13	RBM22
geneset_1940	0.01, 0.05, 0.1, 0.2, 0.5, 0.8, 1, 1.2, 1.5, 2, 5, 10	13	MRPL1
geneset_1941	0.01, 0.05, 0.1, 0.2, 0.5, 0.8, 1, 1.2, 1.5, 2, 5, 10	13	NPLOC4
geneset_1942	0.01, 0.05, 0.1, 0.2, 0.5, 0.8, 1, 1.2, 1.5, 2, 5, 10	13	RRP12
geneset_1943	0.01, 0.05, 0.1, 0.2, 0.5, 0.8, 1, 1.2, 1.5, 2, 5, 10	13	SURF6_1
geneset_1943	0.01, 0.05, 0.1, 0.2, 0.5, 0.8, 1, 1.2, 1.5, 2, 5, 10	13	SURF6
geneset_1944	0.01, 0.05, 0.1, 0.2, 0.5, 0.8, 1, 1.2, 1.5, 2, 5, 10	13	USO1
geneset_1945	0.01, 0.05, 0.1, 0.2, 0.5, 0.8, 1, 1.2, 1.5, 2, 5, 10	13	ZC4H2
geneset_1946	0.01, 0.05, 0.1, 0.2, 0.5, 0.8, 1, 1.2, 1.5, 2, 5, 10	13	LOC124906236
geneset_1946	0.01, 0.05, 0.1, 0.2, 0.5, 0.8, 1, 1.2, 1.5, 2, 5, 10	13	SSNA1
geneset_1947	0.01, 0.05, 0.1, 0.2, 0.5, 0.8, 1, 1.2, 1.5, 2, 5, 10	13	PCIF1
geneset_1948	0.01, 0.05, 0.1, 0.2, 0.5, 0.8, 1, 1.2, 1.5, 2, 5, 10	13	MRPS22
geneset_1949	0.01, 0.05, 0.1, 0.2, 0.5, 0.8, 1, 1.2, 1.5, 2, 5, 10	13	NDUFS6
geneset_1950	0.01, 0.05, 0.1, 0.2, 0.5, 0.8, 1, 1.2, 1.5, 2, 5, 10	13	NDUFB9_1
geneset_1950	0.01, 0.05, 0.1, 0.2, 0.5, 0.8, 1, 1.2, 1.5, 2, 5, 10	13	NDUFB9
geneset_1951	0.01, 0.05, 0.1, 0.2, 0.5, 0.8, 1, 1.2, 1.5, 2, 5, 10	13	SYS1
geneset_1952	0.01, 0.05, 0.1, 0.2, 0.5, 0.8, 1, 1.2, 1.5, 2, 5, 10	13	TMEM218
geneset_1953	0.01, 5, 10	13	RFWD3
geneset_1954	0.01, 0.05, 0.1, 0.2, 0.5, 0.8, 1, 1.2, 1.5, 2, 5, 10	13	RAD1
geneset_1955	0.01, 0.05, 0.1, 0.2, 0.5, 0.8, 1, 1.2, 1.5, 2, 5, 10	13	TP53RK
geneset_1956	0.01, 0.05, 0.1, 0.2, 0.5, 0.8, 1, 1.2, 1.5, 2, 5, 10	13	FANCC
geneset_1957	0.01, 0.05, 0.1, 0.2, 0.5, 0.8, 1, 1.2, 1.5, 2, 5, 10	13	EPSTI1
geneset_1958	0.01, 0.05, 0.1, 0.2, 0.5, 0.8, 1, 1.2, 1.5, 2, 5, 10	13	TRMT6
geneset_1959	0.01, 0.05, 0.1, 0.2, 0.5, 0.8, 1, 1.2, 1.5, 2, 5, 10	13	RTF1
geneset_1960	0.01, 0.05, 0.1, 0.2, 0.5, 0.8, 1, 1.2, 1.5, 2, 5, 10	13	GALM
geneset_1961	0.01, 0.05, 0.1, 0.2, 0.5, 0.8, 1, 1.2, 1.5, 2, 5, 10	13	LIN9
geneset_1962	0.01, 0.05, 0.1, 0.2, 0.5, 0.8, 1, 1.2, 1.5, 2, 5, 10	13	KPTN
geneset_1963	0.01, 0.05, 0.1, 0.2, 0.5, 0.8, 1, 1.2, 1.5, 2, 5, 10	13	KNL1
geneset_1964	0.01, 0.05, 0.1, 0.2, 0.5, 0.8, 1, 1.2, 1.5, 2, 5, 10	13	ARMC7
geneset_1965	0.01, 0.05, 0.1, 0.2, 0.5, 0.8, 1, 1.2, 1.5, 2, 5, 10	13	ALG3
geneset_1966	0.01, 0.05, 0.1, 0.2, 0.5, 0.8, 1, 1.2, 1.5, 2, 5, 10	13	TMEM201
geneset_1967	0.01, 0.05, 0.1, 0.2, 0.5, 0.8, 1, 1.2, 1.5, 2, 5, 10	13	TTC17
geneset_1968	0.01, 0.05, 0.1, 0.2, 0.5, 0.8, 1, 1.2, 1.5, 2, 5, 10	13	PRPF18
geneset_1969	0.01, 0.05, 0.1, 0.2, 0.5, 0.8, 1, 1.2, 1.5, 2, 5, 10	13	IQUB
geneset_1970	0.01, 0.05, 0.1, 0.2, 0.5, 0.8, 1, 1.2, 1.5, 2, 5, 10	13	MRNIP_1
geneset_1970	0.01, 0.05, 0.1, 0.2, 0.5, 0.8, 1, 1.2, 1.5, 2, 5, 10	13	MRNIP
geneset_1971	0.01, 0.05, 0.1, 0.2, 0.5, 0.8, 1, 1.2, 1.5, 2, 5, 10	13	COX17
geneset_1972	0.5, 0.8, 1, 1.2, 1.5, 2, 5, 10	13	PROSER1
geneset_1973	10	13	IWS1
geneset_1974	0.01, 0.05, 0.1, 0.2, 0.5, 0.8, 1, 1.2, 1.5, 2, 5, 10	13	GAMT
geneset_1975	0.01, 0.05, 0.1, 0.2, 0.5, 0.8, 1, 1.2, 1.5, 2, 5, 10	13	C9orf85
geneset_1976	0.01, 0.05, 0.1, 0.2, 0.5, 0.8, 1, 1.2, 1.5, 2, 5, 10	13	ZNF414
geneset_1977	0.01, 0.05, 0.1, 0.2, 0.5, 0.8, 1, 1.2, 1.5, 2, 5, 10	13	KRTCAP2
geneset_1978	0.01, 0.05, 0.1, 0.2, 0.5, 0.8, 1, 1.2, 1.5, 2, 5, 10	13	GOSR2
geneset_1979	0.01, 0.05, 0.1, 0.2, 0.5, 0.8, 1, 1.2, 1.5, 2, 5, 10	13	RSPH3
geneset_1980	0.05, 0.1, 0.2, 0.5, 0.8, 1, 1.2, 1.5	13	ZUP1
geneset_1981	0.01, 0.05, 0.1, 0.2, 0.5, 0.8, 1, 1.2, 1.5, 2, 5, 10	13	C8orf76
geneset_1981	0.01, 0.05, 0.1, 0.2, 0.5, 0.8, 1, 1.2, 1.5, 2, 5, 10	13	ZHX1-C8orf76
geneset_1982	0.01, 0.05, 0.1, 0.2, 0.5, 0.8, 1, 1.2, 1.5, 2, 5, 10	13	DHDDS
geneset_1983	0.01, 0.05, 0.1, 0.2, 0.5, 0.8, 1, 1.2, 1.5, 2, 5, 10	13	NUP160_1
geneset_1983	0.01, 0.05, 0.1, 0.2, 0.5, 0.8, 1, 1.2, 1.5, 2, 5, 10	13	NUP160
geneset_1984	0.01, 0.05, 0.1, 0.2, 0.5, 0.8, 1, 1.2, 1.5, 2, 5, 10	13	TEX11
geneset_1985	0.01, 0.05, 0.1, 0.2, 0.5, 0.8, 1, 1.2, 1.5, 2, 5, 10	13	ATP6V1D
geneset_1986	0.01, 0.05, 0.1, 0.2, 0.5, 0.8, 1, 1.2, 1.5, 2, 5, 10	13	ITGB1BP1
geneset_1987	0.01, 0.05, 0.1, 0.2, 0.5, 0.8, 1, 1.2, 1.5, 2, 5, 10	13	CCDC174
geneset_1988	0.01, 0.05, 0.1, 0.2, 0.5, 0.8, 1, 1.2, 1.5, 2, 5, 10	13	FBXO7
geneset_1989	0.01, 0.05, 0.1, 0.2, 0.5, 0.8, 1, 1.2, 1.5, 2, 5, 10	13	NDUFAF4
geneset_1990	0.01, 0.05, 0.1, 0.2, 0.5, 0.8, 1, 1.2, 1.5, 2, 5, 10	13	MBTPS2
geneset_1991	1.5, 2, 5, 10	13	CMSS1
geneset_1992	0.01, 0.05, 0.1, 0.2, 0.5, 0.8, 1, 1.2, 1.5, 2, 5, 10	13	DONSON
geneset_1993	0.01, 0.05, 0.1, 0.2, 0.5, 0.8, 1, 1.2, 1.5, 2, 5, 10	13	RPL13A
geneset_1994	0.01, 0.05, 0.1, 0.2, 0.5, 0.8, 1, 1.2, 1.5, 2, 5, 10	13	ICE1
geneset_1995	0.01, 0.05, 0.1, 0.2, 0.5, 0.8, 1, 1.2, 1.5, 2, 5, 10	13	NOL7
geneset_1996	0.01, 0.05, 0.1, 0.2, 0.5, 0.8, 1, 1.2, 1.5, 2, 5, 10	13	RGP1
geneset_1997	0.01, 0.05, 0.1, 0.2, 0.5, 0.8, 1, 1.2, 1.5, 2, 5, 10	13	TSNAXIP1
geneset_1998	0.01, 0.05, 0.1, 0.2, 0.5, 0.8, 1, 1.2, 1.5, 2, 5, 10	13	CTU2
geneset_1999	0.01, 0.05, 0.1, 0.2, 0.5, 0.8, 1, 1.2, 1.5, 2, 5, 10	13	SRFBP1
geneset_2000	0.01, 0.05, 0.1, 0.2, 0.5, 0.8, 1, 1.2, 1.5, 2, 5, 10	13	SCNM1
geneset_2000	0.01, 0.05, 0.1, 0.2, 0.5, 0.8, 1, 1.2, 1.5, 2, 5, 10	13	TNFAIP8L2-SCNM1
geneset_2001	0.01, 0.05, 0.1, 0.2, 0.5, 0.8, 1, 1.2, 1.5, 2, 5, 10	13	MRPL24
geneset_2002	0.01, 0.05, 0.1, 0.2, 0.5, 0.8, 1, 1.2, 1.5, 2, 5, 10	13	TBC1D19
geneset_2003	0.01, 0.05, 0.1, 0.2, 0.5, 0.8, 1, 1.2, 1.5, 2, 5, 10	13	TYSND1
geneset_2004	0.01, 0.05, 0.1, 0.2, 0.5, 0.8, 1, 1.2, 1.5, 2, 5, 10	13	C9orf78
geneset_2005	0.01, 0.05, 0.1, 0.2, 0.5, 0.8, 1, 1.2, 1.5, 2, 5, 10	13	SAAL1
geneset_2006	0.01, 0.05, 0.1, 0.2, 0.5, 0.8, 1, 1.2, 1.5, 2, 5, 10	13	FERRY3
geneset_2007	0.01, 0.05, 0.1, 0.2, 0.5, 0.8, 1, 1.2, 1.5, 2, 5, 10	13	ZFC3H1
geneset_2008	0.01, 0.05, 0.1, 0.2, 0.5, 0.8, 1, 1.2, 1.5, 2, 5, 10	13	KRR1
geneset_2009	0.01, 0.05, 0.1, 0.2, 0.5, 0.8, 1, 1.2, 1.5, 2, 5, 10	13	PEX26
geneset_2010	0.01, 0.05, 0.1, 0.2, 0.5, 0.8, 1, 1.2, 1.5, 2, 5, 10	13	CCDC22
geneset_2011	0.01, 0.05, 0.1, 0.2, 0.5, 0.8, 1, 1.2, 1.5, 2, 5, 10	13	VMA21
geneset_2012	0.01, 0.05, 0.1, 0.2, 0.5, 0.8, 1, 1.2, 1.5, 2, 5, 10	13	LIAS
geneset_2013	0.01, 0.05, 0.1, 0.2, 0.5, 0.8, 1, 1.2, 1.5, 2, 5, 10	13	SSR3
geneset_2014	0.01, 0.05, 0.1, 0.2, 0.5, 0.8, 1, 1.2, 1.5, 2, 5, 10	13	CDPF1
geneset_2015	0.01, 0.05, 0.1, 0.2, 0.5, 0.8, 1, 1.2, 1.5, 2, 5, 10	13	CCDC66
geneset_2016	0.01, 0.05, 0.1, 0.2, 0.5, 0.8, 1, 1.2, 1.5, 2, 5, 10	13	TMEM192
geneset_2017	0.01, 0.05, 0.1, 0.2, 0.5, 0.8, 1, 1.2, 1.5, 2, 5, 10	13	SNAP47
geneset_2018	0.01, 0.05, 0.1, 0.2, 0.5, 0.8, 1, 1.2, 1.5, 2, 5, 10	13	TBC1D7
geneset_2018	0.01, 0.05, 0.1, 0.2, 0.5, 0.8, 1, 1.2, 1.5, 2, 5, 10	13	TBC1D7-LOC100130357
geneset_2019	0.01, 0.05, 0.1, 0.2, 0.5, 0.8, 1, 1.2, 1.5, 2, 5, 10	13	FAH
geneset_2020	0.01, 0.05, 0.1, 0.2, 0.5, 0.8, 1, 1.2, 1.5, 2, 5, 10	13	TICRR
geneset_2021	0.01, 0.05, 0.1, 0.2, 0.5, 0.8, 1, 1.2, 1.5, 2, 5, 10	13	SPG21
geneset_2022	0.01, 0.05, 0.1, 0.2, 0.5, 0.8, 1, 1.2, 1.5, 2, 5, 10	13	WASHC1
geneset_2023	0.01, 0.05, 0.1, 0.2, 0.5, 0.8, 1, 1.2, 1.5, 2, 5, 10	13	CCDC124
geneset_2024	0.01, 0.05, 0.1, 0.2, 0.5, 0.8, 1, 1.2, 1.5, 2, 5, 10	13	USE1
geneset_2025	0.01, 0.05, 0.1, 0.2, 0.5, 0.8, 1, 1.2, 1.5, 2, 5, 10	13	AIDA
geneset_2026	0.01, 0.05, 0.1, 0.2, 0.5, 0.8, 1, 1.2, 1.5, 2, 5, 10	13	COMMD1
geneset_2027	0.01, 0.05, 0.1, 0.2, 0.5, 0.8, 1, 1.2, 1.5, 2, 5, 10	13	EIF1AD
geneset_2028	0.01, 0.05, 0.1, 0.2, 0.5, 0.8, 1, 1.2, 1.5, 2, 5, 10	13	MYCBP
geneset_2029	0.01, 0.05, 0.1, 0.2, 0.5, 0.8, 1, 1.2, 1.5, 2, 5, 10	13	CNOT9
geneset_2030	0.01, 0.05, 0.1, 0.2, 0.5, 0.8, 1, 1.2, 1.5, 2, 5, 10	13	CENPN_1
geneset_2030	0.01, 0.05, 0.1, 0.2, 0.5, 0.8, 1, 1.2, 1.5, 2, 5, 10	13	CENPN
geneset_2031	0.01, 0.05, 0.1, 0.2, 0.5, 0.8, 1, 1.2, 1.5, 2, 5, 10	13	FBXO31
geneset_2032	0.01, 0.05, 0.1, 0.2, 0.5, 0.8, 1, 1.2, 1.5, 2, 5, 10	13	RPL19
geneset_2033	0.01, 0.05, 0.1, 0.2, 0.5, 0.8, 1, 1.2, 1.5, 2, 5, 10	13	BBS5
geneset_2034	0.01, 0.05, 0.1, 0.2, 0.5, 0.8, 1, 1.2, 1.5, 2, 5, 10	13	LYRM7
geneset_2035	0.01, 0.05, 0.1, 0.2, 0.5, 0.8, 1, 1.2, 1.5, 2, 5, 10	13	CFAP210
geneset_2036	0.01, 0.05, 0.1, 0.2, 0.5, 0.8, 1, 1.2, 1.5, 2, 5, 10	13	CDC73
geneset_2037	0.01, 0.05, 0.1, 0.2, 0.5, 0.8, 1, 1.2, 1.5, 2, 5, 10	13	PRIM1
geneset_2038	0.01, 0.05, 0.1, 0.2, 0.5, 0.8, 1, 1.2, 1.5, 2, 5, 10	13	GTPBP8
geneset_2039	0.01, 0.05, 0.1, 0.2, 0.5, 0.8, 1, 1.2, 1.5, 2, 5, 10	13	AKAP10
geneset_2040	2, 5, 10	13	GOLGA3
geneset_2041	0.01, 0.05, 0.1, 0.2, 0.5, 0.8, 1, 1.2, 1.5, 2, 5, 10	13	NDUFC2
geneset_2041	0.01, 0.05, 0.1, 0.2, 0.5, 0.8, 1, 1.2, 1.5, 2, 5, 10	13	NDUFC2-KCTD14
geneset_2042	0.01, 0.05, 0.1, 0.2, 0.5, 0.8, 1, 1.2, 1.5, 2, 5, 10	13	ZBTB8OS
geneset_2043	0.01, 0.05, 0.1, 0.2, 0.5, 0.8, 1, 1.2, 1.5, 2, 5, 10	13	EMC2
geneset_2044	0.01, 0.05, 0.1, 0.2, 0.5, 0.8, 1, 1.2, 1.5, 2, 5, 10	13	MRPS31
geneset_2045	0.1, 0.2, 1.2, 1.5, 2, 5, 10	13	KRI1
geneset_2046	0.01, 0.05, 0.1, 0.2, 0.5, 0.8, 1, 1.2, 1.5, 2, 5, 10	13	AAMDC
geneset_2047	0.01, 0.05, 0.1, 0.2, 0.5, 0.8, 1, 1.2, 1.5, 2, 5, 10	13	NUP205
geneset_2048	0.01, 0.05, 0.1, 0.2, 0.5, 0.8, 1, 1.2, 1.5, 2, 5, 10	13	DOLPP1
geneset_2049	0.01, 0.05, 0.1, 0.2, 0.5, 0.8, 1, 1.2, 1.5, 2, 5, 10	13	PHAF1
geneset_2050	0.01, 0.05, 0.1, 0.2, 0.5, 0.8, 1, 1.2, 1.5, 2, 5, 10	13	RPL23
geneset_2051	0.01, 0.05, 0.1, 0.2, 0.5, 0.8, 1, 1.2, 1.5, 2, 5, 10	13	HPF1
geneset_2052	0.01, 0.05, 0.1, 0.2, 0.5, 0.8, 1, 1.2, 1.5, 2, 5, 10	13	MCRS1
geneset_2053	0.01, 0.05, 0.1, 0.2, 0.5, 0.8, 1, 1.2, 1.5, 2, 5, 10	13	RLIG1
geneset_2054	0.01, 0.05, 0.1, 0.2, 0.5, 0.8, 1, 1.2, 1.5, 2, 5, 10	13	RFK
geneset_2055	0.01, 0.05, 0.1, 0.2, 0.5, 0.8, 1, 1.2, 1.5, 2, 5, 10	13	RPS5
geneset_2056	0.01, 0.05, 0.1, 0.2, 0.5, 0.8, 1, 1.2, 1.5, 2, 5, 10	13	RUSF1
geneset_2057	0.01, 0.05, 0.1, 0.2, 0.5, 0.8, 1, 1.2, 1.5, 2, 5, 10	13	CCDC112
geneset_2058	0.01, 0.05, 0.1, 0.2, 0.5, 0.8, 1, 1.2, 1.5, 2, 5, 10	13	MALSU1
geneset_2059	0.01, 0.05, 0.1, 0.2, 0.5, 0.8, 1, 1.2, 1.5, 2, 5, 10	13	ZNHIT1
geneset_2060	0.01, 0.05, 0.1, 0.2, 0.5, 0.8, 1, 1.2, 1.5, 2, 5, 10	13	TMEM245
geneset_2061	0.01, 0.05, 0.1, 0.2, 0.5, 0.8, 1, 1.2, 1.5, 2, 5, 10	13	UQCR11
geneset_2062	0.01, 0.05, 0.1, 0.2, 0.5, 0.8, 1, 1.2, 1.5, 2, 5, 10	13	ETFA
geneset_2063	0.01, 0.05, 0.1, 0.2, 0.5, 0.8, 1, 1.2, 1.5, 2, 5, 10	13	AURKAIP1
geneset_2064	0.01, 0.05, 0.1, 0.2, 0.5, 0.8, 1, 1.2, 1.5, 2, 5, 10	13	NDP
geneset_2065	0.01, 0.05, 0.1, 0.2, 0.5, 0.8, 1, 1.2, 1.5, 2, 5, 10	13	MRPL14
geneset_2066	0.01, 0.05, 0.1, 0.2, 0.5, 0.8, 1, 1.2, 1.5, 2, 5, 10	13	ARMH3
geneset_2067	0.01, 0.05, 0.1, 0.2, 0.5, 0.8, 1, 1.2, 1.5, 2, 5, 10	13	GEMIN8
geneset_2068	0.01, 0.05, 0.1, 0.2, 0.5, 0.8, 1, 1.2, 1.5, 2, 5, 10	13	DNTTIP2
geneset_2069	0.01, 0.05, 0.1, 0.2, 0.5, 0.8, 1, 1.2, 1.5, 2, 5, 10	13	GARS1
geneset_2070	0.01, 0.05, 0.1, 0.2, 0.5, 0.8, 1, 1.2, 1.5, 2, 5, 10	13	FAM237A
geneset_2070	0.01, 0.05, 0.1, 0.2, 0.5, 0.8, 1, 1.2, 1.5, 2, 5, 10	13	FAM237B
geneset_2071	0.01, 0.05, 0.1, 0.2, 0.5, 0.8, 1, 1.2, 1.5, 2, 5, 10	13	AGTRAP
geneset_2072	0.01, 0.05, 0.1, 0.2, 0.5, 0.8, 1, 1.2, 1.5, 2, 5, 10	13	TANGO2
geneset_2073	0.01, 0.05, 0.1, 0.2, 0.5, 0.8, 1, 1.2, 1.5, 2, 5, 10	13	SZT2
geneset_2074	0.01, 0.05, 0.1, 0.2, 0.5, 0.8, 1, 1.2, 1.5, 2, 5, 10	13	MED16_1
geneset_2074	0.01, 0.05, 0.1, 0.2, 0.5, 0.8, 1, 1.2, 1.5, 2, 5, 10	13	MED16
geneset_2075	0.01, 0.05, 0.1, 0.2, 0.5, 0.8, 1, 1.2, 1.5, 2, 5, 10	13	DMAP1
geneset_2076	0.01, 0.05, 0.1, 0.2, 0.5, 0.8, 1, 1.2, 1.5, 2, 5, 10	13	ATP5F1D
geneset_2077	0.01, 0.05, 0.1, 0.2, 0.5, 0.8, 1, 1.2, 1.5, 2, 5, 10	13	C18orf54
geneset_2078	0.01, 0.05, 0.1, 0.2, 0.5, 0.8, 1, 1.2, 1.5, 2, 5, 10	13	TMEM231
geneset_2079	0.01, 0.05, 0.1, 0.2, 0.5, 0.8, 1, 1.2, 1.5, 2, 5, 10	13	MLEC
geneset_2080	0.01, 0.05, 0.1, 0.2, 0.5, 0.8, 1, 1.2, 1.5, 2, 5, 10	13	RNASEH2A
geneset_2081	0.01, 0.05, 0.1, 0.2, 0.5, 0.8, 1, 1.2, 1.5, 2, 5, 10	13	INTS7
geneset_2082	0.01, 0.05, 0.1, 0.2, 0.5, 0.8, 1, 1.2, 1.5, 2, 5, 10	13	TRAPPC5
geneset_2083	0.01, 0.05, 0.1, 0.2, 0.5, 0.8, 1, 1.2, 1.5, 2, 5, 10	13	OSTC
geneset_2083	0.01, 0.05, 0.1, 0.2, 0.5, 0.8, 1, 1.2, 1.5, 2, 5, 10	13	OSTCP2
geneset_2084	0.01, 0.05, 0.1, 0.2, 0.5, 0.8, 1, 1.2, 1.5, 2, 5, 10	13	RPL14
geneset_2085	0.01, 0.05, 0.1, 0.2, 0.5, 0.8, 1, 1.2, 1.5, 2, 5, 10	13	MRPL44
geneset_2086	0.01, 0.05, 0.1, 0.2, 0.5, 0.8, 1, 1.2, 1.5, 2, 5, 10	13	ITPA
geneset_2087	0.01, 0.05, 0.1, 0.2, 0.5, 0.8, 1, 1.2, 1.5, 2, 5, 10	13	RRP15
geneset_2088	0.01, 0.05, 0.1, 0.2, 0.5, 0.8, 1, 1.2, 1.5, 2, 5, 10	13	POLR3C
geneset_2089	0.01, 0.05, 0.1, 0.2, 0.5, 0.8, 1, 1.2, 1.5, 2, 5, 10	13	SUFU
geneset_2090	0.01, 0.05, 0.1, 0.2, 0.5, 0.8, 1, 1.2, 1.5, 2, 5, 10	13	SNAPC5
geneset_2091	0.01, 0.05, 0.1, 0.2, 0.5, 0.8, 1, 1.2, 1.5, 2, 5, 10	13	INTS4
geneset_2092	0.01, 0.05, 0.1, 0.2, 0.5, 0.8, 1, 1.2, 1.5, 2, 5, 10	13	KTI12
geneset_2093	0.01, 0.05, 0.1, 0.2, 0.5, 0.8, 1, 1.2, 1.5, 2, 5, 10	13	PRPF8_1
geneset_2093	0.01, 0.05, 0.1, 0.2, 0.5, 0.8, 1, 1.2, 1.5, 2, 5, 10	13	PRPF8
geneset_2094	0.01, 0.05, 0.1, 0.2, 0.5, 0.8, 1, 1.2, 1.5, 2, 5, 10	13	SPRING1
geneset_2095	0.01, 0.05, 0.1, 0.2, 0.5, 0.8, 1, 1.2, 1.5, 2, 5, 10	13	ATMIN_1
geneset_2095	0.01, 0.05, 0.1, 0.2, 0.5, 0.8, 1, 1.2, 1.5, 2, 5, 10	13	ATMIN
geneset_2096	0.01, 0.05, 0.1, 0.2, 0.5, 0.8, 1, 1.2, 1.5, 2, 5, 10	13	CFDP1
geneset_2097	0.01, 0.05, 0.1, 0.2, 0.5, 0.8, 1, 1.2, 1.5, 2, 5, 10	13	TELO2
geneset_2098	0.01, 0.05, 0.1, 0.2, 0.5, 0.8, 1, 1.2, 1.5, 2, 5, 10	13	CENPT
geneset_2099	0.01, 0.05, 0.1, 0.2, 0.5, 0.8, 1, 1.2, 1.5, 2, 5, 10	13	C12orf57
geneset_2100	0.01, 0.05, 0.1, 0.2, 0.5, 0.8, 1, 1.2, 1.5, 2, 5, 10	13	WARS2
geneset_2101	0.01, 0.05, 0.1, 0.2, 0.5, 0.8, 1, 1.2, 1.5, 2, 5, 10	13	ITFG1
geneset_2102	0.01, 0.05, 0.1, 0.2, 0.5, 0.8, 1, 1.2, 1.5, 2, 5, 10	13	EIF6
geneset_2103	0.01, 0.05, 0.1, 0.2, 0.5, 0.8, 1, 1.2, 1.5, 2, 5, 10	13	SEC62
geneset_2104	0.05, 0.1, 0.2, 0.5, 0.8, 1, 1.2, 1.5, 2, 5, 10	13	SPATA17
geneset_2105	0.01, 0.05, 0.1, 0.2, 0.5, 0.8, 1, 1.2, 1.5, 2, 5, 10	13	RAB3GAP2
geneset_2106	0.01, 0.05, 0.1, 0.2, 0.5, 0.8, 1, 1.2, 1.5, 2, 5, 10	13	BLOC1S3
geneset_2107	0.01, 0.05, 0.1, 0.2, 0.5, 0.8, 1, 1.2, 1.5, 2, 5, 10	13	GPCPD1
geneset_2108	0.01, 0.05, 0.1, 0.2, 0.5, 0.8, 1, 1.2, 1.5, 2, 5, 10	13	LYSET_1
geneset_2108	0.01, 0.05, 0.1, 0.2, 0.5, 0.8, 1, 1.2, 1.5, 2, 5, 10	13	LYSET
geneset_2109	0.01, 0.05, 0.1, 0.2, 0.5, 0.8, 1, 1.2, 1.5, 2, 5, 10	13	WDPCP
geneset_2110	0.8, 1, 1.2, 1.5, 2, 5, 10	13	RSPH4A
geneset_2110	0.8, 1, 1.2, 1.5, 2, 5, 10	13	RSPH6A
geneset_2111	0.01, 0.05, 0.1, 0.2, 0.5, 0.8, 1, 1.2, 1.5, 2, 5, 10	13	MLC1
geneset_2112	0.01, 0.05, 0.1, 0.2, 0.5, 0.8, 1, 1.2, 1.5, 2, 5, 10	13	TMEM209
geneset_2113	0.01, 0.05, 0.1, 0.2, 0.5, 0.8, 1, 1.2, 1.5, 2, 5, 10	13	ATP23_1
geneset_2113	0.01, 0.05, 0.1, 0.2, 0.5, 0.8, 1, 1.2, 1.5, 2, 5, 10	13	ATP23
geneset_2114	0.01, 0.05, 0.1, 0.2, 0.5, 0.8, 1, 1.2, 1.5, 2, 5, 10	13	RINT1
geneset_2115	0.01, 0.05, 0.1, 0.2, 0.5, 0.8, 1, 1.2, 1.5, 2, 5, 10	13	RFT1
geneset_2116	0.8, 1, 1.2, 1.5, 2, 5, 10	13	ABT1_1
geneset_2116	0.8, 1, 1.2, 1.5, 2, 5, 10	13	ABT1
geneset_2117	0.01, 0.05, 0.1, 0.2, 0.5, 0.8, 1, 1.2, 1.5, 2, 5, 10	13	MRPL17
geneset_2118	0.01, 0.05, 0.1, 0.2, 0.5, 0.8, 1, 1.2, 1.5, 2, 5, 10	13	SRP68
geneset_2119	0.01, 0.05, 0.1, 0.2, 0.5, 0.8, 1, 1.2, 1.5, 2, 5, 10	13	POLR3E_1
geneset_2119	0.01, 0.05, 0.1, 0.2, 0.5, 0.8, 1, 1.2, 1.5, 2, 5, 10	13	POLR3E
geneset_2120	0.01, 0.05, 0.1, 0.2, 0.5, 0.8, 1, 1.2, 1.5, 2, 5, 10	13	XRCC6
[truncated: 158,984 more rows]

## Sheet: Mouse
geneset_ID	resolutions	gene_count	gene
geneset_2	0.01, 0.05, 0.1, 0.2, 0.5, 0.8, 1, 1.2, 1.5, 2, 5, 10	2	1110065P20Rik
geneset_3	0.01, 0.05, 0.1, 0.2, 0.5, 0.8, 1, 1.2, 1.5, 2, 5, 10	2	1700001O22Rik
geneset_4	0.01, 0.05, 0.1, 0.2, 0.5, 0.8, 1, 1.2, 1.5, 2, 5, 10	2	1700003F12Rik
geneset_5	0.01, 0.05, 0.1, 0.2, 0.5, 0.8, 1, 1.2, 1.5, 2, 5, 10	2	1700018B08Rik
geneset_6	0.01, 0.05, 0.1, 0.2, 0.5, 0.8, 1, 1.2, 1.5, 2, 5, 10	2	1700020A23Rik
geneset_7	0.01, 0.05, 0.1, 0.2, 0.5, 0.8, 1, 1.2, 1.5, 2, 5, 10	2	1700034J05Rik
geneset_8	0.01, 0.05, 0.1, 0.2, 0.5, 0.8, 1, 1.2, 1.5, 2, 5, 10	2	1700037C18Rik
geneset_9	0.01, 0.05, 0.1, 0.2, 0.5, 0.8, 1, 1.2, 1.5, 2, 5, 10	2	1700093K21Rik
geneset_10	0.01, 0.05, 0.1, 0.2, 0.5, 0.8, 1, 1.2, 1.5, 2, 5, 10	2	1700113H08Rik
geneset_11	0.01, 0.05, 0.1, 0.2, 0.5, 0.8, 1, 1.2, 1.5, 2, 5, 10	2	2010003K11Rik
geneset_12	0.01, 0.05, 0.1, 0.2, 0.5, 0.8, 1, 1.2, 1.5, 2, 5, 10	2	2900092C05Rik
geneset_13	0.01, 0.05, 0.1, 0.2, 0.5, 0.8, 1, 1.2, 1.5, 2, 5, 10	2	4921517D22Rik
geneset_14	0.01, 0.05, 0.1, 0.2, 0.5, 0.8, 1, 1.2, 1.5, 2, 5, 10	2	4930544D05Rik
geneset_15	0.01, 0.05, 0.1, 0.2, 0.5, 0.8, 1, 1.2, 1.5, 2, 5, 10	2	4930558K02Rik
geneset_16	0.01, 0.05, 0.1, 0.2, 0.5, 0.8, 1, 1.2, 1.5, 2, 5, 10	2	4930563E22Rik
geneset_17	0.01, 0.05, 0.1, 0.2, 0.5, 0.8, 1, 1.2, 1.5, 2, 5, 10	2	4930571K23Rik
geneset_18	0.01, 0.05, 0.1, 0.2, 0.5, 0.8, 1, 1.2, 1.5, 2, 5, 10	2	4933411K16Rik
geneset_19	0.01, 0.05, 0.1, 0.2, 0.5, 0.8, 1, 1.2, 1.5, 2, 5, 10	2	6330403K07Rik
geneset_20	0.01, 0.05, 0.1, 0.2, 0.5, 0.8, 1, 1.2, 1.5, 2, 5, 10	2	6430550D23Rik
geneset_21	0.01, 0.05, 0.1, 0.2, 0.5, 0.8, 1, 1.2, 1.5, 2, 5, 10	2	9130008F23Rik
geneset_22	0.01, 0.05, 0.1, 0.2, 0.5, 0.8, 1, 1.2, 1.5, 2, 5, 10	2	ATP8
geneset_23	0.01, 0.05, 0.1, 0.2, 0.5, 0.8, 1, 1.2, 1.5, 2, 5, 10	2	Aard
geneset_24	0.01, 0.05, 0.1, 0.2, 0.5, 0.8, 1, 1.2, 1.5, 2, 5, 10	2	Ahsp
geneset_25	0.01, 0.05, 0.1, 0.2, 0.5, 0.8, 1, 1.2, 1.5, 2, 5, 10	2	Apoc4
geneset_26	0.01, 0.05, 0.1, 0.2, 0.5, 0.8, 1, 1.2, 1.5, 2, 5, 10	2	Asprv1
geneset_27	0.01, 0.05, 0.1, 0.2, 0.5, 0.8, 1, 1.2, 1.5, 2, 5, 10	2	BC028528
geneset_28	0.01, 0.05, 0.1, 0.2, 0.5, 0.8, 1, 1.2, 1.5, 2, 5, 10	2	BC037156
geneset_29	0.01, 0.05, 0.1, 0.2, 0.5, 0.8, 1, 1.2, 1.5, 2, 5, 10	2	BC048671
geneset_30	0.01, 0.05, 0.1, 0.2, 0.5, 0.8, 1, 1.2, 1.5, 2, 5, 10	2	Bbc3
geneset_31	0.01, 0.05, 0.1, 0.2, 0.5, 0.8, 1, 1.2, 1.5, 2, 5, 10	2	Bik
geneset_32	0.01, 0.05, 0.1, 0.2, 0.5, 0.8, 1, 1.2, 1.5, 2, 5, 10	2	Bnip5
geneset_33	0.01, 0.05, 0.1, 0.2, 0.5, 0.8, 1, 1.2, 1.5, 2, 5, 10	2	Bst2
geneset_34	0.01, 0.05, 0.1, 0.2, 0.5, 0.8, 1, 1.2, 1.5, 2, 5, 10	2	C19H9orf57
geneset_36	0.01, 0.05, 0.1, 0.2, 0.5, 0.8, 1, 1.2, 1.5, 2, 5, 10	2	Cabs1
geneset_37	0.01, 0.05, 0.1, 0.2, 0.5, 0.8, 1, 1.2, 1.5, 2, 5, 10	2	Catsperz
geneset_38	0.01, 0.05, 0.1, 0.2, 0.5, 0.8, 1, 1.2, 1.5, 2, 5, 10	2	Ccdc154
geneset_39	0.01, 0.05, 0.1, 0.2, 0.5, 0.8, 1, 1.2, 1.5, 2, 5, 10	2	Ccdc168
geneset_40	0.01, 0.05, 0.1, 0.2, 0.5, 0.8, 1, 1.2, 1.5, 2, 5, 10	2	Ccdc179
geneset_41	0.01, 0.05, 0.1, 0.2, 0.5, 0.8, 1, 1.2, 1.5, 2, 5, 10	2	Ccdc184
geneset_42	0.01, 0.05, 0.1, 0.2, 0.5, 0.8, 1, 1.2, 1.5, 2, 5, 10	2	Ccdc188
geneset_43	0.01, 0.05, 0.1, 0.2, 0.5, 0.8, 1, 1.2, 1.5, 2, 5, 10	2	Ccdc196
geneset_44	0.01, 0.05, 0.1, 0.2, 0.5, 0.8, 1, 1.2, 1.5, 2, 5, 10	2	Ccdc200
geneset_45	0.01, 0.05, 0.1, 0.2, 0.5, 0.8, 1, 1.2, 1.5, 2, 5, 10	2	Ccdc54
geneset_46	0.01, 0.05, 0.1, 0.2, 0.5, 0.8, 1, 1.2, 1.5, 2, 5, 10	2	Cd160
geneset_47	0.01, 0.05, 0.1, 0.2, 0.5, 0.8, 1, 1.2, 1.5, 2, 5, 10	2	Cd24a
geneset_48	0.01, 0.05, 0.1, 0.2, 0.5, 0.8, 1, 1.2, 1.5, 2, 5, 10	2	Cd70
geneset_49	0.01, 0.05, 0.1, 0.2, 0.5, 0.8, 1, 1.2, 1.5, 2, 5, 10	2	Cdrt4
geneset_50	0.01, 0.05, 0.1, 0.2, 0.5, 0.8, 1, 1.2, 1.5, 2, 5, 10	2	Clpsl2
geneset_51	0.01, 0.05, 0.1, 0.2, 0.5, 0.8, 1, 1.2, 1.5, 2, 5, 10	2	Cpxcr1
geneset_52	0.01, 0.05, 0.1, 0.2, 0.5, 0.8, 1, 1.2, 1.5, 2, 5, 10	2	Csf2
geneset_53	0.01, 0.05, 0.1, 0.2, 0.5, 0.8, 1, 1.2, 1.5, 2, 5, 10	2	Csn1s1
geneset_54	0.01, 0.05, 0.1, 0.2, 0.5, 0.8, 1, 1.2, 1.5, 2, 5, 10	2	Csn2
geneset_55	0.01, 0.05, 0.1, 0.2, 0.5, 0.8, 1, 1.2, 1.5, 2, 5, 10	2	Csn3
geneset_56	0.01, 0.05, 0.1, 0.2, 0.5, 0.8, 1, 1.2, 1.5, 2, 5, 10	2	Csnka2ip
geneset_57	0.01, 0.05, 0.1, 0.2, 0.5, 0.8, 1, 1.2, 1.5, 2, 5, 10	2	Cxcl16
geneset_58	0.01, 0.05, 0.1, 0.2, 0.5, 0.8, 1, 1.2, 1.5, 2, 5, 10	2	Cxcl17
geneset_59	0.01, 0.05, 0.1, 0.2, 0.5, 0.8, 1, 1.2, 1.5, 2, 5, 10	2	Cysrt1
geneset_61	0.01, 0.05, 0.1, 0.2, 0.5, 0.8, 1, 1.2, 1.5, 2, 5, 10	2	Defb18
geneset_62	0.01, 0.05, 0.1, 0.2, 0.5, 0.8, 1, 1.2, 1.5, 2, 5, 10	2	Defb22
geneset_63	0.01, 0.05, 0.1, 0.2, 0.5, 0.8, 1, 1.2, 1.5, 2, 5, 10	2	Defb23
geneset_64	0.01, 0.05, 0.1, 0.2, 0.5, 0.8, 1, 1.2, 1.5, 2, 5, 10	2	Defb25
geneset_65	0.01, 0.05, 0.1, 0.2, 0.5, 0.8, 1, 1.2, 1.5, 2, 5, 10	2	Defb26
geneset_66	0.01, 0.05, 0.1, 0.2, 0.5, 0.8, 1, 1.2, 1.5, 2, 5, 10	2	Defb28
geneset_67	0.01, 0.05, 0.1, 0.2, 0.5, 0.8, 1, 1.2, 1.5, 2, 5, 10	2	Defb29
geneset_68	0.01, 0.05, 0.1, 0.2, 0.5, 0.8, 1, 1.2, 1.5, 2, 5, 10	2	Defb41
geneset_69	0.01, 0.05, 0.1, 0.2, 0.5, 0.8, 1, 1.2, 1.5, 2, 5, 10	2	Dmkn
geneset_70	0.01, 0.05, 0.1, 0.2, 0.5, 0.8, 1, 1.2, 1.5, 2, 5, 10	2	Dppa3
geneset_71	0.01, 0.05, 0.1, 0.2, 0.5, 0.8, 1, 1.2, 1.5, 2, 5, 10	2	Dspp
geneset_72	0.01, 0.05, 0.1, 0.2, 0.5, 0.8, 1, 1.2, 1.5, 2, 5, 10	2	Eddm13
geneset_73	0.01, 0.05, 0.1, 0.2, 0.5, 0.8, 1, 1.2, 1.5, 2, 5, 10	2	Eid1
geneset_74	0.01, 0.05, 0.1, 0.2, 0.5, 0.8, 1, 1.2, 1.5, 2, 5, 10	2	Enho
geneset_75	0.01, 0.05, 0.1, 0.2, 0.5, 0.8, 1, 1.2, 1.5, 2, 5, 10	2	Eqtn
geneset_76	0.01, 0.05, 0.1, 0.2, 0.5, 0.8, 1, 1.2, 1.5, 2, 5, 10	2	Erich4
geneset_77	0.01, 0.05, 0.1, 0.2, 0.5, 0.8, 1, 1.2, 1.5, 2, 5, 10	2	Fscb
geneset_78	0.01, 0.05, 0.1, 0.2, 0.5, 0.8, 1, 1.2, 1.5, 2, 5, 10	2	Gm46915
geneset_79	0.01, 0.05, 0.1, 0.2, 0.5, 0.8, 1, 1.2, 1.5, 2, 5, 10	2	Galp
geneset_80	0.01, 0.05, 0.1, 0.2, 0.5, 0.8, 1, 1.2, 1.5, 2, 5, 10	2	Gapt
geneset_81	0.01, 0.05, 0.1, 0.2, 0.5, 0.8, 1, 1.2, 1.5, 2, 5, 10	2	Gast
geneset_82	0.01, 0.05, 0.1, 0.2, 0.5, 0.8, 1, 1.2, 1.5, 2, 5, 10	2	Gm15517
geneset_83	0.01, 0.05, 0.1, 0.2, 0.5, 0.8, 1, 1.2, 1.5, 2, 5, 10	2	Gm38999
geneset_84	0.01, 0.05, 0.1, 0.2, 0.5, 0.8, 1, 1.2, 1.5, 2, 5, 10	2	Gm40193
geneset_85	0.01, 0.05, 0.1, 0.2, 0.5, 0.8, 1, 1.2, 1.5, 2, 5, 10	2	Gm51400
geneset_86	0.01, 0.05, 0.1, 0.2, 0.5, 0.8, 1, 1.2, 1.5, 2, 5, 10	2	Gm54334
geneset_87	0.01, 0.05, 0.1, 0.2, 0.5, 0.8, 1, 1.2, 1.5, 2, 5, 10	2	Gm5617
geneset_88	0.01, 0.05, 0.1, 0.2, 0.5, 0.8, 1, 1.2, 1.5, 2, 5, 10	2	Gm57849
geneset_89	0.01, 0.05, 0.1, 0.2, 0.5, 0.8, 1, 1.2, 1.5, 2, 5, 10	2	Gm7073
geneset_90	0.01, 0.05, 0.1, 0.2, 0.5, 0.8, 1, 1.2, 1.5, 2, 5, 10	2	Gm94
geneset_91	0.01, 0.05, 0.1, 0.2, 0.5, 0.8, 1, 1.2, 1.5, 2, 5, 10	2	Gpihbp1
geneset_92	0.01, 0.05, 0.1, 0.2, 0.5, 0.8, 1, 1.2, 1.5, 2, 5, 10	2	Gpr15lg
geneset_93	0.01, 0.05, 0.1, 0.2, 0.5, 0.8, 1, 1.2, 1.5, 2, 5, 10	2	Hilpda
geneset_94	0.01, 0.05, 0.1, 0.2, 0.5, 0.8, 1, 1.2, 1.5, 2, 5, 10	2	Hrct1
geneset_95	0.01, 0.05, 0.1, 0.2, 0.5, 0.8, 1, 1.2, 1.5, 2, 5, 10	2	Igip
geneset_96	0.01, 0.05, 0.1, 0.2, 0.5, 0.8, 1, 1.2, 1.5, 2, 5, 10	2	Igsf23
geneset_97	0.01, 0.05, 0.1, 0.2, 0.5, 0.8, 1, 1.2, 1.5, 2, 5, 10	2	Il13
geneset_98	0.01, 0.05, 0.1, 0.2, 0.5, 0.8, 1, 1.2, 1.5, 2, 5, 10	2	Il2
geneset_99	0.01, 0.05, 0.1, 0.2, 0.5, 0.8, 1, 1.2, 1.5, 2, 5, 10	2	Il31
geneset_100	0.01, 0.05, 0.1, 0.2, 0.5, 0.8, 1, 1.2, 1.5, 2, 5, 10	2	Il33
geneset_101	0.01, 0.05, 0.1, 0.2, 0.5, 0.8, 1, 1.2, 1.5, 2, 5, 10	2	Il5
geneset_102	0.01, 0.05, 0.1, 0.2, 0.5, 0.8, 1, 1.2, 1.5, 2, 5, 10	2	Jsrp1
geneset_103	0.01, 0.05, 0.1, 0.2, 0.5, 0.8, 1, 1.2, 1.5, 2, 5, 10	2	Krtap27-1
geneset_104	0.01, 0.05, 0.1, 0.2, 0.5, 0.8, 1, 1.2, 1.5, 2, 5, 10	2	Krtap7-1
geneset_105	0.01, 0.05, 0.1, 0.2, 0.5, 0.8, 1, 1.2, 1.5, 2, 5, 10	2	Krtap8-1
geneset_106	0.01, 0.05, 0.1, 0.2, 0.5, 0.8, 1, 1.2, 1.5, 2, 5, 10	2	Krtdap
geneset_183	0.01, 0.05, 0.1, 0.2, 0.5, 0.8, 1, 1.2, 1.5, 2, 5, 10	2	Lat
geneset_184	0.01, 0.05, 0.1, 0.2, 0.5, 0.8, 1, 1.2, 1.5, 2, 5, 10	2	Lax1
geneset_185	0.01, 0.05, 0.1, 0.2, 0.5, 0.8, 1, 1.2, 1.5, 2, 5, 10	2	Lbhd1
geneset_186	0.01, 0.05, 0.1, 0.2, 0.5, 0.8, 1, 1.2, 1.5, 2, 5, 10	2	Lce6a
geneset_187	0.01, 0.05, 0.1, 0.2, 0.5, 0.8, 1, 1.2, 1.5, 2, 5, 10	2	Lelp1
geneset_188	0.01, 0.05, 0.1, 0.2, 0.5, 0.8, 1, 1.2, 1.5, 2, 5, 10	2	Lrcol1
geneset_200	0.01, 0.05, 0.1, 0.2, 0.5, 0.8, 1, 1.2, 1.5, 2, 5, 10	2	Mcemp1
geneset_201	0.01, 0.05, 0.1, 0.2, 0.5, 0.8, 1, 1.2, 1.5, 2, 5, 10	2	Mepe
geneset_202	0.01, 0.05, 0.1, 0.2, 0.5, 0.8, 1, 1.2, 1.5, 2, 5, 10	2	Mrln
geneset_203	0.01, 0.05, 0.1, 0.2, 0.5, 0.8, 1, 1.2, 1.5, 2, 5, 10	2	Mymx
geneset_204	0.01, 0.05, 0.1, 0.2, 0.5, 0.8, 1, 1.2, 1.5, 2, 5, 10	2	Odaph
geneset_205	0.01, 0.05, 0.1, 0.2, 0.5, 0.8, 1, 1.2, 1.5, 2, 5, 10	2	Odf4
geneset_206	0.01, 0.05, 0.1, 0.2, 0.5, 0.8, 1, 1.2, 1.5, 2, 5, 10	2	Opalin
geneset_207	0.01, 0.05, 0.1, 0.2, 0.5, 0.8, 1, 1.2, 1.5, 2, 5, 10	2	Osm
geneset_211	0.01, 0.05, 0.1, 0.2, 0.5, 0.8, 1, 1.2, 1.5, 2, 5, 10	2	Pate2
geneset_212	0.01, 0.05, 0.1, 0.2, 0.5, 0.8, 1, 1.2, 1.5, 2, 5, 10	2	Pcsk1n
geneset_213	0.01, 0.05, 0.1, 0.2, 0.5, 0.8, 1, 1.2, 1.5, 2, 5, 10	2	Plet1
geneset_214	0.01, 0.05, 0.1, 0.2, 0.5, 0.8, 1, 1.2, 1.5, 2, 5, 10	2	Prm3
geneset_215	0.01, 0.05, 0.1, 0.2, 0.5, 0.8, 1, 1.2, 1.5, 2, 5, 10	2	Prr19
geneset_216	0.01, 0.05, 0.1, 0.2, 0.5, 0.8, 1, 1.2, 1.5, 2, 5, 10	2	Prr30
geneset_217	0.01, 0.05, 0.1, 0.2, 0.5, 0.8, 1, 1.2, 1.5, 2, 5, 10	2	Prr32
geneset_218	0.01, 0.05, 0.1, 0.2, 0.5, 0.8, 1, 1.2, 1.5, 2, 5, 10	2	Pttg1ip2
geneset_219	0.01, 0.05, 0.1, 0.2, 0.5, 0.8, 1, 1.2, 1.5, 2, 5, 10	2	Pxt1
geneset_220	0.01, 0.05, 0.1, 0.2, 0.5, 0.8, 1, 1.2, 1.5, 2, 5, 10	2	Rnase11
geneset_222	0.01, 0.05, 0.1, 0.2, 0.5, 0.8, 1, 1.2, 1.5, 2, 5, 10	2	Scimp
geneset_223	0.01, 0.05, 0.1, 0.2, 0.5, 0.8, 1, 1.2, 1.5, 2, 5, 10	2	Smco2
geneset_224	0.01, 0.05, 0.1, 0.2, 0.5, 0.8, 1, 1.2, 1.5, 2, 5, 10	2	Smim17
geneset_225	0.01, 0.05, 0.1, 0.2, 0.5, 0.8, 1, 1.2, 1.5, 2, 5, 10	2	Smim23
geneset_226	0.01, 0.05, 0.1, 0.2, 0.5, 0.8, 1, 1.2, 1.5, 2, 5, 10	2	Smim31
geneset_227	0.01, 0.05, 0.1, 0.2, 0.5, 0.8, 1, 1.2, 1.5, 2, 5, 10	2	Smim38
geneset_228	0.01, 0.05, 0.1, 0.2, 0.5, 0.8, 1, 1.2, 1.5, 2, 5, 10	2	Smim39
geneset_229	0.01, 0.05, 0.1, 0.2, 0.5, 0.8, 1, 1.2, 1.5, 2, 5, 10	2	Smim41
geneset_230	0.01, 0.05, 0.1, 0.2, 0.5, 0.8, 1, 1.2, 1.5, 2, 5, 10	2	Smim43
geneset_231	0.01, 0.05, 0.1, 0.2, 0.5, 0.8, 1, 1.2, 1.5, 2, 5, 10	2	Smim6
geneset_232	0.01, 0.05, 0.1, 0.2, 0.5, 0.8, 1, 1.2, 1.5, 2, 5, 10	2	Smim9
geneset_233	0.01, 0.05, 0.1, 0.2, 0.5, 0.8, 1, 1.2, 1.5, 2, 5, 10	2	Snurf
geneset_234	0.01, 0.05, 0.1, 0.2, 0.5, 0.8, 1, 1.2, 1.5, 2, 5, 10	2	Spaar
geneset_235	0.01, 0.05, 0.1, 0.2, 0.5, 0.8, 1, 1.2, 1.5, 2, 5, 10	2	Spata19
geneset_236	0.01, 0.05, 0.1, 0.2, 0.5, 0.8, 1, 1.2, 1.5, 2, 5, 10	2	Spata31g1
geneset_237	0.01, 0.05, 0.1, 0.2, 0.5, 0.8, 1, 1.2, 1.5, 2, 5, 10	2	Spata32
geneset_238	0.01, 0.05, 0.1, 0.2, 0.5, 0.8, 1, 1.2, 1.5, 2, 5, 10	2	Spesp1
geneset_239	0.01, 0.05, 0.1, 0.2, 0.5, 0.8, 1, 1.2, 1.5, 2, 5, 10	2	Spink8
geneset_240	0.01, 0.05, 0.1, 0.2, 0.5, 0.8, 1, 1.2, 1.5, 2, 5, 10	2	Spmip9
geneset_241	0.01, 0.05, 0.1, 0.2, 0.5, 0.8, 1, 1.2, 1.5, 2, 5, 10	2	Sprn
geneset_242	0.01, 0.05, 0.1, 0.2, 0.5, 0.8, 1, 1.2, 1.5, 2, 5, 10	2	Sprr4
geneset_243	0.01, 0.05, 0.1, 0.2, 0.5, 0.8, 1, 1.2, 1.5, 2, 5, 10	2	Srarp
geneset_244	0.01, 0.05, 0.1, 0.2, 0.5, 0.8, 1, 1.2, 1.5, 2, 5, 10	2	Ssmem1
geneset_246	0.01, 0.05, 0.1, 0.2, 0.5, 0.8, 1, 1.2, 1.5, 2, 5, 10	2	Tex22
geneset_247	0.01, 0.05, 0.1, 0.2, 0.5, 0.8, 1, 1.2, 1.5, 2, 5, 10	2	Tex35
geneset_248	0.01, 0.05, 0.1, 0.2, 0.5, 0.8, 1, 1.2, 1.5, 2, 5, 10	2	Tex44
geneset_249	0.01, 0.05, 0.1, 0.2, 0.5, 0.8, 1, 1.2, 1.5, 2, 5, 10	2	Tex46
geneset_250	0.01, 0.05, 0.1, 0.2, 0.5, 0.8, 1, 1.2, 1.5, 2, 5, 10	2	Tex48
geneset_251	0.01, 0.05, 0.1, 0.2, 0.5, 0.8, 1, 1.2, 1.5, 2, 5, 10	2	Tex50
geneset_252	0.01, 0.05, 0.1, 0.2, 0.5, 0.8, 1, 1.2, 1.5, 2, 5, 10	2	Tex54
geneset_253	0.01, 0.05, 0.1, 0.2, 0.5, 0.8, 1, 1.2, 1.5, 2, 5, 10	2	Tmem190
geneset_254	0.01, 0.05, 0.1, 0.2, 0.5, 0.8, 1, 1.2, 1.5, 2, 5, 10	2	Tmem202
geneset_255	0.01, 0.05, 0.1, 0.2, 0.5, 0.8, 1, 1.2, 1.5, 2, 5, 10	2	Tmem210
geneset_256	0.01, 0.05, 0.1, 0.2, 0.5, 0.8, 1, 1.2, 1.5, 2, 5, 10	2	Tmem225
geneset_257	0.01, 0.05, 0.1, 0.2, 0.5, 0.8, 1, 1.2, 1.5, 2, 5, 10	2	Tmem239
geneset_258	0.01, 0.05, 0.1, 0.2, 0.5, 0.8, 1, 1.2, 1.5, 2, 5, 10	2	Tmem270
geneset_259	0.01, 0.05, 0.1, 0.2, 0.5, 0.8, 1, 1.2, 1.5, 2, 5, 10	2	Tmem74bos
geneset_260	0.01, 0.05, 0.1, 0.2, 0.5, 0.8, 1, 1.2, 1.5, 2, 5, 10	2	Tmem89
geneset_261	0.01, 0.05, 0.1, 0.2, 0.5, 0.8, 1, 1.2, 1.5, 2, 5, 10	2	Tnfrsf13c
geneset_262	0.01, 0.05, 0.1, 0.2, 0.5, 0.8, 1, 1.2, 1.5, 2, 5, 10	2	Tnp1
geneset_263	0.01, 0.05, 0.1, 0.2, 0.5, 0.8, 1, 1.2, 1.5, 2, 5, 10	2	Trpc5os
geneset_264	0.01, 0.05, 0.1, 0.2, 0.5, 0.8, 1, 1.2, 1.5, 2, 5, 10	2	Tslp
geneset_265	0.01, 0.05, 0.1, 0.2, 0.5, 0.8, 1, 1.2, 1.5, 2, 5, 10	2	Tug1
geneset_266	0.01, 0.05, 0.1, 0.2, 0.5, 0.8, 1, 1.2, 1.5, 2, 5, 10	2	Utf1
geneset_267	0.01, 0.05, 0.1, 0.2, 0.5, 0.8, 1, 1.2, 1.5, 2, 5, 10	2	Wfdc13
geneset_268	0.01, 0.05, 0.1, 0.2, 0.5, 0.8, 1, 1.2, 1.5, 2, 5, 10	2	Zfp428
geneset_272	0.01, 0.05, 0.1, 0.2, 0.5, 0.8, 1, 1.2, 1.5, 2, 5, 10	3	1700008O03Rik
geneset_273	0.01, 0.05, 0.1, 0.2, 0.5, 0.8, 1, 1.2, 1.5, 2, 5, 10	3	1700029H14Rik
geneset_274	0.01, 0.05, 0.1, 0.2, 0.5, 0.8, 1, 1.2, 1.5, 2, 5, 10	3	1810037I17Rik
geneset_274	0.01, 0.05, 0.1, 0.2, 0.5, 0.8, 1, 1.2, 1.5, 2, 5, 10	3	Gm2036
geneset_275	0.01, 0.05, 0.1, 0.2, 0.5, 0.8, 1, 1.2, 1.5, 2, 5, 10	3	4930451I11Rik
geneset_276	0.01, 0.05, 0.1, 0.2, 0.5, 0.8, 1, 1.2, 1.5, 2, 5, 10	3	4930522H14Rik
geneset_277	0.01, 0.05, 0.1, 0.2, 0.5, 0.8, 1, 1.2, 1.5, 2, 5, 10	3	4933424G06Rik
geneset_278	0.01, 0.05, 0.1, 0.2, 0.5, 0.8, 1, 1.2, 1.5, 2, 5, 10	3	I830077J02Rik
geneset_281	0.01, 0.05, 0.1, 0.2, 0.5, 0.8, 1, 1.2, 1.5, 2, 5, 10	3	Tincr
geneset_286	0.01, 0.05, 0.1, 0.2, 0.5, 0.8, 1, 1.2, 1.5, 2, 5, 10	3	Asb17
geneset_287	0.01, 0.05, 0.1, 0.2, 0.5, 0.8, 1, 1.2, 1.5, 2, 5, 10	3	Anxa2r1
geneset_287	0.01, 0.05, 0.1, 0.2, 0.5, 0.8, 1, 1.2, 1.5, 2, 5, 10	3	Anxa2r2
geneset_288	0.01, 0.05, 0.1, 0.2, 0.5, 0.8, 1, 1.2, 1.5, 2, 5, 10	3	BC048679
geneset_290	0.01, 0.05, 0.1, 0.2, 0.5, 0.8, 1, 1.2, 1.5, 2, 5, 10	3	Ccdc192
geneset_291	0.01, 0.05, 0.1, 0.2, 0.5, 0.8, 1, 1.2, 1.5, 2, 5, 10	3	Ccdc182
geneset_292	0.01, 0.05, 0.1, 0.2, 0.5, 0.8, 1, 1.2, 1.5, 2, 5, 10	3	Ccer2
geneset_293	0.01, 0.05, 0.1, 0.2, 0.5, 0.8, 1, 1.2, 1.5, 2, 5, 10	3	Cd19
geneset_294	0.01, 0.05, 0.1, 0.2, 0.5, 0.8, 1, 1.2, 1.5, 2, 5, 10	3	Cimip3
geneset_295	0.01, 0.05, 0.1, 0.2, 0.5, 0.8, 1, 1.2, 1.5, 2, 5, 10	3	Cox8c
geneset_296	0.01, 0.05, 0.1, 0.2, 0.5, 0.8, 1, 1.2, 1.5, 2, 5, 10	3	Cys1
geneset_297	0.01, 0.05, 0.1, 0.2, 0.5, 0.8, 1, 1.2, 1.5, 2, 5, 10	3	Defb1
geneset_298	0.01, 0.05, 0.1, 0.2, 0.5, 0.8, 1, 1.2, 1.5, 2, 5, 10	3	Defb20
geneset_299	0.01, 0.05, 0.1, 0.2, 0.5, 0.8, 1, 1.2, 1.5, 2, 5, 10	3	Defb21
geneset_299	0.01, 0.05, 0.1, 0.2, 0.5, 0.8, 1, 1.2, 1.5, 2, 5, 10	3	Gm17416
geneset_300	0.01, 0.05, 0.1, 0.2, 0.5, 0.8, 1, 1.2, 1.5, 2, 5, 10	3	Defb36
geneset_300	0.01, 0.05, 0.1, 0.2, 0.5, 0.8, 1, 1.2, 1.5, 2, 5, 10	3	Defb45
geneset_301	0.01, 0.05, 0.1, 0.2, 0.5, 0.8, 1, 1.2, 1.5, 2, 5, 10	3	Defb42
geneset_302	0.01, 0.05, 0.1, 0.2, 0.5, 0.8, 1, 1.2, 1.5, 2, 5, 10	3	Defb43
geneset_303	0.01, 0.05, 0.1, 0.2, 0.5, 0.8, 1, 1.2, 1.5, 2, 5, 10	3	Dynap
geneset_303	0.01, 0.05, 0.1, 0.2, 0.5, 0.8, 1, 1.2, 1.5, 2, 5, 10	3	Dynapl1
geneset_305	0.01, 0.05, 0.1, 0.2, 0.5, 0.8, 1, 1.2, 1.5, 2, 5, 10	3	Eddm3b
geneset_306	0.01, 0.05, 0.1, 0.2, 0.5, 0.8, 1, 1.2, 1.5, 2, 5, 10	3	Fam209
geneset_307	0.01, 0.05, 0.1, 0.2, 0.5, 0.8, 1, 1.2, 1.5, 2, 5, 10	3	Gm29975
geneset_308	0.01, 0.05, 0.1, 0.2, 0.5, 0.8, 1, 1.2, 1.5, 2, 5, 10	3	Gcsam
geneset_309	0.01, 0.05, 0.1, 0.2, 0.5, 0.8, 1, 1.2, 1.5, 2, 5, 10	3	Gfy
geneset_310	0.01, 0.05, 0.1, 0.2, 0.5, 0.8, 1, 1.2, 1.5, 2, 5, 10	3	Gm11437
geneset_311	0.01, 0.05, 0.1, 0.2, 0.5, 0.8, 1, 1.2, 1.5, 2, 5, 10	3	Gm33828
geneset_311	0.01, 0.05, 0.1, 0.2, 0.5, 0.8, 1, 1.2, 1.5, 2, 5, 10	3	Nnat
geneset_312	0.01, 0.05, 0.1, 0.2, 0.5, 0.8, 1, 1.2, 1.5, 2, 5, 10	3	Gypa
geneset_313	0.01, 0.05, 0.1, 0.2, 0.5, 0.8, 1, 1.2, 1.5, 2, 5, 10	3	Hmgn5
geneset_313	0.01, 0.05, 0.1, 0.2, 0.5, 0.8, 1, 1.2, 1.5, 2, 5, 10	3	LOC118568255
geneset_314	0.01, 0.05, 0.1, 0.2, 0.5, 0.8, 1, 1.2, 1.5, 2, 5, 10	3	Hrk
geneset_315	0.01, 0.05, 0.1, 0.2, 0.5, 0.8, 1, 1.2, 1.5, 2, 5, 10	3	Il9
geneset_347	0.01, 0.05, 0.1, 0.2, 0.5, 0.8, 1, 1.2, 1.5, 2, 5, 10	3	Tmem274
geneset_377	0.01, 0.05, 0.1, 0.2, 0.5, 0.8, 1, 1.2, 1.5, 2, 5, 10	3	Llcfc1
geneset_381	0.01, 0.05, 0.1, 0.2, 0.5, 0.8, 1, 1.2, 1.5, 2, 5, 10	3	Mrfap1
geneset_383	0.01, 0.05, 0.1, 0.2, 0.5, 0.8, 1, 1.2, 1.5, 2, 5, 10	3	Prr27
geneset_384	0.01, 0.05, 0.1, 0.2, 0.5, 0.8, 1, 1.2, 1.5, 2, 5, 10	3	Ptprcap
geneset_385	0.01, 0.05, 0.1, 0.2, 0.5, 0.8, 1, 1.2, 1.5, 2, 5, 10	3	Smim27
geneset_386	0.01, 0.05, 0.1, 0.2, 0.5, 0.8, 1, 1.2, 1.5, 2, 5, 10	3	Scgb1a1
geneset_386	0.01, 0.05, 0.1, 0.2, 0.5, 0.8, 1, 1.2, 1.5, 2, 5, 10	3	Scgb1b2
geneset_387	0.01, 0.05, 0.1, 0.2, 0.5, 0.8, 1, 1.2, 1.5, 2, 5, 10	3	Scgb2a2
geneset_388	0.01, 0.05, 0.1, 0.2, 0.5, 0.8, 1, 1.2, 1.5, 2, 5, 10	3	Sectm1a
geneset_388	0.01, 0.05, 0.1, 0.2, 0.5, 0.8, 1, 1.2, 1.5, 2, 5, 10	3	Sectm1b
geneset_389	0.01, 0.05, 0.1, 0.2, 0.5, 0.8, 1, 1.2, 1.5, 2, 5, 10	3	Spaca7
geneset_390	0.01, 0.05, 0.1, 0.2, 0.5, 0.8, 1, 1.2, 1.5, 2, 5, 10	3	Spata33
geneset_391	0.01, 0.05, 0.1, 0.2, 0.5, 0.8, 1, 1.2, 1.5, 2, 5, 10	3	Spem1
geneset_392	0.01, 0.05, 0.1, 0.2, 0.5, 0.8, 1, 1.2, 1.5, 2, 5, 10	3	Spem2
geneset_393	0.01, 0.05, 0.1, 0.2, 0.5, 0.8, 1, 1.2, 1.5, 2, 5, 10	3	Tmco2
geneset_394	0.01, 0.05, 0.1, 0.2, 0.5, 0.8, 1, 1.2, 1.5, 2, 5, 10	3	Tex19.1
geneset_394	0.01, 0.05, 0.1, 0.2, 0.5, 0.8, 1, 1.2, 1.5, 2, 5, 10	3	Tex19.2
geneset_395	0.01, 0.05, 0.1, 0.2, 0.5, 0.8, 1, 1.2, 1.5, 2, 5, 10	3	Tex51
geneset_396	0.01, 0.05, 0.1, 0.2, 0.5, 0.8, 1, 1.2, 1.5, 2, 5, 10	3	Tmem191
geneset_397	0.01, 0.05, 0.1, 0.2, 0.5, 0.8, 1, 1.2, 1.5, 2, 5, 10	3	Wfdc10
geneset_402	0.01, 0.05, 0.1, 0.2, 0.5, 0.8, 1, 1.2, 1.5, 2, 5, 10	3	Prcd
geneset_404	0.01, 0.05, 0.1, 0.2, 0.5, 0.8, 1, 1.2, 1.5, 2, 5, 10	4	4933402N03Rik
geneset_404	0.01, 0.05, 0.1, 0.2, 0.5, 0.8, 1, 1.2, 1.5, 2, 5, 10	4	Gm4275
geneset_404	0.01, 0.05, 0.1, 0.2, 0.5, 0.8, 1, 1.2, 1.5, 2, 5, 10	4	Polr1has
geneset_405	0.01, 0.05, 0.1, 0.2, 0.5, 0.8, 1, 1.2, 1.5, 2, 5, 10	4	Ambn
geneset_406	0.01, 0.05, 0.1, 0.2, 0.5, 0.8, 1, 1.2, 1.5, 2, 5, 10	4	Amtn
geneset_409	0.01, 0.05, 0.1, 0.2, 0.5, 0.8, 1, 1.2, 1.5, 2, 5, 10	4	Odam
geneset_411	0.01, 0.05, 0.1, 0.2, 0.5, 0.8, 1, 1.2, 1.5, 2, 5, 10	4	Cage1
geneset_412	0.01, 0.05, 0.1, 0.2, 0.5, 0.8, 1, 1.2, 1.5, 2, 5, 10	4	Smim34
geneset_413	0.01, 0.05, 0.1, 0.2, 0.5, 0.8, 1, 1.2, 1.5, 2, 5, 10	4	Tex29
geneset_414	0.01, 0.05, 0.1, 0.2, 0.5, 0.8, 1, 1.2, 1.5, 2, 5, 10	4	Them7
geneset_415	0.01, 0.05, 0.1, 0.2, 0.5, 0.8, 1, 1.2, 1.5, 2, 5, 10	4	Spmip3
geneset_416	0.01, 0.05, 0.1, 0.2, 0.5, 0.8, 1, 1.2, 1.5, 2, 5, 10	4	AI467606
geneset_419	0.01, 0.05, 0.1, 0.2, 0.5, 0.8, 1, 1.2, 1.5, 2, 5, 10	4	Ccdc116
geneset_420	0.01, 0.05, 0.1, 0.2, 0.5, 0.8, 1, 1.2, 1.5, 2, 5, 10	4	Ccdc7a
geneset_420	0.01, 0.05, 0.1, 0.2, 0.5, 0.8, 1, 1.2, 1.5, 2, 5, 10	4	Ccdc7b
geneset_421	0.01, 0.05, 0.1, 0.2, 0.5, 0.8, 1, 1.2, 1.5, 2, 5, 10	4	Ddn
geneset_422	0.01, 0.05, 0.1, 0.2, 0.5, 0.8, 1, 1.2, 1.5, 2, 5, 10	4	Eid2
geneset_422	0.01, 0.05, 0.1, 0.2, 0.5, 0.8, 1, 1.2, 1.5, 2, 5, 10	4	Eid2b
geneset_423	0.01, 0.05, 0.1, 0.2, 0.5, 0.8, 1, 1.2, 1.5, 2, 5, 10	4	Etd
geneset_424	0.01, 0.05, 0.1, 0.2, 0.5, 0.8, 1, 1.2, 1.5, 2, 5, 10	4	Fam24a
geneset_424	0.01, 0.05, 0.1, 0.2, 0.5, 0.8, 1, 1.2, 1.5, 2, 5, 10	4	Fam24b
geneset_425	0.01, 0.05, 0.1, 0.2, 0.5, 0.8, 1, 1.2, 1.5, 2, 5, 10	4	Gm11100
geneset_426	0.01, 0.05, 0.1, 0.2, 0.5, 0.8, 1, 1.2, 1.5, 2, 5, 10	4	Gm29797
geneset_427	0.01, 0.05, 0.1, 0.2, 0.5, 0.8, 1, 1.2, 1.5, 2, 5, 10	4	Gm38656
geneset_428	5, 10	4	Gm5127
geneset_429	0.01, 0.05, 0.1, 0.2, 0.5, 0.8, 1, 1.2, 1.5, 2, 5, 10	4	Heatr9
geneset_430	0.01, 0.05, 0.1, 0.2, 0.5, 0.8, 1, 1.2, 1.5, 2, 5, 10	4	Il4
geneset_431	0.01, 0.05, 0.1, 0.2, 0.5, 0.8, 1, 1.2, 1.5, 2, 5, 10	4	Iqcm
geneset_432	0.01, 0.05, 0.1, 0.2, 0.5, 0.8, 1, 1.2, 1.5, 2, 5, 10	4	Kplce
geneset_432	0.01, 0.05, 0.1, 0.2, 0.5, 0.8, 1, 1.2, 1.5, 2, 5, 10	4	Kprp
geneset_433	0.01, 0.05, 0.1, 0.2, 0.5, 0.8, 1, 1.2, 1.5, 2, 5, 10	4	1700011L22Rik
geneset_434	10	4	C130050O18Rik
geneset_487	0.01, 0.05, 0.1, 0.2, 0.5, 0.8, 1, 1.2, 1.5, 2, 5, 10	4	Kiss1
geneset_489	0.01, 0.05, 0.1, 0.2, 0.5, 0.8, 1, 1.2, 1.5, 2, 5, 10	4	4933405L10Rik
geneset_499	0.01, 0.05, 0.1, 0.2, 0.5, 0.8, 1, 1.2, 1.5, 2, 5, 10	4	Pate1
geneset_499	0.01, 0.05, 0.1, 0.2, 0.5, 0.8, 1, 1.2, 1.5, 2, 5, 10	4	Pate3
geneset_500	0.01, 0.05, 0.1, 0.2, 0.5, 0.8, 1, 1.2, 1.5, 2, 5, 10	4	Pate6
geneset_501	0.01, 0.05, 0.1, 0.2, 0.5, 0.8, 1, 1.2, 1.5, 2, 5, 10	4	Prn
geneset_501	0.01, 0.05, 0.1, 0.2, 0.5, 0.8, 1, 1.2, 1.5, 2, 5, 10	4	Prnd
geneset_503	0.01, 0.05, 0.1, 0.2, 0.5, 0.8, 1, 1.2, 1.5, 2, 5, 10	4	Spata25
geneset_504	0.01, 0.05, 0.1, 0.2, 0.5, 0.8, 1, 1.2, 1.5, 2, 5, 10	4	Scgb1c1
geneset_505	0.01, 0.05, 0.1, 0.2, 0.5, 0.8, 1, 1.2, 1.5, 2, 5, 10	4	Scgb3a1
geneset_505	0.01, 0.05, 0.1, 0.2, 0.5, 0.8, 1, 1.2, 1.5, 2, 5, 10	4	Scgb3a2
geneset_506	0.01, 0.05, 0.1, 0.2, 0.5, 0.8, 1, 1.2, 1.5, 2, 5, 10	4	Smco1
geneset_507	0.01, 0.05, 0.1, 0.2, 0.5, 0.8, 1, 1.2, 1.5, 2, 5, 10	4	Spata24
geneset_508	0.01, 0.05, 0.1, 0.2, 0.5, 0.8, 1, 1.2, 1.5, 2, 5, 10	4	Spata9
geneset_509	0.01, 0.05, 0.1, 0.2, 0.5, 0.8, 1, 1.2, 1.5, 2, 5, 10	4	Tmem262
geneset_510	0.01, 0.05, 0.1, 0.2, 0.5, 0.8, 1, 1.2, 1.5, 2, 5, 10	4	Tsacc
geneset_511	0.01, 0.05, 0.1, 0.2, 0.5, 0.8, 1, 1.2, 1.5, 2, 5, 10	4	Tsga13
geneset_512	0.01, 0.05, 0.1, 0.2, 0.5, 0.8, 1, 1.2, 1.5, 2, 5, 10	4	Wfdc11
geneset_512	0.01, 0.05, 0.1, 0.2, 0.5, 0.8, 1, 1.2, 1.5, 2, 5, 10	4	Wfdc9
geneset_513	0.01, 0.05, 0.1, 0.2, 0.5, 0.8, 1, 1.2, 1.5, 2, 5, 10	4	Zbp1
geneset_514	0.01, 0.05, 0.1, 0.2, 0.5, 0.8, 1, 1.2, 1.5, 2, 5, 10	4	Zbed3
geneset_515	0.01, 0.05, 0.1, 0.2, 0.5, 0.8, 1, 1.2, 1.5, 2, 5, 10	4	Rpl41
geneset_516	0.01, 0.05, 0.1, 0.2, 0.5, 0.8, 1, 1.2, 1.5, 2, 5, 10	5	4930579G24Rik
geneset_517	0.01, 0.05, 0.1, 0.2, 0.5, 0.8, 1, 1.2, 1.5, 2, 5, 10	5	Amelx
geneset_518	0.01, 0.05, 0.1, 0.2, 0.5, 0.8, 1, 1.2, 1.5, 2, 5, 10	5	Nrep
geneset_519	0.01, 0.05, 0.1, 0.2, 0.5, 0.8, 1, 1.2, 1.5, 2, 5, 10	5	Hcst
geneset_520	0.01, 0.05, 0.1, 0.2, 0.5, 0.8, 1, 1.2, 1.5, 2, 5, 10	5	Gm6569
geneset_522	10	5	Fndc8
geneset_523	0.01, 0.05, 0.1, 0.2, 0.5, 0.8, 1, 1.2, 1.5, 2, 5, 10	5	Adig
geneset_524	5, 10	5	Akain1
geneset_525	0.01, 0.05, 0.1, 0.2, 0.5, 0.8, 1, 1.2, 1.5, 2, 5, 10	5	4921539E11Rik
geneset_526	0.01, 0.05, 0.1, 0.2, 0.5, 0.8, 1, 1.2, 1.5, 2, 5, 10	5	Gm5901
geneset_527	0.01, 0.05, 0.1, 0.2, 0.5, 0.8, 1, 1.2, 1.5, 2, 5, 10	5	Gm128
geneset_528	0.01, 0.05, 0.1, 0.2, 0.5, 0.8, 1, 1.2, 1.5, 2, 5, 10	5	4930505A04Rik
geneset_529	0.01, 0.05, 0.1, 0.2, 0.5, 0.8, 1, 1.2, 1.5, 2, 5, 10	5	1700102P08Rik
geneset_530	0.01, 0.05, 0.1, 0.2, 0.5, 0.8, 1, 1.2, 1.5, 2, 5, 10	5	Gm34066
geneset_531	0.01, 0.05, 0.1, 0.2, 0.5, 0.8, 1, 1.2, 1.5, 2, 5, 10	5	Emcn
geneset_532	0.01, 0.05, 0.1, 0.2, 0.5, 0.8, 1, 1.2, 1.5, 2, 5, 10	5	Fam236f
geneset_533	0.01, 0.05, 0.1, 0.2, 0.5, 0.8, 1, 1.2, 1.5, 2, 5, 10	5	Fam25a
geneset_534	0.01, 0.05, 0.1, 0.2, 0.5, 0.8, 1, 1.2, 1.5, 2, 5, 10	5	Inca1
geneset_535	0.01, 0.05, 0.1, 0.2, 0.5, 0.8, 1, 1.2, 1.5, 2, 5, 10	5	Izumo2
geneset_536	0.01, 0.05, 0.1, 0.2, 0.5, 0.8, 1, 1.2, 1.5, 2, 5, 10	5	Izumo4
geneset_537	0.01, 0.05, 0.1, 0.2, 0.5, 0.8, 1, 1.2, 1.5, 2, 5, 10	5	Igfl3
geneset_538	0.01, 0.05, 0.1, 0.2, 0.5, 0.8, 1, 1.2, 1.5, 2, 5, 10	5	Il21
geneset_539	0.01, 0.05, 0.1, 0.2, 0.5, 0.8, 1, 1.2, 1.5, 2, 5, 10	5	Khdc1a
geneset_539	0.01, 0.05, 0.1, 0.2, 0.5, 0.8, 1, 1.2, 1.5, 2, 5, 10	5	Khdc1b
geneset_539	0.01, 0.05, 0.1, 0.2, 0.5, 0.8, 1, 1.2, 1.5, 2, 5, 10	5	Khdc1c
geneset_569	0.01, 0.05, 0.1, 0.2, 0.5, 0.8, 1, 1.2, 1.5, 2, 5, 10	5	Gm57854
geneset_570	0.01, 0.05, 0.1, 0.2, 0.5, 0.8, 1, 1.2, 1.5, 2, 5, 10	5	Oacyl
geneset_582	0.01, 0.05, 0.1, 0.2, 0.5, 0.8, 1, 1.2, 1.5, 2, 5, 10	5	Fmr1nb
geneset_584	0.01, 0.05, 0.1, 0.2, 0.5, 0.8, 1, 1.2, 1.5, 2, 5, 10	5	Tnfsf18
geneset_591	0.01, 0.05, 0.1, 0.2, 0.5, 0.8, 1, 1.2, 1.5, 2, 5, 10	5	Mtln
geneset_593	0.01, 0.05, 0.1, 0.2, 0.5, 0.8, 1, 1.2, 1.5, 2, 5, 10	5	Pmaip1
geneset_594	0.01, 0.05, 0.1, 0.2, 0.5, 0.8, 1, 1.2, 1.5, 2, 5, 10	5	Ptms
geneset_595	0.01, 0.05, 0.1, 0.2, 0.5, 0.8, 1, 1.2, 1.5, 2, 5, 10	5	Smim35
geneset_596	0.01, 0.05, 0.1, 0.2, 0.5, 0.8, 1, 1.2, 1.5, 2, 5, 10	5	Smim33
geneset_597	0.01, 0.05, 0.1, 0.2, 0.5, 0.8, 1, 1.2, 1.5, 2, 5, 10	5	Strit1
geneset_598	0.01, 0.05, 0.1, 0.2, 0.5, 0.8, 1, 1.2, 1.5, 2, 5, 10	5	Spmip8
geneset_599	0.01, 0.05, 0.1, 0.2, 0.5, 0.8, 1, 1.2, 1.5, 2, 5, 10	5	Tex38
geneset_600	0.01, 0.05, 0.1, 0.2, 0.5, 0.8, 1, 1.2, 1.5, 2, 5, 10	5	Troap
geneset_601	0.01, 0.05, 0.1, 0.2, 0.5, 0.8, 1, 1.2, 1.5, 2, 5, 10	5	Tsks
geneset_602	0.01, 0.05, 0.1, 0.2, 0.5, 0.8, 1, 1.2, 1.5, 2, 5, 10	5	Tmem247
geneset_603	0.01, 0.05, 0.1, 0.2, 0.5, 0.8, 1, 1.2, 1.5, 2, 5, 10	5	Tmem249
geneset_604	0.01, 0.05, 0.1, 0.2, 0.5, 0.8, 1, 1.2, 1.5, 2, 5, 10	5	Tmem273
geneset_605	0.01, 0.05, 0.1, 0.2, 0.5, 0.8, 1, 1.2, 1.5, 2, 5, 10	5	Armh2
geneset_606	0.01, 0.05, 0.1, 0.2, 0.5, 0.8, 1, 1.2, 1.5, 2, 5, 10	5	Efcab9
geneset_607	0.01, 0.05, 0.1, 0.2, 0.5, 0.8, 1, 1.2, 1.5, 2, 5, 10	5	Kncn
geneset_608	0.01, 0.05, 0.1, 0.2, 0.5, 0.8, 1, 1.2, 1.5, 2, 5, 10	5	Smlr1
geneset_609	0.01, 0.05, 0.1, 0.2, 0.5, 0.8, 1, 1.2, 1.5, 2, 5, 10	5	Sit1
geneset_610	0.01, 0.05, 0.1, 0.2, 0.5, 0.8, 1, 1.2, 1.5, 2, 5, 10	5	Smim26
geneset_611	0.01, 0.05, 0.1, 0.2, 0.5, 0.8, 1, 1.2, 1.5, 2, 5, 10	5	Tmem265
geneset_612	0.01, 0.05, 0.1, 0.2, 0.5, 0.8, 1, 1.2, 1.5, 2, 5, 10	6	1700012B09Rik
geneset_613	0.01, 0.05, 0.1, 0.2, 0.5, 0.8, 1, 1.2, 1.5, 2, 5, 10	6	1700016H13Rik
geneset_614	0.01, 0.05, 0.1, 0.2, 0.5, 0.8, 1, 1.2, 1.5, 2, 5, 10	6	4933430I17Rik
geneset_615	0.01, 0.05, 0.1, 0.2, 0.5, 0.8, 1, 1.2, 1.5, 2, 5, 10	6	Shld1
geneset_618	0.01, 0.05, 0.1, 0.2, 0.5, 0.8, 1, 1.2, 1.5, 2, 5, 10	6	Ggn
geneset_619	0.01, 0.05, 0.1, 0.2, 0.5, 0.8, 1, 1.2, 1.5, 2, 5, 10	6	4930524B15Rik
geneset_620	0.01, 0.05, 0.1, 0.2, 0.5, 0.8, 1, 1.2, 1.5, 2, 5, 10	6	Brme1
geneset_621	0.01, 0.05, 0.1, 0.2, 0.5, 0.8, 1, 1.2, 1.5, 2, 5, 10	6	Hemgn
geneset_622	5, 10	6	Dmp1
geneset_625	0.01, 0.05, 0.1, 0.2, 0.5, 0.8, 1, 1.2, 1.5, 2, 5, 10	6	Apln
geneset_626	0.01, 0.05, 0.1, 0.2, 0.5, 0.8, 1, 1.2, 1.5, 2, 5, 10	6	Apobec4
geneset_628	0.01, 0.05, 0.1, 0.2, 0.5, 0.8, 1, 1.2, 1.5, 2, 5, 10	6	4933402J07Rik
geneset_629	0.01, 0.05, 0.1, 0.2, 0.5, 0.8, 1, 1.2, 1.5, 2, 5, 10	6	Spmap1
geneset_630	0.01, 0.05, 0.1, 0.2, 0.5, 0.8, 1, 1.2, 1.5, 2, 5, 10	6	Tektip1
geneset_631	0.01, 0.05, 0.1, 0.2, 0.5, 0.8, 1, 1.2, 1.5, 2, 5, 10	6	CK137956
geneset_632	0.01, 0.05, 0.1, 0.2, 0.5, 0.8, 1, 1.2, 1.5, 2, 5, 10	6	9430038I01Rik
geneset_633	0.01, 0.05, 0.1, 0.2, 0.5, 0.8, 1, 1.2, 1.5, 2, 5, 10	6	Cwh43
geneset_634	0.01, 0.05, 0.1, 0.2, 0.5, 0.8, 1, 1.2, 1.5, 2, 5, 10	6	Catsperb
geneset_635	0.01, 0.05, 0.1, 0.2, 0.5, 0.8, 1, 1.2, 1.5, 2, 5, 10	6	Cd47
geneset_636	0.01, 0.05, 0.1, 0.2, 0.5, 0.8, 1, 1.2, 1.5, 2, 5, 10	6	Cend1
geneset_637	0.01, 0.05, 0.1, 0.2, 0.5, 0.8, 1, 1.2, 1.5, 2, 5, 10	6	Dppa2
geneset_637	0.01, 0.05, 0.1, 0.2, 0.5, 0.8, 1, 1.2, 1.5, 2, 5, 10	6	Dppa4
geneset_638	0.01, 0.05, 0.1, 0.2, 0.5, 0.8, 1, 1.2, 1.5, 2, 5, 10	6	Defb13
geneset_639	0.01, 0.05, 0.1, 0.2, 0.5, 0.8, 1, 1.2, 1.5, 2, 5, 10	6	Defb14
geneset_640	0.01, 0.05, 0.1, 0.2, 0.5, 0.8, 1, 1.2, 1.5, 2, 5, 10	6	Defb19
geneset_640	0.01, 0.05, 0.1, 0.2, 0.5, 0.8, 1, 1.2, 1.5, 2, 5, 10	6	Defb30
geneset_641	0.01, 0.05, 0.1, 0.2, 0.5, 0.8, 1, 1.2, 1.5, 2, 5, 10	6	Fam241b
geneset_642	0.01, 0.05, 0.1, 0.2, 0.5, 0.8, 1, 1.2, 1.5, 2, 5, 10	6	Flt3l
geneset_643	0.01, 0.05, 0.1, 0.2, 0.5, 0.8, 1, 1.2, 1.5, 2, 5, 10	6	Gm14137
geneset_644	0.01, 0.05, 0.1, 0.2, 0.5, 0.8, 1, 1.2, 1.5, 2, 5, 10	6	Il7
geneset_645	0.01, 0.05, 0.1, 0.2, 0.5, 0.8, 1, 1.2, 1.5, 2, 5, 10	6	Ibsp
geneset_646	0.01, 0.05, 0.1, 0.2, 0.5, 0.8, 1, 1.2, 1.5, 2, 5, 10	6	4930523C07Rik
geneset_656	0.01, 0.05, 0.1, 0.2, 0.5, 0.8, 1, 1.2, 1.5, 2, 5, 10	6	Depp1
geneset_661	0.01, 0.05, 0.1, 0.2, 0.5, 0.8, 1, 1.2, 1.5, 2, 5, 10	6	Ncbp2as2
geneset_662	0.01, 0.05, 0.1, 0.2, 0.5, 0.8, 1, 1.2, 1.5, 2, 5, 10	6	2610318N02Rik
geneset_667	0.01, 0.05, 0.1, 0.2, 0.5, 0.8, 1, 1.2, 1.5, 2, 5, 10	6	Ncmap
geneset_668	0.01, 0.05, 0.1, 0.2, 0.5, 0.8, 1, 1.2, 1.5, 2, 5, 10	6	Nfam1
geneset_669	0.01, 0.05, 0.1, 0.2, 0.5, 0.8, 1, 1.2, 1.5, 2, 5, 10	6	Nps
geneset_670	0.01, 0.05, 0.1, 0.2, 0.5, 0.8, 1, 1.2, 1.5, 2, 5, 10	6	Prr22
geneset_671	0.01, 0.05, 0.1, 0.2, 0.5, 0.8, 1, 1.2, 1.5, 2, 5, 10	6	Pdpn
geneset_672	0.01, 0.05, 0.1, 0.2, 0.5, 0.8, 1, 1.2, 1.5, 2, 5, 10	6	Ptcra
geneset_673	0.01, 0.05, 0.1, 0.2, 0.5, 0.8, 1, 1.2, 1.5, 2, 5, 10	6	Sertm2
geneset_674	0.01, 0.05, 0.1, 0.2, 0.5, 0.8, 1, 1.2, 1.5, 2, 5, 10	6	Spp1
geneset_675	0.01, 0.05, 0.1, 0.2, 0.5, 0.8, 1, 1.2, 1.5, 2, 5, 10	6	Tmem207
geneset_676	0.01, 0.05, 0.1, 0.2, 0.5, 0.8, 1, 1.2, 1.5, 2, 5, 10	6	Tmem252
geneset_677	0.01, 0.05, 0.1, 0.2, 0.5, 0.8, 1, 1.2, 1.5, 2, 5, 10	6	Tmem95
geneset_678	0.01, 0.05, 0.1, 0.2, 0.5, 0.8, 1, 1.2, 1.5, 2, 5, 10	6	Tnfsf4
geneset_679	0.01, 0.05, 0.1, 0.2, 0.5, 0.8, 1, 1.2, 1.5, 2, 5, 10	6	Uts2b
geneset_680	5, 10	6	Ankub1
geneset_681	0.01, 0.05, 0.1, 0.2, 0.5, 0.8, 1, 1.2, 1.5, 2, 5, 10	6	Gm12695
geneset_682	0.01, 0.05, 0.1, 0.2, 0.5, 0.8, 1, 1.2, 1.5, 2, 5, 10	6	Cebpzos
geneset_682	0.01, 0.05, 0.1, 0.2, 0.5, 0.8, 1, 1.2, 1.5, 2, 5, 10	6	Gm46086
geneset_683	0.01, 0.05, 0.1, 0.2, 0.5, 0.8, 1, 1.2, 1.5, 2, 5, 10	6	1700010I14Rik
geneset_685	0.01, 0.05, 0.1, 0.2, 0.5, 0.8, 1, 1.2, 1.5, 2, 5, 10	6	Mrpl36
geneset_686	0.01, 0.05, 0.1, 0.2, 0.5, 0.8, 1, 1.2, 1.5, 2, 5, 10	6	Rbbp9
geneset_688	0.01, 0.05, 0.1, 0.2, 0.5, 0.8, 1, 1.2, 1.5, 2, 5, 10	7	2300002M23Rik
geneset_689	0.01, 0.05, 0.1, 0.2, 0.5, 0.8, 1, 1.2, 1.5, 2, 5, 10	7	4933412E24Rik
geneset_689	0.01, 0.05, 0.1, 0.2, 0.5, 0.8, 1, 1.2, 1.5, 2, 5, 10	7	8030474K03Rik
geneset_689	0.01, 0.05, 0.1, 0.2, 0.5, 0.8, 1, 1.2, 1.5, 2, 5, 10	7	Gm3858
geneset_689	0.01, 0.05, 0.1, 0.2, 0.5, 0.8, 1, 1.2, 1.5, 2, 5, 10	7	Gm4779
geneset_690	0.01, 0.05, 0.1, 0.2, 0.5, 0.8, 1, 1.2, 1.5, 2, 5, 10	7	A730008H23Rik
geneset_690	0.01, 0.05, 0.1, 0.2, 0.5, 0.8, 1, 1.2, 1.5, 2, 5, 10	7	Hjurp
geneset_691	0.01, 0.05, 0.1, 0.2, 0.5, 0.8, 1, 1.2, 1.5, 2, 5, 10	7	Apoa2
geneset_692	0.01, 0.05, 0.1, 0.2, 0.5, 0.8, 1, 1.2, 1.5, 2, 5, 10	7	Izumo3
geneset_693	0.01, 0.05, 0.1, 0.2, 0.5, 0.8, 1, 1.2, 1.5, 2, 5, 10	7	Ccdc194
geneset_694	0.01, 0.05, 0.1, 0.2, 0.5, 0.8, 1, 1.2, 1.5, 2, 5, 10	7	Spmip6
geneset_695	0.01, 0.05, 0.1, 0.2, 0.5, 0.8, 1, 1.2, 1.5, 2, 5, 10	7	Tmem156
geneset_696	0.01, 0.05, 0.1, 0.2, 0.5, 0.8, 1, 1.2, 1.5, 2, 5, 10	7	Basp1
geneset_697	0.01, 0.05, 0.1, 0.2, 0.5, 0.8, 1, 1.2, 1.5, 2, 5, 10	7	Bid
geneset_698	0.01, 0.05, 0.1, 0.2, 0.5, 0.8, 1, 1.2, 1.5, 2, 5, 10	7	A930018P22Rik
geneset_699	0.01, 0.05, 0.1, 0.2, 0.5, 0.8, 1, 1.2, 1.5, 2, 5, 10	7	Cfap141
geneset_700	0.01, 0.05, 0.1, 0.2, 0.5, 0.8, 1, 1.2, 1.5, 2, 5, 10	7	Ccdc198
geneset_701	0.01, 0.05, 0.1, 0.2, 0.5, 0.8, 1, 1.2, 1.5, 2, 5, 10	7	Cdsn
geneset_703	0.01, 0.05, 0.1, 0.2, 0.5, 0.8, 1, 1.2, 1.5, 2, 5, 10	7	Defb12
geneset_703	0.01, 0.05, 0.1, 0.2, 0.5, 0.8, 1, 1.2, 1.5, 2, 5, 10	7	Defb35
geneset_704	0.01, 0.05, 0.1, 0.2, 0.5, 0.8, 1, 1.2, 1.5, 2, 5, 10	7	Defb15
geneset_704	0.01, 0.05, 0.1, 0.2, 0.5, 0.8, 1, 1.2, 1.5, 2, 5, 10	7	Defb34
geneset_705	0.01, 0.05, 0.1, 0.2, 0.5, 0.8, 1, 1.2, 1.5, 2, 5, 10	7	Erp29
geneset_706	0.01, 0.05, 0.1, 0.2, 0.5, 0.8, 1, 1.2, 1.5, 2, 5, 10	7	Ecscr
geneset_707	0.01, 0.05, 0.1, 0.2, 0.5, 0.8, 1, 1.2, 1.5, 2, 5, 10	7	Evi2
geneset_707	0.01, 0.05, 0.1, 0.2, 0.5, 0.8, 1, 1.2, 1.5, 2, 5, 10	7	Evi2b
geneset_708	0.01, 0.05, 0.1, 0.2, 0.5, 0.8, 1, 1.2, 1.5, 2, 5, 10	7	Fam243
geneset_709	0.01, 0.05, 0.1, 0.2, 0.5, 0.8, 1, 1.2, 1.5, 2, 5, 10	7	Fancd2os
geneset_710	0.01, 0.05, 0.1, 0.2, 0.5, 0.8, 1, 1.2, 1.5, 2, 5, 10	7	Fndc11
geneset_711	0.01, 0.05, 0.1, 0.2, 0.5, 0.8, 1, 1.2, 1.5, 2, 5, 10	7	Frg2f1
geneset_712	0.01, 0.05, 0.1, 0.2, 0.5, 0.8, 1, 1.2, 1.5, 2, 5, 10	7	Gm20604
geneset_712	0.01, 0.05, 0.1, 0.2, 0.5, 0.8, 1, 1.2, 1.5, 2, 5, 10	7	Gon7
geneset_713	0.01, 0.05, 0.1, 0.2, 0.5, 0.8, 1, 1.2, 1.5, 2, 5, 10	7	Gm33700
geneset_713	0.01, 0.05, 0.1, 0.2, 0.5, 0.8, 1, 1.2, 1.5, 2, 5, 10	7	Prr23a1
geneset_713	0.01, 0.05, 0.1, 0.2, 0.5, 0.8, 1, 1.2, 1.5, 2, 5, 10	7	Prr23a2
geneset_713	0.01, 0.05, 0.1, 0.2, 0.5, 0.8, 1, 1.2, 1.5, 2, 5, 10	7	Prr23a3
geneset_714	0.01, 0.05, 0.1, 0.2, 0.5, 0.8, 1, 1.2, 1.5, 2, 5, 10	7	Ifng
geneset_715	0.01, 0.05, 0.1, 0.2, 0.5, 0.8, 1, 1.2, 1.5, 2, 5, 10	7	Il23a
geneset_716	0.01, 0.05, 0.1, 0.2, 0.5, 0.8, 1, 1.2, 1.5, 2, 5, 10	7	Jchain
geneset_718	0.01, 0.05, 0.1, 0.2, 0.5, 0.8, 1, 1.2, 1.5, 2, 5, 10	7	Cmah
geneset_719	0.01, 0.05, 0.1, 0.2, 0.5, 0.8, 1, 1.2, 1.5, 2, 5, 10	7	Tmem253
geneset_724	0.01, 0.05, 0.1, 0.2, 0.5, 0.8, 1, 1.2, 1.5, 2, 5, 10	7	Tmem236
geneset_728	10	7	Dppa5a
geneset_728	10	7	Khdc3
geneset_728	10	7	Ooep
geneset_731	10	7	2010106E10Rik
geneset_735	0.01, 0.05, 0.1, 0.2, 0.5, 0.8, 1, 1.2, 1.5, 2, 5, 10	7	Lsmem2
geneset_738	0.01, 0.05, 0.1, 0.2, 0.5, 0.8, 1, 1.2, 1.5, 2, 5, 10	7	Gm17455
geneset_739	0.01, 0.05, 0.1, 0.2, 0.5, 0.8, 1, 1.2, 1.5, 2, 5, 10	7	BC048562
geneset_741	0.01, 0.05, 0.1, 0.2, 0.5, 0.8, 1, 1.2, 1.5, 2, 5, 10	7	Flacc1
geneset_741	0.01, 0.05, 0.1, 0.2, 0.5, 0.8, 1, 1.2, 1.5, 2, 5, 10	7	Gm28802
geneset_742	0.01, 0.05, 0.1, 0.2, 0.5, 0.8, 1, 1.2, 1.5, 2, 5, 10	7	Lkaaear1
geneset_746	0.01, 0.05, 0.1, 0.2, 0.5, 0.8, 1, 1.2, 1.5, 2, 5, 10	7	Spmip10
geneset_747	0.01, 0.05, 0.1, 0.2, 0.5, 0.8, 1, 1.2, 1.5, 2, 5, 10	7	Cfap95
geneset_748	0.01, 0.05, 0.1, 0.2, 0.5, 0.8, 1, 1.2, 1.5, 2, 5, 10	7	Trmo
geneset_749	0.01, 0.05, 0.1, 0.2, 0.5, 0.8, 1, 1.2, 1.5, 2, 5, 10	7	Ccdc91
geneset_750	0.01, 0.05, 0.1, 0.2, 0.5, 0.8, 1, 1.2, 1.5, 2, 5, 10	7	Scrg1
geneset_751	0.01, 0.05, 0.1, 0.2, 0.5, 0.8, 1, 1.2, 1.5, 2, 5, 10	7	Tmem213
geneset_752	0.01, 0.05, 0.1, 0.2, 0.5, 0.8, 1, 1.2, 1.5, 2, 5, 10	7	Dnph1
geneset_754	0.01, 0.05, 0.1, 0.2, 0.5, 0.8, 1, 1.2, 1.5, 2, 5, 10	7	D930020B18Rik
geneset_755	0.01, 0.05, 0.1, 0.2, 0.5, 0.8, 1, 1.2, 1.5, 2, 5, 10	7	Psors1c2
geneset_756	0.01, 0.05, 0.1, 0.2, 0.5, 0.8, 1, 1.2, 1.5, 2, 5, 10	7	Qrfp
geneset_757	0.01, 0.05, 0.1, 0.2, 0.5, 0.8, 1, 1.2, 1.5, 2, 5, 10	7	Smim3
geneset_758	0.01, 0.05, 0.1, 0.2, 0.5, 0.8, 1, 1.2, 1.5, 2, 5, 10	7	Stra8
geneset_759	0.01, 0.05, 0.1, 0.2, 0.5, 0.8, 1, 1.2, 1.5, 2, 5, 10	7	Smim40
geneset_760	0.01, 0.05, 0.1, 0.2, 0.5, 0.8, 1, 1.2, 1.5, 2, 5, 10	7	Spag11a
geneset_760	0.01, 0.05, 0.1, 0.2, 0.5, 0.8, 1, 1.2, 1.5, 2, 5, 10	7	Spag11b
geneset_761	0.01, 0.05, 0.1, 0.2, 0.5, 0.8, 1, 1.2, 1.5, 2, 5, 10	7	Taf1d
geneset_762	0.01, 0.05, 0.1, 0.2, 0.5, 0.8, 1, 1.2, 1.5, 2, 5, 10	7	Tmem140
geneset_763	0.01, 0.05, 0.1, 0.2, 0.5, 0.8, 1, 1.2, 1.5, 2, 5, 10	7	Tmem40
geneset_764	0.01, 0.05, 0.1, 0.2, 0.5, 0.8, 1, 1.2, 1.5, 2, 5, 10	7	Tmem61
geneset_765	0.01, 0.05, 0.1, 0.2, 0.5, 0.8, 1, 1.2, 1.5, 2, 5, 10	7	Tnfsf8
geneset_766	0.01, 0.05, 0.1, 0.2, 0.5, 0.8, 1, 1.2, 1.5, 2, 5, 10	7	Asdurf
geneset_767	0.01, 0.05, 0.1, 0.2, 0.5, 0.8, 1, 1.2, 1.5, 2, 5, 10	7	Cimip4
geneset_768	0.01, 0.05, 0.1, 0.2, 0.5, 0.8, 1, 1.2, 1.5, 2, 5, 10	7	Efcab12
geneset_769	0.01, 0.05, 0.1, 0.2, 0.5, 0.8, 1, 1.2, 1.5, 2, 5, 10	7	Exo5
geneset_770	0.01, 0.05, 0.1, 0.2, 0.5, 0.8, 1, 1.2, 1.5, 2, 5, 10	7	Fuom
geneset_771	0.01, 0.05, 0.1, 0.2, 0.5, 0.8, 1, 1.2, 1.5, 2, 5, 10	7	Gm527
geneset_772	0.01, 0.05, 0.1, 0.2, 0.5, 0.8, 1, 1.2, 1.5, 2, 5, 10	7	Gm572
geneset_774	0.01, 0.05, 0.1, 0.2, 0.5, 0.8, 1, 1.2, 1.5, 2, 5, 10	7	Pigbos1
geneset_775	0.01, 0.05, 0.1, 0.2, 0.5, 0.8, 1, 1.2, 1.5, 2, 5, 10	7	Rangrf
geneset_776	0.01, 0.05, 0.1, 0.2, 0.5, 0.8, 1, 1.2, 1.5, 2, 5, 10	7	Sap25
geneset_777	0.01, 0.05, 0.1, 0.2, 0.5, 0.8, 1, 1.2, 1.5, 2, 5, 10	7	Smim5
geneset_778	0.01, 0.05, 0.1, 0.2, 0.5, 0.8, 1, 1.2, 1.5, 2, 5, 10	7	Treh
geneset_779	0.01, 0.05, 0.1, 0.2, 0.5, 0.8, 1, 1.2, 1.5, 2, 5, 10	8	A430060F13Rik
geneset_779	0.01, 0.05, 0.1, 0.2, 0.5, 0.8, 1, 1.2, 1.5, 2, 5, 10	8	AA623943
geneset_779	0.01, 0.05, 0.1, 0.2, 0.5, 0.8, 1, 1.2, 1.5, 2, 5, 10	8	Gm11543
geneset_779	0.01, 0.05, 0.1, 0.2, 0.5, 0.8, 1, 1.2, 1.5, 2, 5, 10	8	Gm11544
geneset_779	0.01, 0.05, 0.1, 0.2, 0.5, 0.8, 1, 1.2, 1.5, 2, 5, 10	8	Gm11545
geneset_779	0.01, 0.05, 0.1, 0.2, 0.5, 0.8, 1, 1.2, 1.5, 2, 5, 10	8	Gm11546
geneset_779	0.01, 0.05, 0.1, 0.2, 0.5, 0.8, 1, 1.2, 1.5, 2, 5, 10	8	Tmem92
geneset_780	0.01, 0.05, 0.1, 0.2, 0.5, 0.8, 1, 1.2, 1.5, 2, 5, 10	8	Il15
geneset_781	0.01, 0.05, 0.1, 0.2, 0.5, 0.8, 1, 1.2, 1.5, 2, 5, 10	8	Mapk1ip1
geneset_781	0.01, 0.05, 0.1, 0.2, 0.5, 0.8, 1, 1.2, 1.5, 2, 5, 10	8	Mapk1ip1l
geneset_782	0.01, 0.05, 0.1, 0.2, 0.5, 0.8, 1, 1.2, 1.5, 2, 5, 10	8	Tmem139
geneset_783	0.01, 0.05, 0.1, 0.2, 0.5, 0.8, 1, 1.2, 1.5, 2, 5, 10	8	Carns1
geneset_784	0.01, 0.05, 0.1, 0.2, 0.5, 0.8, 1, 1.2, 1.5, 2, 5, 10	8	Tcof1
geneset_785	0.01, 0.05, 0.1, 0.2, 0.5, 0.8, 1, 1.2, 1.5, 2, 5, 10	8	Rad51ap2
geneset_786	0.01, 0.05, 0.1, 0.2, 0.5, 0.8, 1, 1.2, 1.5, 2, 5, 10	8	Spaca1
geneset_787	0.01, 0.05, 0.1, 0.2, 0.5, 0.8, 1, 1.2, 1.5, 2, 5, 10	8	2310030G06Rik
geneset_788	0.01, 0.05, 0.1, 0.2, 0.5, 0.8, 1, 1.2, 1.5, 2, 5, 10	8	ND6
geneset_789	0.01, 0.05, 0.1, 0.2, 0.5, 0.8, 1, 1.2, 1.5, 2, 5, 10	8	ND3
geneset_790	0.01, 0.05, 0.1, 0.2, 0.5, 0.8, 1, 1.2, 1.5, 2, 5, 10	8	ATP6
geneset_791	0.01, 0.05, 0.1, 0.2, 0.5, 0.8, 1, 1.2, 1.5, 2, 5, 10	8	AI661453
geneset_792	0.01, 0.05, 0.1, 0.2, 0.5, 0.8, 1, 1.2, 1.5, 2, 5, 10	8	Evi2a
geneset_796	0.01, 0.05, 0.1, 0.2, 0.5, 0.8, 1, 1.2, 1.5, 2, 5, 10	8	Fam216a
geneset_797	0.01, 0.05, 0.1, 0.2, 0.5, 0.8, 1, 1.2, 1.5, 2, 5, 10	8	Ppp1r35
geneset_798	0.01, 0.05, 0.1, 0.2, 0.5, 0.8, 1, 1.2, 1.5, 2, 5, 10	8	Spata45
geneset_800	0.01, 0.05, 0.1, 0.2, 0.5, 0.8, 1, 1.2, 1.5, 2, 5, 10	8	Shld3
geneset_804	0.01, 0.05, 0.1, 0.2, 0.5, 0.8, 1, 1.2, 1.5, 2, 5, 10	8	Meikin
geneset_805	0.01, 0.05, 0.1, 0.2, 0.5, 0.8, 1, 1.2, 1.5, 2, 5, 10	8	Percc1
geneset_807	0.01, 0.05, 0.1, 0.2, 0.5, 0.8, 1, 1.2, 1.5, 2, 5, 10	8	Bcl2l15
geneset_809	0.01, 0.05, 0.1, 0.2, 0.5, 0.8, 1, 1.2, 1.5, 2, 5, 10	8	Iftap
geneset_810	0.01, 0.05, 0.1, 0.2, 0.5, 0.8, 1, 1.2, 1.5, 2, 5, 10	8	Rarres2
geneset_811	0.01, 0.05, 0.1, 0.2, 0.5, 0.8, 1, 1.2, 1.5, 2, 5, 10	8	Ly6g5c
geneset_812	0.01, 0.05, 0.1, 0.2, 0.5, 0.8, 1, 1.2, 1.5, 2, 5, 10	8	Tmem134
geneset_813	0.01, 0.05, 0.1, 0.2, 0.5, 0.8, 1, 1.2, 1.5, 2, 5, 10	8	Tmdd1
geneset_815	0.01, 0.05, 0.1, 0.2, 0.5, 0.8, 1, 1.2, 1.5, 2, 5, 10	8	Tmem212
geneset_816	0.01, 0.05, 0.1, 0.2, 0.5, 0.8, 1, 1.2, 1.5, 2, 5, 10	8	1700019D03Rik
geneset_817	0.01, 0.05, 0.1, 0.2, 0.5, 0.8, 1, 1.2, 1.5, 2, 5, 10	8	Mael
geneset_820	0.01, 0.05, 0.1, 0.2, 0.5, 0.8, 1, 1.2, 1.5, 2, 5, 10	8	Acp7
geneset_821	0.01, 0.05, 0.1, 0.2, 0.5, 0.8, 1, 1.2, 1.5, 2, 5, 10	8	Tex26
geneset_822	0.01, 0.05, 0.1, 0.2, 0.5, 0.8, 1, 1.2, 1.5, 2, 5, 10	8	Igflr1
geneset_823	0.01, 0.05, 0.1, 0.2, 0.5, 0.8, 1, 1.2, 1.5, 2, 5, 10	8	Muc21
geneset_824	0.01, 0.05, 0.1, 0.2, 0.5, 0.8, 1, 1.2, 1.5, 2, 5, 10	8	Tceal1
geneset_824	0.01, 0.05, 0.1, 0.2, 0.5, 0.8, 1, 1.2, 1.5, 2, 5, 10	8	Tceal7
geneset_824	0.01, 0.05, 0.1, 0.2, 0.5, 0.8, 1, 1.2, 1.5, 2, 5, 10	8	Tceal8
geneset_824	0.01, 0.05, 0.1, 0.2, 0.5, 0.8, 1, 1.2, 1.5, 2, 5, 10	8	Tceal9
geneset_825	0.01, 0.05, 0.1, 0.2, 0.5, 0.8, 1, 1.2, 1.5, 2, 5, 10	8	Aunip
geneset_826	0.01, 0.05, 0.1, 0.2, 0.5, 0.8, 1, 1.2, 1.5, 2, 5, 10	8	6820408C15Rik
geneset_827	0.01, 0.05, 0.1, 0.2, 0.5, 0.8, 1, 1.2, 1.5, 2, 5, 10	8	Ccdc60
geneset_828	0.01, 0.05, 0.1, 0.2, 0.5, 0.8, 1, 1.2, 1.5, 2, 5, 10	8	Tex55
geneset_829	0.01, 0.05, 0.1, 0.2, 0.5, 0.8, 1, 1.2, 1.5, 2, 5, 10	8	Heatr4
geneset_830	0.01, 0.05, 0.1, 0.2, 0.5, 0.8, 1, 1.2, 1.5, 2, 5, 10	8	Lenep
geneset_831	0.01, 0.05, 0.1, 0.2, 0.5, 0.8, 1, 1.2, 1.5, 2, 5, 10	8	D030056L22Rik
geneset_832	0.01, 0.05, 0.1, 0.2, 0.5, 0.8, 1, 1.2, 1.5, 2, 5, 10	8	Epcip
geneset_833	0.01, 0.05, 0.1, 0.2, 0.5, 0.8, 1, 1.2, 1.5, 2, 5, 10	8	1810009A15Rik
geneset_834	0.01, 0.05, 0.1, 0.2, 0.5, 0.8, 1, 1.2, 1.5, 2, 5, 10	8	2310009B15Rik
geneset_835	0.01, 0.05, 0.1, 0.2, 0.5, 0.8, 1, 1.2, 1.5, 2, 5, 10	8	1810010H24Rik
geneset_836	0.01, 0.05, 0.1, 0.2, 0.5, 0.8, 1, 1.2, 1.5, 2, 5, 10	8	Nags
geneset_837	0.01, 0.05, 0.1, 0.2, 0.5, 0.8, 1, 1.2, 1.5, 2, 5, 10	8	Ndufb1
geneset_838	0.01, 0.05, 0.1, 0.2, 0.5, 0.8, 1, 1.2, 1.5, 2, 5, 10	8	Pth2
geneset_839	0.01, 0.05, 0.1, 0.2, 0.5, 0.8, 1, 1.2, 1.5, 2, 5, 10	8	Sbds
geneset_841	0.01, 0.05, 0.1, 0.2, 0.5, 0.8, 1, 1.2, 1.5, 2, 5, 10	8	Tnfrsf12a
geneset_842	0.01, 0.05, 0.1, 0.2, 0.5, 0.8, 1, 1.2, 1.5, 2, 5, 10	9	Resf1
geneset_843	0.01, 0.05, 0.1, 0.2, 0.5, 0.8, 1, 1.2, 1.5, 2, 5, 10	9	CYTB
geneset_844	0.01, 0.05, 0.1, 0.2, 0.5, 0.8, 1, 1.2, 1.5, 2, 5, 10	9	COX3
geneset_845	0.01, 0.05, 0.1, 0.2, 0.5, 0.8, 1, 1.2, 1.5, 2, 5, 10	9	ND1
geneset_846	0.01, 0.05, 0.1, 0.2, 0.5, 0.8, 1, 1.2, 1.5, 2, 5, 10	9	Defb47
geneset_846	0.01, 0.05, 0.1, 0.2, 0.5, 0.8, 1, 1.2, 1.5, 2, 5, 10	9	Defb48
geneset_847	0.01, 0.05, 0.1, 0.2, 0.5, 0.8, 1, 1.2, 1.5, 2, 5, 10	9	Fam229a
geneset_847	0.01, 0.05, 0.1, 0.2, 0.5, 0.8, 1, 1.2, 1.5, 2, 5, 10	9	Fam229b
geneset_848	0.01, 0.05, 0.1, 0.2, 0.5, 0.8, 1, 1.2, 1.5, 2, 5, 10	9	Krtap3-1
geneset_848	0.01, 0.05, 0.1, 0.2, 0.5, 0.8, 1, 1.2, 1.5, 2, 5, 10	9	Krtap3-2
geneset_848	0.01, 0.05, 0.1, 0.2, 0.5, 0.8, 1, 1.2, 1.5, 2, 5, 10	9	Krtap3-3
geneset_849	0.01, 0.05, 0.1, 0.2, 0.5, 0.8, 1, 1.2, 1.5, 2, 5, 10	9	4930444P10Rik
geneset_850	0.01, 0.05, 0.1, 0.2, 0.5, 0.8, 1, 1.2, 1.5, 2, 5, 10	9	Swsap1
geneset_852	0.01, 0.05, 0.1, 0.2, 0.5, 0.8, 1, 1.2, 1.5, 2, 5, 10	9	Tmem217rt
geneset_857	1, 1.2, 1.5, 2, 5, 10	9	Smim11
geneset_858	0.01, 0.05, 0.1, 0.2, 0.5, 0.8, 1, 1.2, 1.5, 2, 5, 10	9	D630039A03Rik
geneset_859	0.01, 0.05, 0.1, 0.2, 0.5, 0.8, 1, 1.2, 1.5, 2, 5, 10	9	Smim22
geneset_861	0.01, 0.05, 0.1, 0.2, 0.5, 0.8, 1, 1.2, 1.5, 2, 5, 10	9	Spats1
geneset_863	0.01, 0.05, 0.1, 0.2, 0.5, 0.8, 1, 1.2, 1.5, 2, 5, 10	9	Dleu7
geneset_864	0.01, 0.05, 0.1, 0.2, 0.5, 0.8, 1, 1.2, 1.5, 2, 5, 10	9	Smim1
geneset_865	0.01, 0.05, 0.1, 0.2, 0.5, 0.8, 1, 1.2, 1.5, 2, 5, 10	9	1700030J22Rik
geneset_866	0.01, 0.05, 0.1, 0.2, 0.5, 0.8, 1, 1.2, 1.5, 2, 5, 10	9	Lst1
geneset_867	0.01, 0.05, 0.1, 0.2, 0.5, 0.8, 1, 1.2, 1.5, 2, 5, 10	9	Erich2
geneset_868	0.01, 0.05, 0.1, 0.2, 0.5, 0.8, 1, 1.2, 1.5, 2, 5, 10	9	Mto1
geneset_869	0.01, 0.05, 0.1, 0.2, 0.5, 0.8, 1, 1.2, 1.5, 2, 5, 10	9	Gckr
geneset_873	0.01, 0.05, 0.1, 0.2, 0.5, 0.8, 1, 1.2, 1.5, 2, 5, 10	9	Arl6ip6
geneset_874	0.01, 0.05, 0.1, 0.2, 0.5, 0.8, 1, 1.2, 1.5, 2, 5, 10	9	Ccdc160
geneset_875	0.01, 0.05, 0.1, 0.2, 0.5, 0.8, 1, 1.2, 1.5, 2, 5, 10	9	4931414P19Rik
geneset_876	0.01, 0.05, 0.1, 0.2, 0.5, 0.8, 1, 1.2, 1.5, 2, 5, 10	9	Idnk
geneset_877	0.01, 0.05, 0.1, 0.2, 0.5, 0.8, 1, 1.2, 1.5, 2, 5, 10	9	Fbxo47
geneset_878	0.1, 0.2, 0.5, 0.8, 1, 1.2, 1.5, 2, 5, 10	9	Hs1bp3
geneset_879	0.01, 0.05, 0.1, 0.2, 0.5, 0.8, 1, 1.2, 1.5, 2, 5, 10	9	Exd1
geneset_880	0.01, 0.05, 0.1, 0.2, 0.5, 0.8, 1, 1.2, 1.5, 2, 5, 10	9	Tmem275
geneset_882	0.01, 0.05, 0.1, 0.2, 0.5, 0.8, 1, 1.2, 1.5, 2, 5, 10	9	Tmem232
geneset_883	0.01, 0.05, 0.1, 0.2, 0.5, 0.8, 1, 1.2, 1.5, 2, 5, 10	9	Muc20
geneset_884	0.01, 0.05, 0.1, 0.2, 0.5, 0.8, 1, 1.2, 1.5, 2, 5, 10	9	Mrpl50
geneset_885	0.2, 0.5, 0.8, 1, 1.2, 1.5, 2, 5, 10	9	Tex13a
geneset_885	0.2, 0.5, 0.8, 1, 1.2, 1.5, 2, 5, 10	9	Tex13b
geneset_885	0.2, 0.5, 0.8, 1, 1.2, 1.5, 2, 5, 10	9	Tex13c1
geneset_885	0.2, 0.5, 0.8, 1, 1.2, 1.5, 2, 5, 10	9	Tex13c3
geneset_885	0.2, 0.5, 0.8, 1, 1.2, 1.5, 2, 5, 10	9	Tex13d
geneset_886	0.01, 0.05, 0.1, 0.2, 0.5, 0.8, 1, 1.2, 1.5, 2, 5, 10	9	Tsbp1
geneset_887	0.01, 0.05, 0.1, 0.2, 0.5, 0.8, 1, 1.2, 1.5, 2, 5, 10	9	Allc
geneset_888	0.01, 0.05, 0.1, 0.2, 0.5, 0.8, 1, 1.2, 1.5, 2, 5, 10	9	Brd3os
geneset_889	0.01, 0.05, 0.1, 0.2, 0.5, 0.8, 1, 1.2, 1.5, 2, 5, 10	9	Cimip2c
geneset_890	0.01, 0.05, 0.1, 0.2, 0.5, 0.8, 1, 1.2, 1.5, 2, 5, 10	9	Cfap68
geneset_891	0.01, 0.05, 0.1, 0.2, 0.5, 0.8, 1, 1.2, 1.5, 2, 5, 10	9	Ccdc148
geneset_892	0.01, 0.05, 0.1, 0.2, 0.5, 0.8, 1, 1.2, 1.5, 2, 5, 10	9	Iho1
geneset_893	0.01, 0.05, 0.1, 0.2, 0.5, 0.8, 1, 1.2, 1.5, 2, 5, 10	9	Cystm1
geneset_894	0.01, 0.05, 0.1, 0.2, 0.5, 0.8, 1, 1.2, 1.5, 2, 5, 10	9	Endov
geneset_895	0.01, 0.05, 0.1, 0.2, 0.5, 0.8, 1, 1.2, 1.5, 2, 5, 10	9	Hhla1
geneset_896	0.01, 0.05, 0.1, 0.2, 0.5, 0.8, 1, 1.2, 1.5, 2, 5, 10	9	Izumo1
geneset_897	0.01, 0.05, 0.1, 0.2, 0.5, 0.8, 1, 1.2, 1.5, 2, 5, 10	9	1110032F04Rik
geneset_898	0.01, 0.05, 0.1, 0.2, 0.5, 0.8, 1, 1.2, 1.5, 2, 5, 10	9	Redic1
geneset_899	0.01, 0.05, 0.1, 0.2, 0.5, 0.8, 1, 1.2, 1.5, 2, 5, 10	9	AU021092
geneset_900	0.01, 0.05, 0.1, 0.2, 0.5, 0.8, 1, 1.2, 1.5, 2, 5, 10	9	Cimip1
geneset_901	0.01, 0.05, 0.1, 0.2, 0.5, 0.8, 1, 1.2, 1.5, 2, 5, 10	9	Ndufb11
geneset_901	0.01, 0.05, 0.1, 0.2, 0.5, 0.8, 1, 1.2, 1.5, 2, 5, 10	9	Ndufb11b
geneset_902	0.01, 0.05, 0.1, 0.2, 0.5, 0.8, 1, 1.2, 1.5, 2, 5, 10	9	Ngrn
geneset_903	0.01, 0.05, 0.1, 0.2, 0.5, 0.8, 1, 1.2, 1.5, 2, 5, 10	9	Olah
geneset_904	0.01, 0.05, 0.1, 0.2, 0.5, 0.8, 1, 1.2, 1.5, 2, 5, 10	9	Pm20d2
geneset_905	0.01, 0.05, 0.1, 0.2, 0.5, 0.8, 1, 1.2, 1.5, 2, 5, 10	9	Saxo4
geneset_906	0.01, 0.05, 0.1, 0.2, 0.5, 0.8, 1, 1.2, 1.5, 2, 5, 10	9	Rep15
geneset_907	0.01, 0.05, 0.1, 0.2, 0.5, 0.8, 1, 1.2, 1.5, 2, 5, 10	9	Selenok
geneset_908	0.01, 0.05, 0.1, 0.2, 0.5, 0.8, 1, 1.2, 1.5, 2, 5, 10	9	Smg9
geneset_909	0.01, 0.05, 0.1, 0.2, 0.5, 0.8, 1, 1.2, 1.5, 2, 5, 10	9	Ssr4
geneset_910	0.01, 0.05, 0.1, 0.2, 0.5, 0.8, 1, 1.2, 1.5, 2, 5, 10	9	Spmip11
geneset_911	0.01, 0.05, 0.1, 0.2, 0.5, 0.8, 1, 1.2, 1.5, 2, 5, 10	9	Topaz1
geneset_912	0.01, 0.05, 0.1, 0.2, 0.5, 0.8, 1, 1.2, 1.5, 2, 5, 10	9	Trp53i13
geneset_913	5, 10	9	Xbp1
geneset_914	0.01, 0.05, 0.1, 0.2, 0.5, 0.8, 1, 1.2, 1.5, 2, 5, 10	10	Il18
geneset_915	0.01, 0.05, 0.1, 0.2, 0.5, 0.8, 1, 1.2, 1.5, 2, 5, 10	10	ND4L
geneset_916	0.01, 0.05, 0.1, 0.2, 0.5, 0.8, 1, 1.2, 1.5, 2, 5, 10	10	COX2
geneset_917	0.01, 0.05, 0.1, 0.2, 0.5, 0.8, 1, 1.2, 1.5, 2, 5, 10	10	Tsen2
geneset_919	0.01, 0.05, 0.1, 0.2, 0.5, 0.8, 1, 1.2, 1.5, 2, 5, 10	10	Tmem242
geneset_920	0.01, 0.05, 0.1, 0.2, 0.5, 0.8, 1, 1.2, 1.5, 2, 5, 10	10	Bcl2l11
geneset_921	0.01, 0.05, 0.1, 0.2, 0.5, 0.8, 1, 1.2, 1.5, 2, 5, 10	10	Trat1
geneset_924	0.01, 0.05, 0.1, 0.2, 0.5, 0.8, 1, 1.2, 1.5, 2, 5, 10	10	4930447C04Rik
geneset_926	0.01, 0.05, 0.1, 0.2, 0.5, 0.8, 1, 1.2, 1.5, 2, 5, 10	10	Orc6
geneset_927	0.01, 0.05, 0.1, 0.2, 0.5, 0.8, 1, 1.2, 1.5, 2, 5, 10	10	Tmem37
geneset_928	0.01, 0.05, 0.1, 0.2, 0.5, 0.8, 1, 1.2, 1.5, 2, 5, 10	10	Parm1
geneset_929	0.01, 0.05, 0.1, 0.2, 0.5, 0.8, 1, 1.2, 1.5, 2, 5, 10	10	Saxo5
geneset_931	0.01, 0.05, 0.1, 0.2, 0.5, 0.8, 1, 1.2, 1.5, 2, 5, 10	10	Spata16
geneset_932	0.01, 0.05, 0.1, 0.2, 0.5, 0.8, 1, 1.2, 1.5, 2, 5, 10	10	Npvf
geneset_933	0.01, 0.05, 0.1, 0.2, 0.5, 0.8, 1, 1.2, 1.5, 2, 5, 10	10	Ccdc83
geneset_934	0.01, 0.05, 0.1, 0.2, 0.5, 0.8, 1, 1.2, 1.5, 2, 5, 10	10	Rbfa
geneset_935	0.01, 0.05, 0.1, 0.2, 0.5, 0.8, 1, 1.2, 1.5, 2, 5, 10	10	Cep95
geneset_936	0.01, 0.05, 0.1, 0.2, 0.5, 0.8, 1, 1.2, 1.5, 2, 5, 10	10	Mettl27
geneset_937	0.01, 0.05, 0.1, 0.2, 0.5, 0.8, 1, 1.2, 1.5, 2, 5, 10	10	Gpr149
geneset_938	0.01, 0.05, 0.1, 0.2, 0.5, 0.8, 1, 1.2, 1.5, 2, 5, 10	10	Cimap2
geneset_939	0.01, 0.05, 0.1, 0.2, 0.5, 0.8, 1, 1.2, 1.5, 2, 5, 10	10	Tnfrsf17
geneset_940	0.01, 0.05, 0.1, 0.2, 0.5, 0.8, 1, 1.2, 1.5, 2, 5, 10	10	Hikeshi
geneset_941	0.01, 0.05, 0.1, 0.2, 0.5, 0.8, 1, 1.2, 1.5, 2, 5, 10	10	Gkap1
geneset_942	0.01, 0.05, 0.1, 0.2, 0.5, 0.8, 1, 1.2, 1.5, 2, 5, 10	10	Mettl1
geneset_943	0.01, 0.05, 0.1, 0.2, 0.5, 0.8, 1, 1.2, 1.5, 2, 5, 10	10	Cyyr1
geneset_945	5	10	Nudt15
geneset_946	0.01, 0.05, 0.1, 0.2, 0.5, 0.8, 1, 1.2, 1.5, 2, 5, 10	10	Fuz
geneset_947	0.01, 0.05, 0.1, 0.2, 0.5, 0.8, 1, 1.2, 1.5, 2, 5, 10	10	C330018D20Rik
geneset_948	0.01, 0.05, 0.1, 0.2, 0.5, 0.8, 1, 1.2, 1.5, 2, 5, 10	10	Spmip2
geneset_949	0.01, 0.05, 0.1, 0.2, 0.5, 0.8, 1, 1.2, 1.5, 2, 5, 10	10	Spmip4
geneset_951	0.01, 0.05, 0.1, 0.2, 0.5, 0.8, 1, 1.2, 1.5, 2, 5, 10	10	Cisd3
geneset_952	0.01, 0.05, 0.1, 0.2, 0.5, 0.8, 1, 1.2, 1.5, 2, 5, 10	10	Lipt2
geneset_953	0.01, 0.05, 0.1, 0.2, 0.5, 0.8, 1, 1.2, 1.5, 2, 5, 10	10	Ccdc87
geneset_954	0.01, 0.05, 0.1, 0.2, 0.5, 0.8, 1, 1.2, 1.5, 2, 5, 10	10	Heatr6
geneset_955	0.01, 0.05, 0.1, 0.2, 0.5, 0.8, 1, 1.2, 1.5, 2, 5, 10	10	Mettl17
geneset_956	0.01, 0.05, 0.1, 0.2, 0.5, 0.8, 1, 1.2, 1.5, 2, 5, 10	10	Mrpl4
geneset_957	0.01, 0.05, 0.1, 0.2, 0.5, 0.8, 1, 1.2, 1.5, 2, 5, 10	10	AI837181
geneset_959	0.01, 0.05, 0.1, 0.2, 0.5, 0.8, 1, 1.2, 1.5, 2, 5, 10	10	1700024G13Rik
geneset_960	0.01, 0.05, 0.1, 0.2, 0.5, 0.8, 1, 1.2, 1.5, 2, 5, 10	10	1700034E13Rik
geneset_960	0.01, 0.05, 0.1, 0.2, 0.5, 0.8, 1, 1.2, 1.5, 2, 5, 10	10	Zfp474
geneset_962	0.01, 0.05, 0.1, 0.2, 0.5, 0.8, 1, 1.2, 1.5, 2, 5, 10	10	Ccdc25
geneset_964	0.01, 0.05, 0.1, 0.2, 0.5, 0.8, 1, 1.2, 1.5, 2, 5, 10	10	Cfap69
geneset_965	0.01, 0.05, 0.1, 0.2, 0.5, 0.8, 1, 1.2, 1.5, 2, 5, 10	10	Tsr3
geneset_966	0.01, 0.05, 0.1, 0.2, 0.5, 0.8, 1, 1.2, 1.5, 2, 5, 10	10	Cyc1
geneset_967	0.01, 0.05, 0.1, 0.2, 0.5, 0.8, 1, 1.2, 1.5, 2, 5, 10	10	Ccdc24
geneset_968	0.01, 0.05, 0.1, 0.2, 0.5, 0.8, 1, 1.2, 1.5, 2, 5, 10	10	Selenof
geneset_969	0.01, 0.05, 0.1, 0.2, 0.5, 0.8, 1, 1.2, 1.5, 2, 5, 10	10	Mrps14
geneset_970	0.01, 0.05, 0.1, 0.2, 0.5, 0.8, 1, 1.2, 1.5, 2, 5, 10	10	Ghdc
geneset_972	0.01, 0.05, 0.1, 0.2, 0.5, 0.8, 1, 1.2, 1.5, 2, 5, 10	10	Cfap92
geneset_973	0.01, 0.05, 0.1, 0.2, 0.5, 0.8, 1, 1.2, 1.5, 2, 5, 10	10	Tmem160
geneset_974	0.01, 0.05, 0.1, 0.2, 0.5, 0.8, 1, 1.2, 1.5, 2, 5, 10	10	Proser3
geneset_975	0.01, 0.05, 0.1, 0.2, 0.5, 0.8, 1, 1.2, 1.5, 2, 5, 10	10	Tmem221
geneset_976	0.01, 0.05, 0.1, 0.2, 0.5, 0.8, 1, 1.2, 1.5, 2, 5, 10	10	Tceal3
geneset_976	0.01, 0.05, 0.1, 0.2, 0.5, 0.8, 1, 1.2, 1.5, 2, 5, 10	10	Tceal5
geneset_976	0.01, 0.05, 0.1, 0.2, 0.5, 0.8, 1, 1.2, 1.5, 2, 5, 10	10	Tceal6
geneset_977	0.01, 0.05, 0.1, 0.2, 0.5, 0.8, 1, 1.2, 1.5, 2, 5, 10	10	Apela
geneset_978	0.01, 0.05, 0.1, 0.2, 0.5, 0.8, 1, 1.2, 1.5, 2, 5, 10	10	Apoc2
geneset_978	0.01, 0.05, 0.1, 0.2, 0.5, 0.8, 1, 1.2, 1.5, 2, 5, 10	10	Apoc2l
geneset_979	0.01, 0.05, 0.1, 0.2, 0.5, 0.8, 1, 1.2, 1.5, 2, 5, 10	10	Ccdc181
geneset_980	0.01, 0.05, 0.1, 0.2, 0.5, 0.8, 1, 1.2, 1.5, 2, 5, 10	10	Cenpu
geneset_981	0.01, 0.05, 0.1, 0.2, 0.5, 0.8, 1, 1.2, 1.5, 2, 5, 10	10	Cenpx
geneset_982	0.01, 0.05, 0.1, 0.2, 0.5, 0.8, 1, 1.2, 1.5, 2, 5, 10	10	Cfap161
geneset_983	0.01, 0.05, 0.1, 0.2, 0.5, 0.8, 1, 1.2, 1.5, 2, 5, 10	10	Cfap299
geneset_984	0.01, 0.05, 0.1, 0.2, 0.5, 0.8, 1, 1.2, 1.5, 2, 5, 10	10	Cmc2
geneset_985	0.01, 0.05, 0.1, 0.2, 0.5, 0.8, 1, 1.2, 1.5, 2, 5, 10	10	Cuedc2
geneset_986	0.01, 0.05, 0.1, 0.2, 0.5, 0.8, 1, 1.2, 1.5, 2, 5, 10	10	Dpm3
geneset_987	0.01, 0.05, 0.1, 0.2, 0.5, 0.8, 1, 1.2, 1.5, 2, 5, 10	10	Efcab10
geneset_988	0.01, 0.05, 0.1, 0.2, 0.5, 0.8, 1, 1.2, 1.5, 2, 5, 10	10	Evc
geneset_989	0.01, 0.05, 0.1, 0.2, 0.5, 0.8, 1, 1.2, 1.5, 2, 5, 10	10	Fndc10
geneset_990	0.01, 0.05, 0.1, 0.2, 0.5, 0.8, 1, 1.2, 1.5, 2, 5, 10	10	Gpatch1
geneset_991	10	10	Gstcd
geneset_992	0.01, 0.05, 0.1, 0.2, 0.5, 0.8, 1, 1.2, 1.5, 2, 5, 10	10	2210016L21Rik
geneset_993	0.01, 0.05, 0.1, 0.2, 0.5, 0.8, 1, 1.2, 1.5, 2, 5, 10	10	2310011J03Rik
geneset_994	0.01, 0.05, 0.1, 0.2, 0.5, 0.8, 1, 1.2, 1.5, 2, 5, 10	10	2810004N23Rik
geneset_995	0.01, 0.05, 0.1, 0.2, 0.5, 0.8, 1, 1.2, 1.5, 2, 5, 10	10	1700123O20Rik
geneset_996	0.01, 0.05, 0.1, 0.2, 0.5, 0.8, 1, 1.2, 1.5, 2, 5, 10	10	BC004004
geneset_997	0.01, 0.05, 0.1, 0.2, 0.5, 0.8, 1, 1.2, 1.5, 2, 5, 10	10	Uqcc6
geneset_998	0.01, 0.05, 0.1, 0.2, 0.5, 0.8, 1, 1.2, 1.5, 2, 5, 10	10	BC031181
geneset_999	0.01, 0.05, 0.1, 0.2, 0.5, 0.8, 1, 1.2, 1.5, 2, 5, 10	10	Bbln
geneset_1000	0.01, 0.05, 0.1, 0.2, 0.5, 0.8, 1, 1.2, 1.5, 2, 5, 10	10	Med31
geneset_1001	5, 10	10	Medag
geneset_1002	0.01, 0.05, 0.1, 0.2, 0.5, 0.8, 1, 1.2, 1.5, 2, 5, 10	10	Mei4
geneset_1003	0.01, 0.05, 0.1, 0.2, 0.5, 0.8, 1, 1.2, 1.5, 2, 5, 10	10	Mettl15
geneset_1004	0.01, 0.05, 0.1, 0.2, 0.5, 0.8, 1, 1.2, 1.5, 2, 5, 10	10	Miip
geneset_1005	0.01, 0.05, 0.1, 0.2, 0.5, 0.8, 1, 1.2, 1.5, 2, 5, 10	10	Mlip
geneset_1006	0.01, 0.05, 0.1, 0.2, 0.5, 0.8, 1, 1.2, 1.5, 2, 5, 10	10	Mllt11
geneset_1007	0.01, 0.05, 0.1, 0.2, 0.5, 0.8, 1, 1.2, 1.5, 2, 5, 10	10	Mphosph6
geneset_1008	0.01, 0.05, 0.1, 0.2, 0.5, 0.8, 1, 1.2, 1.5, 2, 5, 10	10	Mrpl33
geneset_1009	0.01, 0.05, 0.1, 0.2, 0.5, 0.8, 1, 1.2, 1.5, 2, 5, 10	10	Mrpl52
geneset_1010	0.01, 0.05, 0.1, 0.2, 0.5, 0.8, 1, 1.2, 1.5, 2, 5, 10	10	Mrps6
geneset_1011	0.01, 0.05, 0.1, 0.2, 0.5, 0.8, 1, 1.2, 1.5, 2, 5, 10	10	Ndufaf8
geneset_1012	0.01, 0.05, 0.1, 0.2, 0.5, 0.8, 1, 1.2, 1.5, 2, 5, 10	10	Ndufc1
geneset_1013	0.01, 0.05, 0.1, 0.2, 0.5, 0.8, 1, 1.2, 1.5, 2, 5, 10	10	Nsrp1
geneset_1014	0.01, 0.05, 0.1, 0.2, 0.5, 0.8, 1, 1.2, 1.5, 2, 5, 10	10	Ofcc1
geneset_1015	0.01, 0.05, 0.1, 0.2, 0.5, 0.8, 1, 1.2, 1.5, 2, 5, 10	10	Paxx
geneset_1016	0.01, 0.05, 0.1, 0.2, 0.5, 0.8, 1, 1.2, 1.5, 2, 5, 10	10	Pet117
geneset_1017	1, 1.2, 1.5, 2, 5, 10	10	Pigx
geneset_1018	0.01, 0.05, 0.1, 0.2, 0.5, 0.8, 1, 1.2, 1.5, 2, 5, 10	10	Plac9
geneset_1019	0.01, 0.05, 0.1, 0.2, 0.5, 0.8, 1, 1.2, 1.5, 2, 5, 10	10	Pop5
geneset_1020	0.01, 0.05, 0.1, 0.2, 0.5, 0.8, 1, 1.2, 1.5, 2, 5, 10	10	Rag2
geneset_1021	0.01, 0.05, 0.1, 0.2, 0.5, 0.8, 1, 1.2, 1.5, 2, 5, 10	10	Rpl18
geneset_1022	0.01, 0.05, 0.1, 0.2, 0.5, 0.8, 1, 1.2, 1.5, 2, 5, 10	10	Rps19bp1
geneset_1023	0.01, 0.05, 0.1, 0.2, 0.5, 0.8, 1, 1.2, 1.5, 2, 5, 10	10	Sdad1
geneset_1024	0.01, 0.05, 0.1, 0.2, 0.5, 0.8, 1, 1.2, 1.5, 2, 5, 10	10	Selenoh
geneset_1025	0.01, 0.05, 0.1, 0.2, 0.5, 0.8, 1, 1.2, 1.5, 2, 5, 10	10	Smim20
geneset_1026	1, 1.2, 1.5, 2, 5, 10	10	Smim8
geneset_1027	0.01, 0.05, 0.1, 0.2, 0.5, 0.8, 1, 1.2, 1.5, 2, 5, 10	10	Snapc2
geneset_1028	0.01, 0.05, 0.1, 0.2, 0.5, 0.8, 1, 1.2, 1.5, 2, 5, 10	10	Srrd
geneset_1029	0.01, 0.05, 0.1, 0.2, 0.5, 0.8, 1, 1.2, 1.5, 2, 5, 10	10	Srxn1
geneset_1030	0.01, 0.05, 0.1, 0.2, 0.5, 0.8, 1, 1.2, 1.5, 2, 5, 10	10	Swi5
geneset_1031	0.01, 0.05, 0.1, 0.2, 0.5, 0.8, 1, 1.2, 1.5, 2, 5, 10	10	Tmem158
geneset_1032	0.01, 0.05, 0.1, 0.2, 0.5, 0.8, 1, 1.2, 1.5, 2, 5, 10	10	Ldaf1
geneset_1033	0.01, 0.05, 0.1, 0.2, 0.5, 0.8, 1, 1.2, 1.5, 2, 5, 10	10	Tmem250
geneset_1034	0.01, 0.05, 0.1, 0.2, 0.5, 0.8, 1, 1.2, 1.5, 2, 5, 10	10	Tmem25
geneset_1035	0.01, 0.05, 0.1, 0.2, 0.5, 0.8, 1, 1.2, 1.5, 2, 5, 10	10	Ttc22
geneset_1036	0.01, 0.05, 0.1, 0.2, 0.5, 0.8, 1, 1.2, 1.5, 2, 5, 10	10	Ubxn10
geneset_1037	0.01, 0.05, 0.1, 0.2, 0.5, 0.8, 1, 1.2, 1.5, 2, 5, 10	10	Uros
geneset_1038	0.01, 0.05, 0.1, 0.2, 0.5, 0.8, 1, 1.2, 1.5, 2, 5, 10	10	Usb1
geneset_1039	10	10	Vstm5
geneset_1040	0.01, 0.05, 0.1, 0.2, 0.5, 0.8, 1, 1.2, 1.5, 2, 5, 10	10	Zmat5
geneset_1041	0.01, 0.05, 0.1, 0.2, 0.5, 0.8, 1, 1.2, 1.5, 2, 5, 10	11	COX1
geneset_1042	0.01, 0.05, 0.1, 0.2, 0.5, 0.8, 1, 1.2, 1.5, 2, 5, 10	11	Bex1
geneset_1042	0.01, 0.05, 0.1, 0.2, 0.5, 0.8, 1, 1.2, 1.5, 2, 5, 10	11	Bex2
geneset_1042	0.01, 0.05, 0.1, 0.2, 0.5, 0.8, 1, 1.2, 1.5, 2, 5, 10	11	Bex3
geneset_1042	0.01, 0.05, 0.1, 0.2, 0.5, 0.8, 1, 1.2, 1.5, 2, 5, 10	11	Bex4
geneset_1042	0.01, 0.05, 0.1, 0.2, 0.5, 0.8, 1, 1.2, 1.5, 2, 5, 10	11	Bex6
geneset_1043	0.01, 0.05, 0.1, 0.2, 0.5, 0.8, 1, 1.2, 1.5, 2, 5, 10	11	Eif3c
geneset_1044	0.01, 0.05, 0.1, 0.2, 0.5, 0.8, 1, 1.2, 1.5, 2, 5, 10	11	Card19
geneset_1046	0.01, 0.05, 0.1, 0.2, 0.5, 0.8, 1, 1.2, 1.5, 2, 5, 10	11	Il12a
geneset_1047	0.01, 0.05, 0.1, 0.2, 0.5, 0.8, 1, 1.2, 1.5, 2, 5, 10	11	Pou2af3
geneset_1048	0.01, 0.05, 0.1, 0.2, 0.5, 0.8, 1, 1.2, 1.5, 2, 5, 10	11	Tiprl
geneset_1049	0.01, 0.05, 0.1, 0.2, 0.5, 0.8, 1, 1.2, 1.5, 2, 5, 10	11	Hamp
geneset_1049	0.01, 0.05, 0.1, 0.2, 0.5, 0.8, 1, 1.2, 1.5, 2, 5, 10	11	Hamp2
geneset_1050	0.01, 0.05, 0.1, 0.2, 0.5, 0.8, 1, 1.2, 1.5, 2, 5, 10	11	Lep
geneset_1052	0.01, 0.05, 0.1, 0.2, 0.5, 0.8, 1, 1.2, 1.5, 2, 5, 10	11	Iah1
geneset_1054	0.01, 0.05, 0.1, 0.2, 0.5, 0.8, 1, 1.2, 1.5, 2, 5, 10	11	Tnfrsf13b
geneset_1055	0.01, 0.05, 0.1, 0.2, 0.5, 0.8, 1, 1.2, 1.5, 2, 5, 10	11	Erich5
geneset_1056	0.01, 0.05, 0.1, 0.2, 0.5, 0.8, 1, 1.2, 1.5, 2, 5, 10	11	Cpox
geneset_1057	0.01, 0.05, 0.1, 0.2, 0.5, 0.8, 1, 1.2, 1.5, 2, 5, 10	11	Acd
geneset_1058	0.01, 0.05, 0.1, 0.2, 0.5, 0.8, 1, 1.2, 1.5, 2, 5, 10	11	S100pbp
geneset_1060	0.01, 0.05, 0.1, 0.2, 0.5, 0.8, 1, 1.2, 1.5, 2, 5, 10	11	Igsf6
geneset_1061	0.01, 0.05, 0.1, 0.2, 0.5, 0.8, 1, 1.2, 1.5, 2, 5, 10	11	Plekhd1
geneset_1062	0.01, 0.05, 0.1, 0.2, 0.5, 0.8, 1, 1.2, 1.5, 2, 5, 10	11	Zmat2
geneset_1063	0.01, 0.05, 0.1, 0.2, 0.5, 0.8, 1, 1.2, 1.5, 2, 5, 10	11	Cenpq
geneset_1064	0.01, 0.05, 0.1, 0.2, 0.5, 0.8, 1, 1.2, 1.5, 2, 5, 10	11	Pirt
geneset_1065	0.01, 0.05, 0.1, 0.2, 0.5, 0.8, 1, 1.2, 1.5, 2, 5, 10	11	Thy1
geneset_1067	0.01, 0.05, 0.1, 0.2, 0.5, 0.8, 1, 1.2, 1.5, 2, 5, 10	11	Atp5mj
geneset_1067	0.01, 0.05, 0.1, 0.2, 0.5, 0.8, 1, 1.2, 1.5, 2, 5, 10	11	Gm32936
geneset_1067	0.01, 0.05, 0.1, 0.2, 0.5, 0.8, 1, 1.2, 1.5, 2, 5, 10	11	Gm48175
geneset_1069	0.01, 0.05, 0.1, 0.2, 0.5, 0.8, 1, 1.2, 1.5, 2, 5, 10	11	Itgb3bp
geneset_1070	0.01, 0.05, 0.1, 0.2, 0.5, 0.8, 1, 1.2, 1.5, 2, 5, 10	11	Vmac
geneset_1071	0.01, 0.05, 0.1, 0.2, 0.5, 0.8, 1, 1.2, 1.5, 2, 5, 10	11	Helb
geneset_1074	0.01, 0.05, 0.1, 0.2, 0.5, 0.8, 1, 1.2, 1.5, 2, 5, 10	11	Gins4
geneset_1075	0.01, 0.05, 0.1, 0.2, 0.5, 0.8, 1, 1.2, 1.5, 2, 5, 10	11	Smim12
geneset_1076	0.01, 0.05, 0.1, 0.2, 0.5, 0.8, 1, 1.2, 1.5, 2, 5, 10	11	Spidr
geneset_1077	0.01, 0.05, 0.1, 0.2, 0.5, 0.8, 1, 1.2, 1.5, 2, 5, 10	11	Psmg2
geneset_1078	0.01, 0.05, 0.1, 0.2, 0.5, 0.8, 1, 1.2, 1.5, 2, 5, 10	11	Bloc1s5
geneset_1079	0.01, 0.05, 0.1, 0.2, 0.5, 0.8, 1, 1.2, 1.5, 2, 5, 10	11	Pdcd5
geneset_1080	0.01, 0.05, 0.1, 0.2, 0.5, 0.8, 1, 1.2, 1.5, 2, 5, 10	11	Tada1
geneset_1081	0.01, 0.05, 0.1, 0.2, 0.5, 0.8, 1, 1.2, 1.5, 2, 5, 10	11	Ptrh1
geneset_1082	0.01, 0.05, 0.1, 0.2, 0.5, 0.8, 1, 1.2, 1.5, 2, 5, 10	11	Tmem141
geneset_1083	0.01, 0.05, 0.1, 0.2, 0.5, 0.8, 1, 1.2, 1.5, 2, 5, 10	11	Ovca2
geneset_1084	0.01, 0.05, 0.1, 0.2, 0.5, 0.8, 1, 1.2, 1.5, 2, 5, 10	11	Gtdc1
geneset_1085	0.01, 0.05, 0.1, 0.2, 0.5, 0.8, 1, 1.2, 1.5, 2, 5, 10	11	Npff
geneset_1086	0.05, 0.1, 0.2, 0.8, 1.2, 10	11	Cir1
geneset_1087	10	11	Cops8
geneset_1088	0.01, 0.05, 0.1, 0.2, 0.5, 0.8, 1, 1.2, 1.5, 2, 5, 10	11	Zfp830
geneset_1089	0.01, 0.05, 0.1, 0.2, 0.5, 0.8, 1, 1.2, 1.5, 2, 5, 10	11	Sdhaf1
geneset_1090	0.01, 0.05, 0.1, 0.2, 0.5, 0.8, 1, 1.2, 1.5, 2, 5, 10	11	Haao
geneset_1091	0.01, 0.05, 0.1, 0.2, 0.5, 0.8, 1, 1.2, 1.5, 2, 5, 10	11	Sprtn
geneset_1092	0.1, 0.2, 0.5, 0.8, 1, 1.2, 1.5, 2, 5, 10	11	Disc1
geneset_1093	0.01, 0.05, 0.1, 0.2, 0.5, 0.8, 1, 1.2, 1.5, 2, 5, 10	11	2700097O09Rik
geneset_1094	0.01, 0.05, 0.1, 0.2, 0.5, 0.8, 1, 1.2, 1.5, 2, 5, 10	11	Nup133
geneset_1095	10	11	Dnaaf10
geneset_1096	0.01, 0.05, 0.1, 0.2, 0.5, 0.8, 1, 1.2, 1.5, 2, 5, 10	11	Urb2
geneset_1097	0.01, 0.05, 0.1, 0.2, 0.5, 0.8, 1, 1.2, 1.5, 2, 5, 10	11	Ermard
geneset_1097	0.01, 0.05, 0.1, 0.2, 0.5, 0.8, 1, 1.2, 1.5, 2, 5, 10	11	Ermardl1
geneset_1097	0.01, 0.05, 0.1, 0.2, 0.5, 0.8, 1, 1.2, 1.5, 2, 5, 10	11	Ermardl2
geneset_1098	0.01, 0.05, 0.1, 0.2, 0.5, 0.8, 1, 1.2, 1.5, 2, 5, 10	11	Snn
geneset_1099	0.01, 0.05, 0.1, 0.2, 0.5, 0.8, 1, 1.2, 1.5, 2, 5, 10	11	Nol12
geneset_1100	0.01, 0.05, 0.1, 0.2, 0.5, 0.8, 1, 1.2, 1.5, 2, 5, 10	11	Cox19
geneset_1101	0.01, 0.05, 0.1, 0.2, 0.5, 0.8, 1, 1.2, 1.5, 2, 5, 10	11	1700028K03Rik
geneset_1102	0.1	11	2510002D24Rik
geneset_1103	0.01, 0.05, 0.1, 0.2, 0.5, 0.8, 1, 1.2, 1.5, 2, 5, 10	11	Zswim7
geneset_1104	0.01, 0.05, 0.1, 0.2, 0.5, 0.8, 1, 1.2, 1.5, 2, 5, 10	11	Pex12
geneset_1105	0.01, 0.05, 0.1, 0.2, 0.5, 0.8, 1, 1.2, 1.5, 2, 5, 10	11	Prr11
geneset_1106	0.01, 0.05, 0.1, 0.2, 0.5, 0.8, 1, 1.2, 1.5, 2, 5, 10	11	Mplkip
geneset_1106	0.01, 0.05, 0.1, 0.2, 0.5, 0.8, 1, 1.2, 1.5, 2, 5, 10	11	Mplkipl1
geneset_1107	0.01, 0.05, 0.1, 0.2, 0.5, 0.8, 1, 1.2, 1.5, 2, 5, 10	11	Tmco4
geneset_1108	0.01, 0.05, 0.1, 0.2, 0.5, 0.8, 1, 1.2, 1.5, 2, 5, 10	11	Adhfe1
geneset_1109	0.01, 0.05, 0.1, 0.2, 0.5, 0.8, 1, 1.2, 1.5, 2, 5, 10	11	Jhy
geneset_1110	0.01, 0.05, 0.1, 0.2, 0.5, 0.8, 1, 1.2, 1.5, 2, 5, 10	11	Babam2
geneset_1111	0.01, 0.05, 0.1, 0.2, 0.5, 0.8, 1, 1.2, 1.5, 2, 5, 10	11	4930578I06Rik
geneset_1112	0.01, 0.05, 0.1, 0.2, 0.5, 0.8, 1, 1.2, 1.5, 2, 5, 10	11	Kntc1
geneset_1113	0.01, 0.05, 0.1, 0.2, 0.5, 0.8, 1, 1.2, 1.5, 2, 5, 10	11	Pacc1
geneset_1114	0.01, 0.05, 0.1, 0.2, 0.5, 0.8, 1, 1.2, 1.5, 2, 5, 10	11	Cdca5
geneset_1114	0.01, 0.05, 0.1, 0.2, 0.5, 0.8, 1, 1.2, 1.5, 2, 5, 10	11	Gm550
geneset_1115	0.01, 0.05, 0.1, 0.2, 0.5, 0.8, 1, 1.2, 1.5, 2, 5, 10	11	Prdx5
geneset_1116	0.2	11	Commd8
geneset_1117	0.01, 0.05, 0.1, 0.2, 0.5, 0.8, 1, 1.2, 1.5, 2, 5, 10	11	Uroc1
geneset_1118	0.01, 0.05, 0.1, 0.2, 0.5, 0.8, 1, 1.2, 1.5, 2, 5, 10	11	Bysl
geneset_1119	0.01, 0.05, 0.1, 0.2, 0.5, 0.8, 1, 1.2, 1.5, 2, 5, 10	11	Bsnd
geneset_1120	0.01, 0.05, 0.1, 0.2, 0.5, 0.8, 1, 1.2, 1.5, 2, 5, 10	11	Mtbp
geneset_1121	0.01, 0.05, 0.1, 0.2, 0.5, 0.8, 1, 1.2, 1.5, 2, 5, 10	11	Acot8
geneset_1122	0.01, 0.05, 0.1, 0.2, 0.5, 0.8, 1, 1.2, 1.5, 2, 5, 10	11	Ints8
geneset_1123	0.01, 0.05, 0.1, 0.2, 0.5, 0.8, 1, 1.2, 1.5, 2, 5, 10	11	Gm17266
geneset_1124	0.01, 0.05, 0.1, 0.2, 0.5, 0.8, 1, 1.2, 1.5, 2, 5, 10	11	Mrpl22
geneset_1125	0.8, 1, 1.2, 1.5, 2, 5, 10	11	Wdr4
geneset_1126	0.01, 0.05, 0.1, 0.2, 0.5, 0.8, 1, 1.2, 1.5, 2, 5, 10	11	Gins3
geneset_1127	0.01, 0.05, 0.1, 0.2, 0.5, 0.8, 1, 1.2, 1.5, 2, 5, 10	11	Rpain
geneset_1128	0.01, 0.05, 0.1, 0.2, 0.5, 0.8, 1, 1.2, 1.5, 2, 5, 10	11	Erg28
geneset_1129	0.01, 0.05, 0.1, 0.2, 0.5, 0.8, 1, 1.2, 1.5, 2, 5, 10	11	Sympk
geneset_1130	0.01, 0.05, 0.1, 0.2, 0.5, 0.8, 1, 1.2, 1.5, 2, 5, 10	11	Cdan1
geneset_1131	0.1, 0.2, 0.5, 0.8	11	Naa38
geneset_1132	0.01, 0.05, 0.1, 0.2, 0.5, 0.8, 1, 1.2, 1.5, 2, 5, 10	11	Uox
geneset_1133	0.01, 0.05, 0.1, 0.2, 0.5, 0.8, 1, 1.2, 1.5, 2, 5, 10	11	Orc3
geneset_1134	0.01, 0.05, 0.1, 0.2, 0.5, 0.8, 1, 1.2, 1.5, 2, 5, 10	11	Ccdc43
geneset_1135	0.01, 0.05, 0.1, 0.2, 0.5, 0.8, 1, 1.2, 1.5, 2, 5, 10	11	Mrps15
geneset_1136	0.01, 0.05, 0.1, 0.2, 0.5, 0.8, 1, 1.2, 1.5, 2, 5, 10	11	Ikbip
geneset_1137	5	11	Tex9
geneset_1138	0.01, 0.05, 0.1, 0.2, 0.5, 0.8, 1, 1.2, 1.5, 2, 5, 10	11	1700088E04Rik
geneset_1139	0.01, 0.05, 0.1, 0.2, 0.5, 0.8, 1, 1.2, 1.5, 2, 5, 10	11	Hdx
geneset_1140	0.01, 0.05, 0.1, 0.2, 0.5, 0.8, 1, 1.2, 1.5, 2, 5, 10	11	Emc10
geneset_1141	0.01, 0.05, 0.1, 0.2, 0.5, 0.8, 1, 1.2, 1.5, 2, 5, 10	11	Vps28
geneset_1142	0.01, 0.05, 0.1, 0.2, 0.5, 0.8, 1, 1.2, 1.5, 2, 5, 10	11	Tyms
geneset_1143	0.01, 0.05, 0.1, 0.2, 0.5, 0.8, 1, 1.2, 1.5, 2, 5, 10	11	Cfap54
geneset_1144	0.01, 0.05, 0.1, 0.2, 0.5, 0.8, 1, 1.2, 1.5, 2, 5, 10	11	Mrps34
geneset_1145	0.01, 0.05, 0.1, 0.2, 0.5, 0.8, 1, 1.2, 1.5, 2, 5, 10	11	Nup188
geneset_1146	0.01, 0.05, 0.1, 0.2, 0.5, 0.8, 1, 1.2, 1.5, 2, 5, 10	11	Tti2
geneset_1147	0.01, 0.05, 0.1, 0.2, 0.5, 0.8, 1, 1.2, 1.5, 2, 5, 10	11	Ro60
geneset_1148	1.5, 2, 5, 10	11	Chdh
geneset_1149	0.01, 0.05, 0.1, 0.2, 0.5, 0.8, 1, 1.2, 1.5, 2, 5, 10	11	Ccdc153
geneset_1150	0.01, 0.05, 0.1, 0.2, 0.5, 0.8, 1, 1.2, 1.5, 2, 5, 10	11	Ccdc93
geneset_1152	0.01, 0.05, 0.1, 0.2, 0.5, 0.8, 1, 1.2, 1.5, 2, 5, 10	11	Mvd
geneset_1153	0.01, 0.05, 0.1, 0.2, 0.5, 0.8, 1, 1.2, 1.5, 2, 5, 10	11	Yae1d1
geneset_1154	0.01, 0.05, 0.1, 0.2, 0.5, 0.8, 1, 1.2, 1.5, 2, 5, 10	11	Dcaf17
geneset_1155	0.01, 0.05, 0.1, 0.2, 0.5, 0.8, 1, 1.2, 1.5, 2, 5, 10	11	Tex10
geneset_1156	0.01, 0.05, 0.1, 0.2, 0.5, 0.8, 1, 1.2, 1.5, 2, 5, 10	11	Dscc1
geneset_1157	0.01, 0.05, 0.1, 0.2, 0.5, 0.8, 1, 1.2, 1.5, 2, 5, 10	11	Iyd
geneset_1158	0.01, 0.05, 0.1, 0.2, 0.5, 0.8, 1, 1.2, 1.5, 2, 5, 10	11	Airim
geneset_1159	0.01, 0.05, 0.1, 0.2, 0.5, 0.8, 1, 1.2, 1.5, 2, 5, 10	11	Cenpl
geneset_1160	0.01, 0.05, 0.1, 0.2, 0.5, 0.8, 1, 1.2, 1.5, 2, 5, 10	11	2410004B18Rik
geneset_1161	0.01, 0.05, 0.1, 0.2, 0.5, 0.8, 1, 1.2, 1.5, 2, 5, 10	11	Majin
geneset_1162	0.01, 0.05, 0.1, 0.2, 0.5, 0.8, 1, 1.2, 1.5, 2, 5, 10	11	Hgh1
geneset_1163	0.01, 0.05, 0.1, 0.2, 0.5, 0.8, 1, 1.2, 1.5, 2, 5, 10	11	Med11
geneset_1164	0.01, 0.05, 0.1, 0.2, 0.5, 0.8, 1, 1.2, 1.5, 2, 5, 10	11	Cfap96
geneset_1165	0.01, 0.05, 0.1, 0.2, 0.5, 0.8, 1, 1.2, 1.5, 2, 5, 10	11	Tmem101
geneset_1166	0.01, 0.05, 0.1, 0.2, 0.5, 0.8, 1, 1.2, 1.5, 2, 5, 10	11	Snrnp27
geneset_1167	0.01, 0.05, 0.1, 0.2, 0.5, 0.8, 1, 1.2, 1.5, 2, 5, 10	11	Faap100
geneset_1168	0.01, 0.05, 0.1, 0.2, 0.5, 0.8, 1, 1.2, 1.5, 2, 5, 10	11	3110009E18Rik
geneset_1169	0.01, 0.05, 0.1, 0.2, 0.5, 0.8, 1, 1.2, 1.5, 2, 5, 10	11	Men1
geneset_1170	0.01, 0.05, 0.1, 0.2, 0.5, 0.8, 1, 1.2, 1.5, 2, 5, 10	11	Acmsd
geneset_1171	0.01, 0.05, 0.1, 0.2, 0.5, 0.8, 1, 1.2, 1.5, 2, 5, 10	11	Gtf3c3
geneset_1172	0.01, 0.05, 0.1, 0.2, 0.5, 0.8, 1, 1.2, 1.5, 2, 5, 10	11	Nkapd1
geneset_1173	0.01, 0.05, 0.1, 0.2, 0.5, 0.8, 1, 1.2, 1.5, 2, 5, 10	11	Coq4
geneset_1174	0.01, 0.05, 0.1, 0.2, 0.5, 0.8, 1, 1.2, 1.5, 2, 5, 10	11	Dcps
geneset_1175	0.01, 0.05, 0.1, 0.2, 0.5, 0.8, 1, 1.2, 1.5, 2, 5, 10	11	Vps25
geneset_1176	0.01, 0.05, 0.1, 0.2, 0.5, 0.8, 1, 1.2, 1.5, 2, 5, 10	11	Crppa
geneset_1177	0.01, 0.05, 0.1, 0.2, 0.5, 0.8, 1, 1.2, 1.5, 2, 5, 10	11	Rdm1
geneset_1178	0.01, 0.05, 0.1, 0.2, 0.5, 0.8, 1, 1.2, 1.5, 2, 5, 10	11	Ptcd3
geneset_1179	0.01, 0.05, 0.1, 0.2, 0.5, 0.8, 1, 1.2, 1.5, 2, 5, 10	11	4921504E06Rik
geneset_1180	0.01, 0.05, 0.1, 0.2, 0.5, 0.8, 1, 1.2, 1.5, 2, 5, 10	11	Blzf1
geneset_1181	0.01, 0.05, 0.1, 0.2, 0.5, 0.8, 1, 1.2, 1.5, 2, 5, 10	11	Pigs
geneset_1182	0.01, 0.05, 0.1, 0.2, 0.5, 0.8, 1, 1.2, 1.5, 2, 5, 10	11	Ndufb6
geneset_1183	0.01, 0.05, 0.1, 0.2, 0.5, 0.8, 1, 1.2, 1.5, 2, 5, 10	11	Hddc3
geneset_1184	0.01, 0.05, 0.1, 0.2, 0.5, 0.8, 1, 1.2, 1.5, 2, 5, 10	11	Bltp2
geneset_1185	0.01, 0.05, 0.1, 0.2, 0.5, 0.8, 1, 1.2, 1.5, 2, 5, 10	11	Hax1
geneset_1186	1.5	11	Mrps30
geneset_1187	2, 5, 10	11	Polg
geneset_1188	0.01, 0.05, 0.1, 0.2, 0.5, 0.8, 1, 1.2, 1.5, 2, 5, 10	11	Fanci
geneset_1189	0.01, 0.05, 0.1, 0.2, 0.5, 0.8, 1, 1.2, 1.5, 2, 5, 10	11	Polr2h
geneset_1190	0.01, 0.05, 0.1, 0.2, 0.5, 0.8, 1, 1.2, 1.5, 2, 5, 10	11	Pgap4
geneset_1191	0.01, 0.05, 0.1, 0.2, 0.5, 0.8, 1, 1.2, 1.5, 2, 5, 10	11	Coq5
geneset_1192	0.01, 0.05, 0.1, 0.2, 0.5, 0.8, 1, 1.2, 1.5, 2, 5, 10	11	Pagr1a
geneset_1193	0.01, 0.05, 0.1, 0.2, 0.5, 0.8, 1, 1.2, 1.5, 2, 5, 10	11	C030006K11Rik
geneset_1194	0.01, 0.05, 0.1, 0.2, 0.5, 0.8, 1, 1.2, 1.5, 2, 5, 10	11	Med17
geneset_1195	0.01, 0.05, 0.1, 0.2, 0.5, 0.8, 1, 1.2, 1.5, 2, 5, 10	11	Timm21
geneset_1196	0.01, 0.05, 0.1, 0.2, 0.5, 0.8, 1, 1.2, 1.5, 2, 5, 10	11	Evc2
geneset_1197	0.01, 0.05, 0.1, 0.2, 0.5, 0.8, 1, 1.2, 1.5, 2, 5, 10	11	Pcid2
geneset_1198	0.01, 0.05, 0.1, 0.2, 0.5, 0.8, 1, 1.2, 1.5, 2, 5, 10	11	Supt7l
geneset_1199	0.01, 0.05, 0.1, 0.2, 0.5, 0.8, 1, 1.2, 1.5, 2, 5, 10	11	Tmco3
geneset_1200	0.01, 0.05, 0.1, 0.2, 0.5, 0.8, 1, 1.2, 1.5, 2, 5, 10	11	Arv1
geneset_1201	0.01, 0.05, 0.1, 0.2, 0.5, 0.8, 1, 1.2, 1.5, 2, 5, 10	11	Fancl
geneset_1202	0.01, 0.05, 0.1, 0.2, 0.5, 0.8, 1, 1.2, 1.5, 2, 5, 10	11	Ift25
geneset_1203	0.01, 0.05, 0.1, 0.2, 0.5, 0.8, 1, 1.2, 1.5, 2, 5, 10	11	Tsen54
geneset_1204	0.01, 0.05, 0.1, 0.2, 0.5, 0.8, 1, 1.2, 1.5, 2, 5, 10	11	Aar2
geneset_1205	0.01, 0.05, 0.1, 0.2, 0.5, 0.8, 1, 1.2, 1.5, 2, 5, 10	11	Mrpl15
geneset_1206	0.01, 0.05, 0.1, 0.2, 0.5, 0.8, 1, 1.2, 1.5, 2, 5, 10	11	Spo11
geneset_1207	0.01, 0.05, 0.1, 0.2, 0.5, 0.8, 1, 1.2, 1.5, 2, 5, 10	11	Tmem220
geneset_1208	0.01, 0.05, 0.1, 0.2, 0.5, 0.8, 1, 1.2, 1.5, 2, 5, 10	11	Thumpd1
geneset_1209	0.01, 0.05, 0.1, 0.2, 0.5, 0.8, 1, 1.2, 1.5, 2, 5, 10	11	Engase
geneset_1210	0.8, 1, 1.5, 2, 10	11	Ccdc110
geneset_1211	0.01, 0.05, 0.1, 0.2, 0.5, 0.8, 1, 1.2, 1.5, 2, 5, 10	11	Fech
geneset_1212	0.01, 0.05, 0.1, 0.2, 0.5, 0.8, 1, 1.2, 1.5, 2, 5, 10	11	Qng1
geneset_1213	0.01, 0.05, 0.1, 0.2, 0.5, 0.8, 1, 1.2, 1.5, 2, 5, 10	11	Haus1
geneset_1214	0.01, 0.05, 0.1, 0.2, 0.5, 0.8, 1, 1.2, 1.5, 2, 5, 10	11	Phax
geneset_1215	0.01, 0.05, 0.1, 0.2, 0.5, 0.8, 1, 1.2, 1.5, 2, 5, 10	11	Nat10
geneset_1216	0.01, 0.05, 0.1, 0.2, 0.5, 0.8, 1, 1.2, 1.5, 2, 5, 10	11	Uvssa
geneset_1217	0.01, 0.05, 0.1, 0.2, 0.5, 0.8, 1, 1.2, 1.5, 2, 5, 10	11	Lsm11
geneset_1218	0.01, 0.05, 0.1, 0.2, 0.5, 0.8, 1, 1.2, 1.5, 2, 5, 10	11	Tmem129
geneset_1219	0.01, 0.05, 0.1, 0.2, 0.5, 0.8, 1, 1.2, 1.5, 2, 5, 10	11	Mrpl35
geneset_1220	0.01, 0.05, 0.1, 0.2, 0.5, 0.8, 1, 1.2, 1.5, 2, 5, 10	11	2310033P09Rik
geneset_1221	0.05, 0.1, 0.2, 1, 1.2, 1.5, 2, 5, 10	11	Hrob
geneset_1222	0.01, 0.05, 0.1, 0.2, 0.5, 0.8, 1, 1.2, 1.5, 2, 5, 10	11	Pop1
geneset_1223	0.01, 0.05, 0.1, 0.2, 0.5, 0.8, 1, 1.2, 1.5, 2, 5, 10	11	Pofut1
geneset_1224	0.1, 0.2, 0.5, 0.8, 1, 1.2, 1.5, 2, 5, 10	11	Ccdc172
geneset_1225	0.01, 0.05, 0.1, 0.2, 0.5, 0.8, 1, 1.2, 1.5, 2, 5, 10	11	Pold2
geneset_1226	0.01, 0.05, 0.1, 0.2, 0.5, 0.8, 1, 1.2, 1.5, 2, 5, 10	11	Brk1
geneset_1227	0.01, 0.05, 0.1, 0.2, 0.5, 0.8, 1, 1.2, 1.5, 2, 5, 10	11	Sfr1
geneset_1228	0.01, 0.05, 0.1, 0.2, 0.5, 0.8, 1, 1.2, 1.5, 2, 5, 10	11	Mcmbp
geneset_1229	0.01, 0.05, 0.1, 0.2, 0.5, 0.8, 1, 1.2, 1.5, 2, 5, 10	11	Pemt
geneset_1230	1.2, 1.5, 2, 5, 10	11	Brat1
geneset_1231	0.01, 0.05, 0.1, 0.2, 0.5, 0.8, 1, 1.2, 1.5, 2, 5, 10	11	Pdrg1
geneset_1232	0.01, 0.05, 0.1, 0.2, 0.5, 0.8, 1, 1.2, 1.5, 2, 5, 10	11	Virma
geneset_1233	0.01, 0.05, 0.1, 0.2, 0.5, 0.8, 1, 1.2, 1.5, 2, 5, 10	11	Mtif3
geneset_1235	0.01, 0.05, 0.1, 0.2, 0.5, 0.8, 1, 1.2, 1.5, 2, 5, 10	11	Pqbp1
geneset_1236	0.01, 0.05, 0.1, 0.2, 0.5, 0.8, 1, 1.2, 1.5, 2, 5, 10	11	Adat2
geneset_1237	0.01, 0.05, 0.1, 0.2, 0.5, 0.8, 1, 1.2, 1.5, 2, 5, 10	11	Ebna1bp2
geneset_1238	0.01, 0.05, 0.1, 0.2, 0.5, 0.8, 1, 1.2, 1.5, 2, 5, 10	11	Lrrc41
geneset_1239	0.01, 0.05, 0.1, 0.2, 0.5, 0.8, 1, 1.2, 1.5, 2, 5, 10	11	Rmi2
geneset_1240	0.01, 0.05, 0.1, 0.2, 0.5, 0.8, 1, 1.2, 1.5, 2, 5, 10	11	Tsen15
geneset_1241	0.01, 0.05, 0.1, 0.2, 0.5, 0.8, 1, 1.2, 1.5, 2, 5, 10	11	Ccdc61
geneset_1242	0.01, 0.05, 0.1, 0.2, 0.5, 0.8, 1, 1.2, 1.5, 2, 5, 10	11	Coa8
geneset_1243	0.01, 0.05, 0.1, 0.2, 0.5, 0.8, 1, 1.2, 1.5, 2, 5, 10	11	Srp14
geneset_1244	0.01, 0.05, 0.1, 0.2, 0.5, 0.8, 1, 1.2, 1.5, 2, 5, 10	11	Ccdc138
geneset_1245	0.01, 0.05, 0.1, 0.2, 0.5, 0.8, 1, 1.2, 1.5, 2, 5, 10	11	Bbs7
geneset_1246	0.01, 0.05, 0.1, 0.2, 0.5, 0.8, 1, 1.2, 1.5, 2, 5, 10	11	Mms19
geneset_1247	10	11	Mitd1
geneset_1248	0.01, 0.05, 0.1, 0.2, 0.5, 0.8, 1, 1.2, 1.5, 2, 5, 10	11	Nop9
geneset_1249	0.01, 0.05, 0.1, 0.2, 0.5, 0.8, 1, 1.2, 1.5, 2, 5, 10	11	Cenpk
geneset_1250	0.01, 0.05, 0.1, 0.2, 0.5, 0.8, 1, 1.2, 1.5, 2, 5, 10	11	Ogg1
geneset_1251	0.2, 0.8	11	Kynu
geneset_1252	0.01, 0.05, 0.1, 0.2, 0.5, 0.8, 1, 1.2, 1.5, 2, 5, 10	11	Rbm48
geneset_1253	0.01, 0.05, 0.1, 0.2, 0.5, 0.8, 1, 1.2, 1.5, 2, 5, 10	11	Gm973
geneset_1254	0.01, 0.05, 0.1, 0.2, 0.5, 0.8, 1, 1.2, 1.5, 2, 5, 10	11	Cntd1
geneset_1255	0.01, 0.05, 0.1, 0.2, 0.5, 0.8, 1, 1.2, 1.5, 2, 5, 10	11	Ift43
geneset_1256	0.01, 0.05, 0.1, 0.2, 0.5, 0.8, 1, 1.2, 1.5, 2, 5, 10	11	Utp25
geneset_1257	0.01, 0.05, 0.1, 0.2, 0.5, 0.8, 1, 1.2, 1.5, 2, 5, 10	11	L3hypdh
geneset_1258	5	11	Dglucy
geneset_1259	0.01, 0.05, 0.1, 0.2, 0.5, 0.8, 1, 1.2, 1.5, 2, 5, 10	11	L2hgdh
geneset_1260	0.01, 0.05, 0.1, 0.2, 0.5, 0.8, 1, 1.2, 1.5, 2, 5, 10	11	Prorsd1
geneset_1261	0.01, 0.05, 0.1, 0.2, 0.5, 0.8, 1, 1.2, 1.5, 2, 5, 10	11	Ift46
geneset_1262	0.01, 0.05, 0.1, 0.2, 0.5, 0.8, 1, 1.2, 1.5, 2, 5, 10	11	Psenen
geneset_1263	0.01, 0.05, 0.1, 0.2, 0.5, 0.8, 1, 1.2, 1.5, 2, 5, 10	11	Haus6
geneset_1264	0.8, 1, 1.2	11	Gtpbp3
geneset_1265	0.01, 0.05, 0.1, 0.2, 0.5, 0.8, 1, 1.2, 1.5, 2, 5, 10	11	Dtwd2
geneset_1266	0.01, 0.05, 0.1, 0.2, 0.5, 0.8, 1, 1.2, 1.5, 2, 5, 10	11	Pgghg
geneset_1267	0.01, 0.05, 0.1, 0.2, 0.5, 0.8, 1, 1.2, 1.5, 2, 5, 10	11	Gdpgp1
geneset_1268	5, 10	11	Dthd1
geneset_1269	0.1, 0.2, 0.5, 0.8, 1, 1.2, 1.5, 2, 5, 10	11	Ldlrad2
geneset_1270	0.01, 0.05, 0.1, 0.2, 0.5, 0.8, 1, 1.2, 1.5, 2, 5, 10	11	Mrpl41
geneset_1271	0.01, 0.05, 0.1, 0.2, 0.5, 0.8, 1, 1.2, 1.5, 2, 5, 10	11	Shfl
geneset_1272	0.01, 0.05, 0.1, 0.2, 0.5, 0.8, 1, 1.2, 1.5, 2, 5, 10	11	Tmem217
geneset_1272	0.01, 0.05, 0.1, 0.2, 0.5, 0.8, 1, 1.2, 1.5, 2, 5, 10	11	Tmem217b
geneset_1273	0.01, 0.05, 0.1, 0.2, 0.5, 0.8, 1, 1.2, 1.5, 2, 5, 10	11	Akap14
geneset_1274	0.01, 0.05, 0.1, 0.2, 0.5, 0.8, 1, 1.2, 1.5, 2, 5, 10	11	Alad
geneset_1275	5, 10	11	Amn
geneset_1276	0.01, 0.05, 0.1, 0.2, 0.5, 0.8, 1, 1.2, 1.5, 2, 5, 10	11	Apip
geneset_1277	0.01, 0.05, 0.1, 0.2, 0.5, 0.8, 1, 1.2, 1.5, 2, 5, 10	11	Armh4
geneset_1278	0.01, 0.05, 0.1, 0.2, 0.5, 0.8, 1, 1.2, 1.5, 2, 5, 10	11	Atg5
geneset_1279	0.01, 0.05, 0.1, 0.2, 0.5, 0.8, 1, 1.2, 1.5, 2, 5, 10	11	Atox1
geneset_1280	0.01, 0.05, 0.1, 0.2, 0.5, 0.8, 1, 1.2, 1.5, 2, 5, 10	11	Atp5f1e
geneset_1281	0.01, 0.05, 0.1, 0.2, 0.5, 0.8, 1, 1.2, 1.5, 2, 5, 10	11	Bend3
geneset_1282	0.01, 0.05, 0.1, 0.2, 0.5, 0.8, 1, 1.2, 1.5, 2, 5, 10	11	Bend4
geneset_1283	0.01, 0.05, 0.1, 0.2, 0.5, 0.8, 1, 1.2, 1.5, 2, 5, 10	11	Ccdc122
geneset_1284	0.01, 0.05, 0.1, 0.2, 0.5, 0.8, 1, 1.2, 1.5, 2, 5, 10	11	Ccdc167
geneset_1285	0.01, 0.05, 0.1, 0.2, 0.5, 0.8, 1, 1.2, 1.5, 2, 5, 10	11	Mix23
geneset_1286	0.01, 0.05, 0.1, 0.2, 0.5, 0.8, 1, 1.2, 1.5, 2, 5, 10	11	Ccdc62
geneset_1287	0.01, 0.05, 0.1, 0.2, 0.5, 0.8, 1, 1.2, 1.5, 2, 5, 10	11	Cenatac
geneset_1288	0.01, 0.05, 0.1, 0.2, 0.5, 0.8, 1, 1.2, 1.5, 2, 5, 10	11	Cep126
geneset_1289	0.01, 0.05, 0.1, 0.2, 0.5, 0.8, 1, 1.2, 1.5, 2, 5, 10	11	Cfap126
geneset_1290	0.01, 0.05, 0.1, 0.2, 0.5, 0.8, 1, 1.2, 1.5, 2, 5, 10	11	Chtf8
geneset_1291	10	11	Cwc15
geneset_1292	0.01, 0.05, 0.1, 0.2, 0.5, 0.8, 1, 1.2, 1.5, 2, 5, 10	11	Dexi
geneset_1293	0.01, 0.05, 0.1, 0.2, 0.5, 0.8, 1, 1.2, 1.5, 2, 5, 10	11	Emc4
geneset_1294	0.01, 0.05, 0.1, 0.2, 0.5, 0.8, 1, 1.2, 1.5, 2, 5, 10	11	Emg1
geneset_1295	0.01, 0.05, 0.1, 0.2, 0.5, 0.8, 1, 1.2, 1.5, 2, 5, 10	11	Fjx1
geneset_1296	0.01, 0.05, 0.1, 0.2, 0.5, 0.8, 1, 1.2, 1.5, 2, 5, 10	11	Fktn
geneset_1297	5, 10	11	Gar1
geneset_1298	0.01, 0.05, 0.1, 0.2, 0.5, 0.8, 1, 1.2, 1.5, 2, 5, 10	11	Gatc
geneset_1299	0.01, 0.05, 0.1, 0.2, 0.5, 0.8, 1, 1.2, 1.5, 2, 5, 10	11	Haus5
geneset_1300	0.01, 0.05, 0.1, 0.2, 0.5, 0.8, 1, 1.2, 1.5, 2, 5, 10	11	Hcrt
geneset_1301	0.01, 0.05, 0.1, 0.2, 0.5, 0.8, 1, 1.2, 1.5, 2, 5, 10	11	Iscu
geneset_1302	0.01, 0.05, 0.1, 0.2, 0.5, 0.8, 1, 1.2, 1.5, 2, 5, 10	11	2510039O18Rik
geneset_1303	0.01, 0.05, 0.1, 0.2, 0.5, 0.8, 1, 1.2, 1.5, 2, 5, 10	11	Lekr1
geneset_1304	0.01, 0.05, 0.1, 0.2, 0.5, 0.8, 1, 1.2, 1.5, 2, 5, 10	11	4833420G17Rik
geneset_1305	0.01, 0.05, 0.1, 0.2, 0.5, 0.8, 1, 1.2, 1.5, 2, 5, 10	11	E130311K13Rik
geneset_1306	0.5, 0.8, 1, 1.2, 1.5, 2, 5, 10	11	BC016579
geneset_1307	0.01, 0.05, 0.1, 0.2, 0.5, 0.8, 1, 1.2, 1.5, 2, 5, 10	11	4930453N24Rik
geneset_1308	0.01, 0.05, 0.1, 0.2, 0.5, 0.8, 1, 1.2, 1.5, 2, 5, 10	11	2410004P03Rik
geneset_1309	0.01, 0.05, 0.1, 0.2, 0.5, 0.8, 1, 1.2, 1.5, 2, 5, 10	11	5730409E04Rik
geneset_1310	0.01, 0.05, 0.1, 0.2, 0.5, 0.8, 1, 1.2, 1.5, 2, 5, 10	11	9430015G10Rik
geneset_1311	0.01, 0.05, 0.1, 0.2, 0.5, 0.8, 1, 1.2, 1.5, 2, 5, 10	11	Cstpp1
geneset_1312	0.01, 0.05, 0.1, 0.2, 0.5, 0.8, 1, 1.2, 1.5, 2, 5, 10	11	1110004F10Rik
geneset_1313	0.8, 1, 1.2, 1.5, 2	11	2310057M21Rik
geneset_1314	0.01, 0.05, 0.1, 0.2, 0.5, 0.8, 1, 1.2, 1.5, 2, 5, 10	11	Lgsn
geneset_1315	0.01, 0.05, 0.1, 0.2, 0.5, 0.8, 1, 1.2, 1.5, 2, 5, 10	11	Lrrc42
geneset_1316	0.01, 0.05, 0.1, 0.2, 0.5, 0.8, 1, 1.2, 1.5, 2, 5, 10	11	Mlana
geneset_1317	0.01, 0.05, 0.1, 0.2, 0.5, 0.8, 1, 1.2, 1.5, 2, 5, 10	11	Mrps17
geneset_1318	0.01, 0.05, 0.1, 0.2, 0.5, 0.8, 1, 1.2, 1.5, 2, 5, 10	11	Muc15
geneset_1319	0.01, 0.05, 0.1, 0.2, 0.5, 0.8, 1, 1.2, 1.5, 2, 5, 10	11	Mmut
geneset_1320	0.01, 0.05, 0.1, 0.2, 0.5, 0.8, 1, 1.2, 1.5, 2, 5, 10	11	Ndufs5
geneset_1321	0.01, 0.05, 0.1, 0.2, 0.5, 0.8, 1, 1.2, 1.5, 2, 5, 10	11	Nicn1
geneset_1322	0.01, 0.05, 0.1, 0.2, 0.5, 0.8, 1, 1.2, 1.5, 2, 5, 10	11	Gm7244
geneset_1322	0.01, 0.05, 0.1, 0.2, 0.5, 0.8, 1, 1.2, 1.5, 2, 5, 10	11	Nop16
geneset_1323	0.01, 0.05, 0.1, 0.2, 0.5, 0.8, 1, 1.2, 1.5, 2, 5, 10	11	Odr4
geneset_1324	0.8, 1, 1.2, 1.5, 2, 5, 10	11	Orc2
geneset_1325	0.01, 0.05, 0.1, 0.2, 0.5, 0.8, 1, 1.2, 1.5, 2, 5, 10	11	Pcnp
geneset_1326	0.01, 0.05, 0.1, 0.2, 0.5, 0.8, 1, 1.2, 1.5, 2, 5, 10	11	Pcsk9
geneset_1327	0.01, 0.05, 0.1, 0.2, 0.5, 0.8, 1, 1.2, 1.5, 2, 5, 10	11	Pelo
geneset_1328	0.01, 0.05, 0.1, 0.2, 0.5, 0.8, 1, 1.2, 1.5, 2, 5, 10	11	Pfdn1
geneset_1329	0.01, 0.05, 0.1, 0.2, 0.5, 0.8, 1, 1.2, 1.5, 2, 5, 10	11	Phf24
geneset_1330	0.01, 0.05, 0.1, 0.2, 0.5, 0.8, 1, 1.2, 1.5, 2, 5, 10	11	Pigm
geneset_1331	0.01, 0.05, 0.1, 0.2, 0.5, 0.8, 1, 1.2, 1.5, 2, 5, 10	11	Pld6
geneset_1332	0.01, 0.05, 0.1, 0.2, 0.5, 0.8, 1, 1.2, 1.5, 2, 5, 10	11	Polr2k
geneset_1333	0.01, 0.05, 0.1, 0.2, 0.5, 0.8, 1, 1.2, 1.5, 2, 5, 10	11	Pstk
geneset_1334	0.8, 1.5, 2, 5, 10	11	Pxdc1
geneset_1335	0.01, 0.05, 0.1, 0.2, 0.5, 0.8, 1, 1.2, 1.5, 2, 5, 10	11	Rer1
geneset_1336	0.01, 0.05, 0.1, 0.2, 0.5, 0.8, 1, 1.2, 1.5, 2, 5, 10	11	Rfxap
geneset_1337	0.01, 0.05, 0.1, 0.2, 0.5, 0.8, 1, 1.2, 1.5, 2, 5, 10	11	Rmnd1
geneset_1338	0.01, 0.05, 0.1, 0.2, 0.5, 0.8, 1, 1.2, 1.5, 2, 5, 10	11	Rp9
geneset_1339	0.01, 0.05, 0.1, 0.2, 0.5, 0.8, 1, 1.2, 1.5, 2, 5, 10	11	Rpap2
geneset_1340	0.01, 0.05, 0.1, 0.2, 0.5, 0.8, 1, 1.2, 1.5, 2, 5, 10	11	Rsrc2
geneset_1341	0.01, 0.05, 0.1, 0.2, 0.5, 0.8, 1, 1.2, 1.5, 2, 5, 10	11	Scg3
geneset_1342	0.01, 0.05, 0.1, 0.2, 0.5, 0.8, 1, 1.2, 1.5, 2, 5, 10	11	Sem1
geneset_1343	0.01, 0.05, 0.1, 0.2, 0.5, 0.8, 1, 1.2, 1.5, 2, 5, 10	11	Sertm1
geneset_1344	0.01, 0.05, 0.1, 0.2, 0.5, 0.8, 1, 1.2, 1.5, 2, 5, 10	11	Sh2d5
geneset_1345	0.01, 0.05, 0.1, 0.2, 0.5, 0.8, 1, 1.2, 1.5, 2, 5, 10	11	Spaca9
geneset_1346	0.01, 0.05, 0.1, 0.2, 0.5, 0.8, 1, 1.2, 1.5, 2, 5, 10	11	Spata1
geneset_1347	2, 5, 10	11	Spcs1
geneset_1348	0.8, 1, 1.2, 10	11	Spice1
geneset_1349	0.01, 0.05, 0.1, 0.2, 0.5, 0.8, 1, 1.2, 1.5, 2, 5, 10	11	Stmnd1
geneset_1350	0.01, 0.05, 0.1, 0.2, 0.5, 0.8, 1, 1.2, 1.5, 2, 5, 10	11	Syce1
geneset_1350	0.01, 0.05, 0.1, 0.2, 0.5, 0.8, 1, 1.2, 1.5, 2, 5, 10	11	Syce1l
geneset_1351	0.01, 0.05, 0.1, 0.2, 0.5, 0.8, 1, 1.2, 1.5, 2, 5, 10	11	Sycn
geneset_1352	0.01, 0.05, 0.1, 0.2, 0.5, 0.8, 1, 1.2, 1.5, 2, 5, 10	11	Syf2
geneset_1353	0.01, 0.05, 0.1, 0.2, 0.5, 0.8, 1, 1.2, 1.5, 2, 5, 10	11	Tex36
geneset_1354	0.01, 0.05, 0.1, 0.2, 0.5, 0.8, 1, 1.2, 1.5, 2, 5, 10	11	Tmem121b
geneset_1355	0.01, 0.05, 0.1, 0.2, 0.5, 0.8, 1, 1.2, 1.5, 2, 5, 10	11	Tmem154
geneset_1356	0.01, 0.05, 0.1, 0.2, 0.5, 0.8, 1, 1.2, 1.5, 2, 5, 10	11	Tmem177
geneset_1357	0.01, 0.05, 0.1, 0.2, 0.5, 0.8, 1, 1.2, 1.5, 2, 5, 10	11	Tmem203
geneset_1358	0.01, 0.05, 0.1, 0.2, 0.5, 0.8, 1, 1.2, 1.5, 2, 5, 10	11	Tomm22
geneset_1359	0.01, 0.05, 0.1, 0.2, 0.5, 0.8, 1, 1.2, 1.5, 2, 5, 10	11	Tpgs1
geneset_1360	0.01, 0.05, 0.1, 0.2, 0.5, 0.8, 1, 1.2, 1.5, 2, 5, 10	11	Trh
geneset_1361	0.01, 0.05, 0.1, 0.2, 0.5, 0.8, 1, 1.2, 1.5, 2, 5, 10	11	Triqk
geneset_1362	10	11	Ubfd1
geneset_1363	0.01, 0.05, 0.1, 0.2, 0.5, 0.8, 1, 1.2, 1.5, 2, 5, 10	11	Ufd1
geneset_1364	0.01, 0.05, 0.1, 0.2, 0.5, 0.8, 1, 1.2, 1.5, 2, 5, 10	11	Vps16
geneset_1365	0.01, 0.05, 0.1, 0.2, 0.5, 0.8, 1, 1.2, 1.5, 2, 5, 10	11	Vps36
geneset_1366	1, 1.2, 1.5, 2, 5, 10	11	Ybey
geneset_1367	0.01, 0.05, 0.1, 0.2, 0.5, 0.8, 1, 1.2, 1.5, 2, 5, 10	12	Selenom
geneset_1368	0.01, 0.05, 0.1, 0.2, 0.5, 0.8, 1, 1.2, 1.5, 2, 5, 10	12	Pced1a
geneset_1368	0.01, 0.05, 0.1, 0.2, 0.5, 0.8, 1, 1.2, 1.5, 2, 5, 10	12	Pced1b
geneset_1369	0.01, 0.05, 0.1, 0.2, 0.5, 0.8, 1, 1.2, 1.5, 2, 5, 10	12	Knstrn
geneset_1370	0.01, 0.05, 0.1, 0.2, 0.5, 0.8, 1, 1.2, 1.5, 2, 5, 10	12	Eola1
geneset_1372	0.01, 0.05, 0.1, 0.2, 0.5, 0.8, 1, 1.2, 1.5, 2, 5, 10	12	Zwint
geneset_1374	0.01, 0.05, 0.1, 0.2, 0.5, 0.8, 1, 1.2, 1.5, 2, 5, 10	12	Utp14a
geneset_1374	0.01, 0.05, 0.1, 0.2, 0.5, 0.8, 1, 1.2, 1.5, 2, 5, 10	12	Utp14b
geneset_1375	0.01, 0.05, 0.1, 0.2, 0.5, 0.8, 1, 1.2, 1.5, 2, 5, 10	12	Cox7c
geneset_1376	0.01, 0.05, 0.1, 0.2, 0.5, 0.8, 1, 1.2, 1.5, 2, 5, 10	12	Cox14
geneset_1376	0.01, 0.05, 0.1, 0.2, 0.5, 0.8, 1, 1.2, 1.5, 2, 5, 10	12	Gm29733
geneset_1377	5, 10	12	Fra10ac1
geneset_1378	10	12	Spatc1
geneset_1378	10	12	Spatc1l
geneset_1379	0.01, 0.05, 0.1, 0.2, 0.5, 0.8, 1, 1.2, 1.5, 2, 5, 10	12	Prr7
geneset_1380	0.01, 0.05, 0.1, 0.2, 0.5, 0.8, 1, 1.2, 1.5, 2, 5, 10	12	Gm45521
geneset_1380	0.01, 0.05, 0.1, 0.2, 0.5, 0.8, 1, 1.2, 1.5, 2, 5, 10	12	Spmip1
geneset_1382	0.01, 0.05, 0.1, 0.2, 0.5, 0.8, 1, 1.2, 1.5, 2, 5, 10	12	Nmral1
geneset_1383	0.01, 0.05, 0.1, 0.2, 0.5, 0.8, 1, 1.2, 1.5, 2, 5, 10	12	Pop7
geneset_1384	0.01, 0.05, 0.1, 0.2, 0.5, 0.8, 1, 1.2, 1.5, 2, 5, 10	12	Nob1
geneset_1386	0.8, 1, 1.2, 1.5, 2, 5	12	Mpig6b
geneset_1387	0.01, 0.05, 0.1, 0.2, 0.5, 0.8, 1, 1.2, 1.5, 2, 5, 10	12	Kansl3
geneset_1388	0.01, 0.05, 0.1, 0.2, 0.5, 0.8, 1, 1.2, 1.5, 2, 5, 10	12	Pop4
geneset_1389	0.01, 0.05, 0.1, 0.2, 0.5, 0.8, 1, 1.2, 1.5, 2, 5, 10	12	6030458C11Rik
geneset_1390	0.01, 0.05, 0.1, 0.2, 0.5, 0.8, 1, 1.2, 1.5, 2, 5, 10	12	Nelfcd
geneset_1391	0.01, 0.05, 0.1, 0.2, 0.5, 0.8, 1, 1.2, 1.5, 2, 5, 10	12	Ogfod1
geneset_1392	0.05, 0.5	12	Bean1
geneset_1393	5, 10	12	Mrpl3
geneset_1394	0.01, 0.05, 0.1, 0.2, 0.5, 0.8, 1, 1.2, 1.5, 2, 5, 10	12	Snrnp48
geneset_1395	0.01, 0.05, 0.1, 0.2, 0.5, 0.8, 1, 1.2, 1.5, 2, 5, 10	12	Ass1
geneset_1396	0.01, 0.05, 0.1, 0.2, 0.5, 0.8, 1, 1.2, 1.5, 2, 5, 10	12	Exosc2
geneset_1397	0.01, 0.05, 0.1, 0.2, 0.5, 0.8, 1, 1.2, 1.5, 2, 5, 10	12	Selenos
geneset_1398	0.2, 0.5, 0.8, 1, 1.2, 1.5, 2, 5, 10	12	Rnf32
geneset_1399	1.5, 2, 10	12	Fam133b
geneset_1400	0.01, 0.05, 0.1, 0.2, 0.5, 0.8, 1, 1.2, 1.5, 2, 5, 10	12	Ncdn
geneset_1401	0.05, 0.1, 0.2, 0.5, 0.8, 1, 1.2, 1.5, 2, 5, 10	12	Smug1
geneset_1402	0.01, 0.05, 0.1, 0.2, 0.5, 0.8, 1, 1.2, 1.5, 2, 5, 10	12	Atic
geneset_1403	0.01, 0.05, 0.1, 0.2, 0.5, 0.8, 1, 1.2, 1.5, 2, 5, 10	12	Ubiad1
geneset_1404	0.1, 0.2, 0.5, 0.8, 1, 1.2, 1.5, 2, 5, 10	12	Gpr75
geneset_1405	5, 10	12	Fbxo48
geneset_1406	0.01, 0.05, 0.1, 0.2, 0.5, 0.8, 1, 1.2, 1.5, 2, 5, 10	12	Tmem183a
geneset_1407	0.01, 0.05, 0.1, 0.2, 0.5, 0.8, 1, 1.2, 1.5, 2, 5, 10	12	Ift57
geneset_1408	0.01, 0.05, 0.1, 0.2, 0.5, 0.8, 1, 1.2, 1.5, 2, 5, 10	12	Tex47
geneset_1409	0.01, 0.05, 0.1, 0.2, 0.5, 0.8, 1, 1.2, 1.5, 2, 5, 10	12	LTO1
geneset_1410	0.01, 0.05, 0.1, 0.2, 0.5, 0.8, 1, 1.2, 1.5, 2, 5, 10	12	Bri3
geneset_1411	0.01, 0.05, 0.1, 0.2, 0.5, 0.8, 1, 1.2, 1.5, 2, 5, 10	12	Fdxr
geneset_1412	0.01, 0.05, 0.1, 0.2, 0.5, 0.8, 1, 1.2, 1.5, 2, 5, 10	12	Tefm
geneset_1413	0.01, 0.05, 0.1, 0.2, 0.5, 0.8, 1, 1.2, 1.5, 2, 5, 10	12	Tkfc
geneset_1414	0.01, 0.05, 0.1, 0.2, 0.5, 0.8, 1, 1.2, 1.5, 2, 5, 10	12	Tedc2
geneset_1415	0.01, 0.05, 0.1, 0.2, 0.5, 0.8, 1, 1.2, 1.5, 2, 5, 10	12	Spata22
geneset_1416	0.01, 0.05, 0.1, 0.2, 0.5, 0.8, 1, 1.2, 1.5, 2, 5, 10	12	Txndc17
geneset_1417	0.01, 0.05, 0.1, 0.2, 0.5, 0.8, 1, 1.2, 1.5, 2, 5, 10	12	Cenpo
geneset_1418	0.01, 0.05, 0.1, 0.2, 0.5, 0.8, 1, 1.2, 1.5, 2, 5, 10	12	Mybbp1a
geneset_1419	0.01, 0.05, 0.1, 0.2, 0.5, 0.8, 1, 1.2, 1.5, 2, 5, 10	12	Ptrhd1
geneset_1420	0.01, 0.05, 0.1, 0.2, 0.5, 0.8, 1, 1.2, 1.5, 2, 5, 10	12	Cog7
geneset_1421	0.01, 0.05, 0.1, 0.2, 0.5, 0.8, 1, 1.2, 1.5, 2, 5, 10	12	Lyrm9
geneset_1422	0.01, 0.05, 0.1, 0.2, 0.5, 0.8, 1, 1.2, 1.5, 2, 5, 10	12	Mettl16
geneset_1423	0.01, 0.05, 0.1, 0.2, 0.5, 0.8, 1, 1.2, 1.5, 2, 5, 10	12	Ift20
geneset_1424	0.01, 0.05, 0.1, 0.2, 0.5, 0.8, 1, 1.2, 1.5, 2, 5, 10	12	Gemin4
geneset_1425	0.01, 0.05, 0.1, 0.2, 0.5, 0.8, 1, 1.2, 1.5, 2, 5, 10	12	Smg8
geneset_1426	0.01, 0.05, 0.1, 0.2, 0.5, 0.8, 1, 1.2, 1.5, 2, 5, 10	12	Hps3
geneset_1427	0.01, 0.05, 0.1, 0.2, 0.5, 0.8, 1, 1.2, 1.5, 2, 5, 10	12	Mea1
geneset_1428	0.01, 0.05, 0.1, 0.2, 0.5, 0.8, 1, 1.2, 1.5, 2, 5, 10	12	Park7
geneset_1429	0.01, 0.05, 0.1, 0.2, 0.5, 0.8, 1, 1.2, 1.5, 2, 5, 10	12	M6pr
geneset_1430	0.01, 0.05, 0.1, 0.2, 0.5, 0.8, 1, 1.2, 1.5, 2, 5, 10	12	Glyctk
geneset_1431	0.01, 0.05, 0.1, 0.2, 0.5, 0.8, 1, 1.2, 1.5, 2, 5, 10	12	Zfpl1
geneset_1432	0.01, 0.05, 0.1, 0.2, 0.5, 0.8, 1, 1.2, 1.5, 2, 5, 10	12	Mbip
geneset_1433	0.01, 0.05, 0.1, 0.2, 0.5, 0.8, 1, 1.2, 1.5, 2, 5, 10	12	Snw1
geneset_1434	0.01, 0.05, 0.1, 0.2, 0.5, 0.8, 1, 1.2, 1.5, 2, 5, 10	12	Tmem33
geneset_1435	0.01, 0.05, 0.1, 0.2, 0.5, 0.8, 1, 1.2, 1.5, 2, 5, 10	12	Naa80
geneset_1436	0.01, 0.05, 0.1, 0.2, 0.5, 0.8, 1, 1.2, 1.5, 2, 5, 10	12	Ndufb8
geneset_1437	0.01, 0.05, 0.1, 0.2, 0.5, 0.8, 1, 1.2, 1.5, 2, 5, 10	12	Tafazzin
geneset_1438	0.01, 0.05, 0.1, 0.2, 0.5, 0.8, 1, 1.2, 1.5, 2, 5, 10	12	Mrps25
geneset_1439	0.01, 0.05, 0.1, 0.2, 0.5, 0.8, 1, 1.2, 1.5, 2, 5, 10	12	Hal
geneset_1440	0.01, 0.05, 0.1, 0.2, 0.5, 0.8, 1, 1.2, 1.5, 2, 5, 10	12	Tpra1
geneset_1441	0.01, 0.05, 0.1, 0.2, 0.5, 0.8, 1, 1.2, 1.5, 2, 5, 10	12	Atp5f1c
geneset_1442	0.01, 0.05, 0.1, 0.2, 0.5, 0.8, 1, 1.2, 1.5, 2, 5, 10	12	Tcta
geneset_1443	0.01, 0.05, 0.1, 0.2, 0.5, 0.8, 1, 1.2, 1.5, 2, 5, 10	12	Elp3
geneset_1444	0.01, 0.05, 0.1, 0.2, 0.5, 0.8, 1, 1.2, 1.5, 2, 5, 10	12	1700030K09Rik
geneset_1445	0.01, 0.05, 0.1, 0.2, 0.5, 0.8, 1, 1.2, 1.5, 2, 5, 10	12	3110082I17Rik
geneset_1446	0.01, 0.05, 0.1, 0.2, 0.5, 0.8, 1, 1.2, 1.5, 2, 5, 10	12	Chchd1
geneset_1447	0.01, 0.05, 0.1, 0.2, 0.5, 0.8, 1, 1.2, 1.5, 2, 5, 10	12	Rbp3
geneset_1448	0.01, 0.05, 0.1, 0.2, 0.5, 0.8, 1, 1.2, 1.5, 2, 5, 10	12	Lamtor3
geneset_1449	0.01, 0.05, 0.1, 0.2, 0.5, 0.8, 1, 1.2, 1.5, 2, 5, 10	12	Tmem223
geneset_1450	5	12	Gas8
geneset_1451	0.01, 0.05, 0.1, 0.2, 0.5, 0.8, 1, 1.2, 1.5, 2, 5, 10	12	Cfap90
geneset_1452	0.01, 0.05, 0.1, 0.2, 0.5, 0.8, 1, 1.2, 1.5, 2, 5, 10	12	Ndufaf6
geneset_1453	0.01, 0.05, 0.1, 0.2, 0.5, 0.8, 1, 1.2, 1.5, 2, 5, 10	12	Nup88
geneset_1454	0.01, 0.05, 0.1, 0.2, 0.5, 0.8, 1, 1.2, 1.5, 2, 5, 10	12	Cfap418
geneset_1455	0.01, 0.05, 0.1, 0.2, 0.5, 0.8, 1, 1.2, 1.5, 2, 5, 10	12	4921524J17Rik
geneset_1456	0.01, 0.05, 0.1, 0.2, 0.5, 0.8, 1, 1.2, 1.5, 2, 5, 10	12	Cln3
geneset_1457	0.01, 0.05, 0.1, 0.2, 0.5, 0.8, 1, 1.2, 1.5, 2, 5, 10	12	R3hdm4
geneset_1458	0.01, 0.05, 0.1, 0.2, 0.5, 0.8, 1, 1.2, 1.5, 2, 5, 10	12	Plgrkt
geneset_1459	0.01, 0.05, 0.1, 0.2, 0.5, 0.8, 1, 1.2, 1.5, 2, 5, 10	12	Gm13770
geneset_1459	0.01, 0.05, 0.1, 0.2, 0.5, 0.8, 1, 1.2, 1.5, 2, 5, 10	12	Wdr83os
geneset_1460	0.01, 0.05, 0.1, 0.2, 0.5, 0.8, 1, 1.2, 1.5, 2, 5, 10	12	Zcchc8
geneset_1461	0.01, 0.05, 0.1, 0.2, 0.5, 0.8, 1, 1.2, 1.5, 2, 5, 10	12	Trappc13
geneset_1462	0.01, 0.05, 0.1, 0.2, 0.5, 0.8, 1, 1.2, 1.5, 2, 5, 10	12	Zcchc10
geneset_1463	0.01, 0.05, 0.1, 0.2, 0.5, 0.8, 1, 1.2, 1.5, 2, 5, 10	12	Mrps23
geneset_1464	0.01, 0.05, 0.1, 0.2, 0.5, 0.8, 1, 1.2, 1.5, 2, 5, 10	12	Ndufaf1
geneset_1465	0.01, 0.05, 0.1, 0.2, 0.5, 0.8, 1, 1.2, 1.5, 2, 5, 10	12	Rps7
geneset_1466	0.01, 0.05, 0.1, 0.2, 0.5, 0.8, 1, 1.2, 1.5, 2, 5, 10	12	Cinp
geneset_1467	0.01, 0.05, 0.1, 0.2, 0.5, 0.8, 1, 1.2, 1.5, 2, 5, 10	12	Elp5
geneset_1468	0.01, 0.05, 0.1, 0.2, 0.5, 0.8, 1, 1.2, 1.5, 2, 5, 10	12	Mrpl47
geneset_1469	0.01, 0.05, 0.1, 0.2, 0.5, 0.8, 1, 1.2, 1.5, 2, 5, 10	12	Mrpl20
geneset_1470	0.01, 0.05, 0.1, 0.2, 0.5, 0.8, 1, 1.2, 1.5, 2, 5, 10	12	Exoc8
geneset_1471	0.01, 0.05, 0.1, 0.2, 0.5, 0.8, 1, 1.2, 1.5, 2, 5, 10	12	Mrpl51
geneset_1472	0.01, 0.05, 0.1, 0.2, 0.5, 0.8, 1, 1.2, 1.5, 2, 5, 10	12	Haus7
geneset_1473	0.01, 0.05, 0.1, 0.2, 0.5, 0.8, 1, 1.2, 1.5, 2, 5, 10	12	Amdhd1
geneset_1474	0.01, 0.05, 0.1, 0.2, 0.5, 0.8, 1, 1.2, 1.5, 2, 5, 10	12	Gorab
geneset_1475	0.01, 0.05, 0.1, 0.2, 0.5, 0.8, 1, 1.2, 1.5, 2, 5, 10	12	Isy1
geneset_1476	0.01, 0.05, 0.1, 0.2, 0.5, 0.8, 1, 1.2, 1.5, 2, 5, 10	12	Psmg3
geneset_1477	0.1, 0.2, 0.5, 0.8, 1, 1.2, 1.5, 2, 5, 10	12	Ccdc39
geneset_1478	0.01, 0.05, 0.1, 0.2, 0.5, 0.8, 1, 1.2, 1.5, 2, 5, 10	12	Gpalpp1
geneset_1479	0.05, 0.1	12	Aimp2
geneset_1480	0.01, 0.05, 0.1, 0.2, 0.5, 0.8, 1, 1.2, 1.5, 2, 5, 10	12	Pigf
geneset_1481	0.01, 0.05, 0.1, 0.2, 0.5, 0.8, 1, 1.2, 1.5, 2, 5, 10	12	Rpl27
geneset_1482	0.01, 0.05, 0.1, 0.2, 0.5, 0.8, 1, 1.2, 1.5, 2, 5, 10	12	Ccdc15
geneset_1483	0.01, 0.05, 0.1, 0.2, 0.5, 0.8, 1, 1.2, 1.5, 2, 5, 10	12	Tmie
geneset_1484	0.01, 0.05, 0.1, 0.2, 0.5, 0.8, 1, 1.2, 1.5, 2, 5, 10	12	Lztfl1
geneset_1485	0.01, 0.05, 0.1, 0.2, 0.5, 0.8, 1, 1.2, 1.5, 2, 5, 10	12	Sdhaf3
geneset_1486	0.01, 0.05, 0.1, 0.2, 0.5, 0.8, 1, 1.2, 1.5, 2, 5, 10	12	Ndufv2
geneset_1487	0.01, 0.05, 0.1, 0.2, 0.5, 0.8, 1, 1.2, 1.5, 2, 5, 10	12	Zfp593
geneset_1488	0.01, 0.05, 0.1, 0.2, 0.5, 0.8, 1, 1.2, 1.5, 2, 5, 10	12	Mogs
geneset_1489	0.01, 0.05, 0.1, 0.2, 0.5, 0.8, 1, 1.2, 1.5, 2, 5, 10	12	Etfb
geneset_1490	0.01, 0.05, 0.1, 0.2, 0.5, 0.8, 1, 1.2, 1.5, 2, 5, 10	12	Mms22l
geneset_1491	0.01, 0.05, 0.1, 0.2, 0.5, 0.8, 1, 1.2, 1.5, 2, 5, 10	12	Gm13889
geneset_1492	0.01, 0.05, 0.1, 0.2, 0.5, 0.8, 1, 1.2, 1.5, 2, 5, 10	12	Czib
geneset_1493	0.01, 0.05, 0.1, 0.2, 0.5, 0.8, 1, 1.2, 1.5, 2, 5, 10	12	Mak16
geneset_1494	0.01, 0.05, 0.1, 0.2, 0.5, 0.8, 1, 1.2, 1.5, 2, 5, 10	12	Ndufaf3
geneset_1495	0.01, 0.05, 0.1, 0.2, 0.5, 0.8, 1, 1.2, 1.5, 2, 5, 10	12	Atxn10
geneset_1496	0.01, 0.05, 0.1, 0.2, 0.5, 0.8, 1, 1.2, 1.5, 2, 5, 10	12	Brca2
geneset_1497	0.01, 0.05, 0.1, 0.2, 0.5, 0.8, 1, 1.2, 1.5, 2, 5, 10	12	Syap1
geneset_1498	0.01, 0.05, 0.1, 0.2, 0.5, 0.8, 1, 1.2, 1.5, 2, 5, 10	12	Sod2
geneset_1499	0.01, 0.05, 0.1, 0.2, 0.5, 0.8, 1, 1.2, 1.5, 2, 5, 10	12	Dalrd3
geneset_1500	0.01, 0.05, 0.1, 0.2, 0.5, 0.8, 1, 1.2, 1.5, 2, 5, 10	12	Mis12
geneset_1501	0.01, 0.05, 0.1, 0.2, 0.5, 0.8, 1, 1.2, 1.5, 2, 5, 10	12	Heatr3
geneset_1502	0.01, 0.05, 0.1, 0.2, 0.5, 0.8, 1, 1.2, 1.5, 2, 5, 10	12	Cnep1r1
geneset_1503	0.01, 0.05, 0.1, 0.2, 0.5, 0.8, 1, 1.2, 1.5, 2, 5, 10	12	Tedc1
geneset_1504	0.01, 0.05, 0.1, 0.2, 0.5, 0.8, 1, 1.2, 1.5, 2, 5, 10	12	Nudt19
geneset_1505	0.01, 0.05, 0.1, 0.2, 0.5, 0.8, 1, 1.2, 1.5, 2, 5, 10	12	Gins2
geneset_1506	0.01, 0.05, 0.1, 0.2, 0.5, 0.8, 1, 1.2, 1.5, 2, 5, 10	12	Mrpl9
geneset_1507	0.01, 0.05, 0.1, 0.2, 0.5, 0.8, 1, 1.2, 1.5, 2, 5, 10	12	Slx9
geneset_1508	0.01, 0.05, 0.1, 0.2, 0.5, 0.8, 1, 1.2, 1.5, 2, 5, 10	12	Ndc80
geneset_1509	0.01, 0.05, 0.1, 0.2, 0.5, 0.8, 1, 1.2, 1.5, 2, 5, 10	12	Bloc1s6
geneset_1510	0.01, 0.05, 0.1, 0.2, 0.5, 0.8, 1, 1.2, 1.5, 2, 5, 10	12	Surf1
geneset_1511	0.01, 0.05, 0.1, 0.2, 0.5, 0.8, 1, 1.2, 1.5, 2, 5, 10	12	AI597479
geneset_1512	0.01, 0.05, 0.1, 0.2, 0.5, 0.8, 1, 1.2, 1.5, 2, 5, 10	12	Mcee
geneset_1513	0.01, 0.05, 0.1, 0.2, 0.5, 0.8, 1, 1.2, 1.5, 2, 5, 10	12	Fance
geneset_1514	0.01, 0.05, 0.1, 0.2, 0.5, 0.8, 1, 1.2, 1.5, 2, 5, 10	12	Taldo1
geneset_1515	0.01, 0.05, 0.1, 0.2, 0.5, 0.8, 1, 1.2, 1.5, 2, 5, 10	12	Ccdc34
geneset_1516	0.01, 0.05, 0.1, 0.2, 0.5, 0.8, 1, 1.2, 1.5, 2, 5, 10	12	Vezt
geneset_1517	0.01, 0.05, 0.1, 0.2, 0.5, 0.8, 1, 1.2, 1.5, 2, 5, 10	12	Ndufaf7
geneset_1518	0.01, 0.05, 0.1, 0.2, 0.5, 0.8, 1, 1.2, 1.5, 2, 5, 10	12	Polr2d
geneset_1519	0.01, 0.05, 0.1, 0.2, 0.5, 0.8, 1, 1.2, 1.5, 2, 5, 10	12	Axdnd1
geneset_1520	0.01, 0.05, 0.1, 0.2, 0.5, 0.8, 1, 1.2, 1.5, 2, 5, 10	12	Mpg
geneset_1521	0.01, 0.05, 0.1, 0.2, 0.5, 0.8, 1, 1.2, 1.5, 2, 5, 10	12	Cep15
geneset_1522	0.01, 0.05, 0.1, 0.2, 0.5, 0.8, 1, 1.2, 1.5, 2, 5, 10	12	1110059G10Rik
geneset_1523	0.01, 0.05, 0.1, 0.2, 0.5, 0.8, 1, 1.2, 1.5, 2, 5, 10	12	Ints10
geneset_1524	0.01, 0.05, 0.1, 0.2, 0.5, 0.8, 1, 1.2, 1.5, 2, 5, 10	12	Mthfsd
geneset_1525	0.01, 0.05, 0.1, 0.2, 0.5, 0.8, 1, 1.2, 1.5, 2, 5, 10	12	Uvrag
geneset_1526	0.01, 0.05, 0.1, 0.2, 0.5, 0.8, 1, 1.2, 1.5, 2, 5, 10	12	Zwilch
geneset_1527	0.01, 0.05, 0.1, 0.2, 0.5, 0.8, 1, 1.2, 1.5, 2, 5, 10	12	Prcc
geneset_1528	0.01, 0.05, 0.1, 0.2, 0.5, 0.8, 1, 1.2, 1.5, 2, 5, 10	12	Jtb
geneset_1529	0.01, 0.05, 0.1, 0.2, 0.5, 0.8, 1, 1.2, 1.5, 2, 5, 10	12	Cfap276
geneset_1530	0.01, 0.05, 0.1, 0.2, 0.5, 0.8, 1, 1.2, 1.5, 2, 5, 10	12	Cdin1
geneset_1531	0.01, 0.05, 0.1, 0.2, 0.5, 0.8, 1, 1.2, 1.5, 2, 5, 10	12	Dcp2
geneset_1532	0.8, 1, 1.2, 1.5, 2, 5, 10	12	Golga4
geneset_1533	0.01, 0.05, 0.1, 0.2, 0.5, 0.8, 1, 1.2, 1.5, 2, 5, 10	12	Mettl5
geneset_1535	0.01, 0.05, 0.1, 0.2, 0.5, 0.8, 1, 1.2, 1.5, 2, 5, 10	12	Med27
geneset_1536	0.01, 0.05, 0.1, 0.2, 0.5, 0.8, 1, 1.2, 1.5, 2, 5, 10	12	Crebl2
geneset_1537	0.01, 0.05, 0.1, 0.2, 0.5, 0.8, 1, 1.2, 1.5, 2, 5, 10	12	Psmg1
geneset_1538	0.01, 0.05, 0.1, 0.2, 0.5, 0.8, 1, 1.2, 1.5, 2, 5, 10	12	Haus8
geneset_1539	0.01, 0.05, 0.1, 0.2, 0.5, 0.8, 1, 1.2, 1.5, 2, 5, 10	12	Hsf2bp
geneset_1540	0.01, 0.05, 0.1, 0.2, 0.5, 0.8, 1, 1.2, 1.5, 2, 5, 10	12	Arpc2
geneset_1541	0.01, 0.05, 0.1, 0.2, 0.5, 0.8, 1, 1.2, 1.5, 2, 5, 10	12	Mrpl46
geneset_1542	0.01, 0.05, 0.1, 0.2, 0.5, 0.8, 1, 1.2, 1.5, 2, 5, 10	12	Dap3
geneset_1543	0.01, 0.05, 0.1, 0.2, 0.5, 0.8, 1, 1.2, 1.5, 2, 5, 10	12	Ydjc
geneset_1544	0.01, 0.05, 0.1, 0.2, 0.5, 0.8, 1, 1.2, 1.5, 2, 5, 10	12	Zfp330
geneset_1545	0.01, 0.05, 0.1, 0.2, 0.5, 0.8, 1, 1.2, 1.5, 2, 5, 10	12	2310057J18Rik
geneset_1546	0.01, 0.05, 0.1, 0.2, 0.5, 0.8, 1, 1.2, 1.5, 2, 5, 10	12	Nsmce2
geneset_1547	0.01, 0.05, 0.1, 0.2, 0.5, 0.8, 1, 1.2, 1.5, 2, 5, 10	12	Romo1
geneset_1548	0.01, 0.05, 0.1, 0.2, 0.5, 0.8, 1, 1.2, 1.5, 2, 5, 10	12	Pno1
geneset_1549	0.01, 0.05, 0.1, 0.2, 0.5, 0.8, 1, 1.2, 1.5, 2, 5, 10	12	Gins1
geneset_1550	0.01, 0.05, 0.1, 0.2, 0.5, 0.8, 1, 1.2, 1.5, 2, 5, 10	12	Tmem165
geneset_1551	0.01, 0.05, 0.1, 0.2, 0.5, 0.8, 1, 1.2, 1.5, 2, 5, 10	12	Armc2
geneset_1552	0.01, 0.05, 0.1, 0.2, 0.5, 0.8, 1, 1.2, 1.5, 2, 5, 10	12	Hlcs
geneset_1553	0.01, 0.05, 0.1, 0.2, 0.5, 0.8, 1, 1.2, 1.5, 2, 5, 10	12	Fam204a
geneset_1554	0.01, 0.05, 0.1, 0.2, 0.5, 0.8, 1, 1.2, 1.5, 2, 5, 10	12	Fancg
geneset_1555	0.01, 0.05, 0.1, 0.2, 0.5, 0.8, 1, 1.2, 1.5, 2, 5, 10	12	Tmem18
geneset_1556	0.01, 0.05, 0.1, 0.2, 0.5, 0.8, 1, 1.2, 1.5, 2, 5, 10	12	Cep120
geneset_1557	5, 10	12	Mios
geneset_1558	0.01, 0.05, 0.1, 0.2, 0.5, 0.8, 1, 1.2, 1.5, 2, 5, 10	12	Cyba
geneset_1559	0.01, 0.05, 0.1, 0.2, 0.5, 0.8, 1, 1.2, 1.5, 2, 5, 10	12	Cdt1
geneset_1560	0.2, 0.5, 0.8, 1, 1.2, 1.5, 2, 5, 10	12	Ift74
geneset_1561	0.01, 0.05, 0.1, 0.2, 0.5, 0.8, 1, 1.2, 1.5, 2, 5, 10	12	Tcf25
geneset_1562	0.01, 0.05, 0.1, 0.2, 0.5, 0.8, 1, 1.2, 1.5, 2, 5, 10	12	Cog6
geneset_1563	0.01, 0.05, 0.1, 0.2, 0.5, 0.8, 1, 1.2, 1.5, 2, 5, 10	12	Ska1
geneset_1564	0.01, 0.05, 0.1, 0.2, 0.5, 0.8, 1, 1.2, 1.5, 2, 5, 10	12	Elp1
geneset_1565	0.01, 0.05, 0.1, 0.2, 0.5, 0.8, 1, 1.2, 1.5, 2, 5, 10	12	Trmu
geneset_1566	0.01, 0.05, 0.1, 0.2, 0.5, 0.8, 1, 1.2, 1.5, 2, 5, 10	12	Atp6v1f
geneset_1567	0.01, 0.05, 0.1, 0.2, 0.5, 0.8, 1, 1.2, 1.5, 2, 5, 10	12	Snapin
geneset_1568	0.01, 0.05, 0.1, 0.2, 0.5, 0.8, 1, 1.2, 1.5, 2, 5, 10	12	Mthfr
geneset_1569	0.01, 0.05, 0.1, 0.2, 0.5, 0.8, 1, 1.2, 1.5, 2, 5, 10	12	Triap1
geneset_1570	0.01, 0.05, 0.1, 0.2, 0.5, 0.8, 1, 1.2, 1.5, 2, 5, 10	12	Atpaf1
geneset_1571	0.01, 0.05, 0.1, 0.2, 0.5, 0.8, 1, 1.2, 1.5, 2, 5, 10	12	3110040N11Rik
geneset_1572	0.01, 0.05, 0.1, 0.2, 0.5, 0.8, 1, 1.2, 1.5, 2, 5, 10	12	Blvra
geneset_1573	0.01, 0.05, 0.1, 0.2, 0.5, 0.8, 1, 1.2, 1.5, 2, 5, 10	12	Snf8
geneset_1574	0.01, 0.05, 0.1, 0.2, 0.5, 0.8, 1, 1.2, 1.5, 2, 5, 10	12	Psat1
geneset_1575	0.01, 0.05, 0.1, 0.2, 0.5, 0.8, 1, 1.2, 1.5, 2, 5, 10	12	Mgmt
geneset_1576	0.01, 0.05, 0.1, 0.2, 0.5, 0.8, 1, 1.2, 1.5, 2, 5, 10	12	Ggcx
geneset_1577	0.01, 0.05, 0.1, 0.2, 0.5, 0.8, 1, 1.2, 1.5, 2, 5, 10	12	Cdc45
geneset_1578	0.01, 0.05, 0.1, 0.2, 0.5, 0.8, 1, 1.2, 1.5, 2, 5, 10	12	Ndufb3
geneset_1579	0.01, 0.05, 0.1, 0.2, 0.5, 0.8, 1, 1.2, 1.5, 2, 5, 10	12	Dazap2
geneset_1580	0.5, 0.8, 1, 1.2, 1.5, 2, 5, 10	12	Nol11
geneset_1581	0.01, 0.05, 0.1, 0.2, 0.5, 0.8, 1, 1.2, 1.5, 2, 5, 10	12	Mrpl32
geneset_1582	0.01, 0.05, 0.1, 0.2, 0.5, 0.8, 1, 1.2, 1.5, 2, 5, 10	12	Rpl28
geneset_1583	0.01, 0.05, 0.1, 0.2, 0.5, 0.8, 1, 1.2, 1.5, 2, 5, 10	12	Ercc3
geneset_1584	0.01, 0.05, 0.1, 0.2, 0.5, 0.8, 1, 1.2, 1.5, 2, 5, 10	12	Nmd3
geneset_1585	5, 10	12	Tmem62
geneset_1586	0.01, 0.05, 0.1, 0.2, 0.5, 0.8, 1, 1.2, 1.5, 2, 5, 10	12	Anapc15
geneset_1588	0.01, 0.05, 0.1, 0.2, 0.5, 0.8, 1, 1.2, 1.5, 2, 5, 10	12	Cnppd1
geneset_1589	0.01, 0.05, 0.1, 0.2, 0.5, 0.8, 1, 1.2, 1.5, 2, 5, 10	12	Wdr93
geneset_1590	0.2, 0.5, 0.8, 1, 1.2, 1.5, 2, 5, 10	12	Cep83
geneset_1591	0.01, 0.05, 0.1, 0.2, 0.5, 0.8, 1, 1.2, 1.5, 2, 5, 10	12	Mrpl40
geneset_1592	0.01, 0.05, 0.1, 0.2, 0.5, 0.8, 1, 1.2, 1.5, 2, 5, 10	12	Ccdc152
geneset_1593	0.01, 0.05, 0.1, 0.2, 0.5, 0.8, 1, 1.2, 1.5, 2, 5, 10	12	Dtymk
geneset_1594	0.01, 0.05, 0.1, 0.2, 0.5, 0.8, 1, 1.2, 1.5, 2, 5, 10	12	Pudp
geneset_1595	0.01, 0.05, 0.1, 0.2, 0.5, 0.8, 1, 1.2, 1.5, 2, 5, 10	12	0610030E20Rik
geneset_1596	0.01, 0.05, 0.1, 0.2, 0.5, 0.8, 1, 1.2, 1.5, 2, 5, 10	12	Nup155
geneset_1597	0.01, 0.05, 0.1, 0.2, 0.5, 0.8, 1, 1.2, 1.5, 2, 5, 10	12	Tmem260
geneset_1598	0.01, 0.05, 0.1, 0.2, 0.5, 0.8, 1, 1.2, 1.5, 2, 5, 10	12	Mrpl19
geneset_1599	5, 10	12	Sepsecs
geneset_1600	0.01, 0.05, 0.1, 0.2, 0.5, 0.8, 1, 1.2, 1.5, 2, 5, 10	12	Exosc3
geneset_1601	0.01, 0.05, 0.1, 0.2, 0.5, 0.8, 1, 1.2, 1.5, 2, 5, 10	12	Trp53bp1
geneset_1602	0.01, 0.05, 0.1, 0.2, 0.5, 0.8, 1, 1.2, 1.5, 2, 5, 10	12	Poc5
geneset_1603	0.01, 0.05, 0.1, 0.2, 0.5, 0.8, 1, 1.2, 1.5, 2, 5, 10	12	Spag8
geneset_1604	0.01, 0.05, 0.1, 0.2, 0.5, 0.8, 1, 1.2, 1.5, 2, 5, 10	12	Terf2ip
geneset_1605	0.01, 0.05, 0.1, 0.2, 0.5, 0.8, 1, 1.2, 1.5, 2, 5, 10	12	Eif4enif1
geneset_1606	0.01, 0.05, 0.1, 0.2, 0.5, 0.8, 1, 1.2, 1.5, 2, 5, 10	12	Cox15
geneset_1607	0.01, 0.05, 0.1, 0.2, 0.5, 0.8, 1, 1.2, 1.5, 2, 5, 10	12	Mvp
geneset_1608	0.01, 0.05, 0.1, 0.2, 0.5, 0.8, 1, 1.2, 1.5, 2, 5, 10	12	Blmh
geneset_1609	0.01, 0.05, 0.1, 0.2, 0.5, 0.8, 1, 1.2, 1.5, 2, 5, 10	12	Med8
geneset_1610	0.01, 0.05, 0.1, 0.2, 0.5, 0.8, 1, 1.2, 1.5, 2, 5, 10	12	Pold3
geneset_1611	0.01, 0.05, 0.1, 0.2, 0.5, 0.8, 1, 1.2, 1.5, 2, 5, 10	12	Dhps
geneset_1612	0.01, 0.05, 0.1, 0.2, 0.5, 0.8, 1, 1.2, 1.5, 2, 5, 10	12	Rpl4
geneset_1613	0.01, 0.05, 0.1, 0.2, 0.5, 0.8, 1, 1.2, 1.5, 2, 5, 10	12	Iqch
geneset_1614	0.01, 0.05, 0.1, 0.2, 0.5, 0.8, 1, 1.2, 1.5, 2, 5, 10	12	2300009A05Rik
geneset_1615	0.01, 0.05, 0.1, 0.2, 0.5, 0.8, 1, 1.2, 1.5, 2, 5, 10	12	Dym
geneset_1616	0.01, 0.05, 0.1, 0.2, 0.5, 0.8, 1, 1.2, 1.5, 2, 5, 10	12	Ift52
geneset_1617	0.01, 0.05, 0.1, 0.2, 0.5, 0.8, 1, 1.2, 1.5, 2, 5, 10	12	Fdps
geneset_1618	0.01, 0.05, 0.1, 0.2, 0.5, 0.8, 1, 1.2, 1.5, 2, 5, 10	12	Galt
geneset_1619	0.01, 0.05, 0.1, 0.2, 0.5, 0.8, 1, 1.2, 1.5, 2, 5, 10	12	Rec114
geneset_1620	0.01, 0.05, 0.1, 0.2, 0.5, 0.8, 1, 1.2, 1.5, 2, 5, 10	12	Lamtor2
geneset_1621	0.01, 0.05, 0.1, 0.2, 0.5, 0.8, 1, 1.2, 1.5, 2, 5, 10	12	Kxd1
geneset_1622	0.01, 0.05, 0.1, 0.2, 0.5, 0.8, 1, 1.2, 1.5, 2, 5, 10	12	D8Ertd738e
geneset_1623	10	12	Tmem164
geneset_1624	0.01, 0.05, 0.1, 0.2, 0.5, 0.8, 1, 1.2, 1.5, 2, 5, 10	12	Mrps16
geneset_1625	0.01, 0.05, 0.1, 0.2, 0.5, 0.8, 1, 1.2, 1.5, 2, 5, 10	12	Spag7
geneset_1626	0.01, 0.05, 0.1, 0.2, 0.5, 0.8, 1, 1.2, 1.5, 2, 5, 10	12	Noc2l
geneset_1627	0.01, 0.05, 0.1, 0.2, 0.5, 0.8, 1, 1.2, 1.5, 2, 5, 10	12	Med15
geneset_1628	0.01, 0.05, 0.1, 0.2, 0.5, 0.8, 1, 1.2, 1.5, 2, 5, 10	12	Clns1a
geneset_1629	10	12	Ift22
geneset_1630	0.01, 0.05, 0.1, 0.2, 0.5, 0.8, 1, 1.2, 1.5, 2, 5, 10	12	C1qbp
geneset_1631	0.01, 0.05, 0.1, 0.2, 0.5, 0.8, 1, 1.2, 1.5, 2, 5, 10	12	Slx1b
geneset_1632	0.01, 0.05, 0.1, 0.2, 0.5, 0.8, 1, 1.2, 1.5, 2, 5, 10	12	Cep104
geneset_1633	0.01, 0.05, 0.1, 0.2, 0.5, 0.8, 1, 1.2, 1.5, 2, 5, 10	12	Mturn
geneset_1634	0.01, 0.05, 0.1, 0.2, 0.5, 0.8, 1, 1.2, 1.5, 2, 5, 10	12	Vps35
geneset_1635	0.01, 0.05, 0.1, 0.2, 0.5, 0.8, 1, 1.2, 1.5, 2, 5, 10	12	Alkbh1
geneset_1636	0.01, 0.05, 0.1, 0.2, 0.5, 0.8, 1, 1.2, 1.5, 2, 5, 10	12	Anapc5
geneset_1637	0.01, 0.05, 0.1, 0.2, 0.5, 0.8, 1, 1.2, 1.5, 2, 5, 10	12	Hps1
geneset_1638	0.01, 0.05, 0.1, 0.2, 0.5, 0.8, 1, 1.2, 1.5, 2, 5, 10	12	Nprl2
geneset_1639	0.01, 0.05, 0.1, 0.2, 0.5, 0.8, 1, 1.2, 1.5, 2, 5, 10	12	Polr2g
geneset_1640	0.01, 0.05, 0.1, 0.2, 0.5, 0.8, 1, 1.2, 1.5, 2, 5, 10	12	2310022A10Rik
geneset_1641	0.01, 0.05, 0.1, 0.2, 0.5, 0.8, 1, 1.2, 1.5, 2, 5, 10	12	Esf1
geneset_1642	0.5, 0.8, 1, 1.2, 1.5, 2, 5, 10	12	Ccdc175
geneset_1643	0.01, 0.05, 0.1, 0.2, 0.5, 0.8, 1, 1.2, 1.5, 2, 5, 10	12	Coq6
geneset_1644	0.01, 0.05, 0.1, 0.2, 0.5, 0.8, 1, 1.2, 1.5, 2, 5, 10	12	Aven
geneset_1645	0.01, 0.05, 0.1, 0.2, 0.5, 0.8, 1, 1.2, 1.5, 2, 5, 10	12	Mgme1
geneset_1646	0.01, 1.5, 2, 5, 10	12	Tarbp1
geneset_1647	0.01, 0.05, 0.1, 0.2, 0.5, 0.8, 1, 1.2, 1.5, 2, 5, 10	12	Exoc5
geneset_1648	0.01, 0.05, 0.1, 0.2, 0.5, 0.8, 1, 1.2, 1.5, 2, 5, 10	12	Pus10
geneset_1649	0.01, 0.05, 0.1, 0.2, 0.5, 0.8, 1, 1.2, 1.5, 2, 5, 10	12	Fancb
geneset_1650	0.01, 0.05, 0.1, 0.2, 0.5, 0.8, 1, 1.2, 1.5, 2, 5, 10	12	Napepld
geneset_1651	0.01, 0.05, 0.1, 0.2, 0.5, 0.8, 1, 1.2, 1.5, 2, 5, 10	12	Pot1a
geneset_1651	0.01, 0.05, 0.1, 0.2, 0.5, 0.8, 1, 1.2, 1.5, 2, 5, 10	12	Pot1b
geneset_1652	0.01, 0.05, 0.1, 0.2, 0.5, 0.8, 1, 1.2, 1.5, 2, 5, 10	12	Mcm10
geneset_1653	0.01, 0.05, 0.1, 0.2, 0.5, 0.8, 1, 1.2, 1.5, 2, 5, 10	12	Gtf3c6
geneset_1654	0.01, 0.05, 0.1, 0.2, 0.5, 0.8, 1, 1.2, 1.5, 2, 5, 10	12	Washc4
geneset_1655	5, 10	12	Cabin1
geneset_1656	0.01, 0.05, 0.1, 0.2, 0.5, 0.8, 1, 1.2, 1.5, 2, 5, 10	12	Gtpbp6
geneset_1657	0.01, 0.05, 0.1, 0.2, 0.5, 0.8, 1, 1.2, 1.5, 2, 5, 10	12	Tbcd
geneset_1658	0.01, 0.05, 0.1, 0.2, 0.5, 0.8, 1, 1.2, 1.5, 2, 5, 10	12	Ccdc137
geneset_1659	0.01, 0.05, 0.1, 0.2, 0.5, 0.8, 1, 1.2, 1.5, 2, 5, 10	12	Coq7
geneset_1660	0.01, 0.05, 0.1, 0.2, 0.5, 0.8, 1, 1.2, 1.5, 2, 5, 10	12	1600012H06Rik
geneset_1661	0.01, 0.05, 0.1, 0.2, 0.5, 0.8, 1, 1.2, 1.5, 2, 5, 10	12	Thoc1
geneset_1662	0.01, 0.05, 0.1, 0.2, 0.5, 0.8, 1, 1.2, 1.5, 2, 5, 10	12	Mrpl53
geneset_1663	0.01, 0.05, 0.1, 0.2, 0.5, 0.8, 1, 1.2, 1.5, 2, 5, 10	12	Ift56
geneset_1664	0.01, 0.05, 0.1, 0.2, 0.5, 0.8, 1, 1.2, 1.5, 2, 5, 10	12	Cox11
geneset_1665	0.01, 0.05, 0.1, 0.2, 0.5, 0.8, 1, 1.2, 1.5, 2, 5, 10	12	Bud31
geneset_1666	0.2, 0.8, 1, 1.2, 1.5, 2, 5, 10	12	Fam185a
geneset_1667	0.01, 0.05, 0.1, 0.2, 0.5, 0.8, 1, 1.2, 1.5, 2, 5, 10	12	Mrpl27
geneset_1668	0.01, 0.05, 0.1, 0.2, 0.5, 0.8, 1, 1.2, 1.5, 2, 5, 10	12	Med23
geneset_1669	0.01, 0.05, 0.1, 0.2, 0.5, 0.8, 1, 1.2, 1.5, 2, 5, 10	12	Nudt6
geneset_1670	0.01, 0.05, 0.1, 0.2, 0.5, 0.8, 1, 1.2, 1.5, 2, 5, 10	12	Cenpm
geneset_1671	0.01, 0.05, 0.1, 0.2, 0.5, 0.8, 1, 1.2, 1.5, 2, 5, 10	12	Ncoa4
geneset_1672	0.01, 0.05, 0.1, 0.2, 0.5, 0.8, 1, 1.2, 1.5, 2, 5, 10	12	Nolc1
geneset_1673	0.01, 0.05, 0.1, 0.2, 0.5, 0.8, 1, 1.2, 1.5, 2, 5, 10	12	Dctn6
geneset_1674	0.01, 0.05, 0.1, 0.2, 0.5, 0.8, 1, 1.2, 1.5, 2, 5, 10	12	Tstd2
geneset_1675	0.01, 0.05, 0.1, 0.2, 0.5, 0.8, 1, 1.2, 1.5, 2, 5, 10	12	Naa35
geneset_1676	0.01, 0.05, 0.1, 0.2, 0.5, 0.8, 1, 1.2, 1.5, 2, 5, 10	12	Rsad2
geneset_1677	0.05, 0.1, 0.2	12	Cmpk2
geneset_1678	0.01, 0.05, 0.1, 0.2, 0.5, 0.8, 1, 1.2, 1.5, 2, 5, 10	12	Ten1
geneset_1679	0.01, 0.05, 0.1, 0.2, 0.5, 0.8, 1, 1.2, 1.5, 2, 5, 10	12	Tymp
geneset_1680	0.01, 0.05, 0.1, 0.2, 0.5, 0.8, 1, 1.2, 1.5, 2, 5, 10	12	Washc3
geneset_1681	0.01, 0.05, 0.1, 0.2, 0.5, 0.8, 1, 1.2, 1.5, 2, 5, 10	12	5031439G07Rik
geneset_1682	0.01, 0.05, 0.1, 0.2, 0.5, 0.8, 1, 1.2, 1.5, 2, 5, 10	12	Nup50
geneset_1683	0.01, 0.05, 0.1, 0.2, 0.5, 0.8, 1, 1.2, 1.5, 2, 5, 10	12	Itfg2
geneset_1684	0.01, 0.05, 0.1, 0.2, 0.5, 0.8, 1, 1.2, 1.5, 2, 5, 10	12	Parpbp
geneset_1685	0.01, 0.05, 0.1, 0.2, 0.5, 0.8, 1, 1.2, 1.5, 2, 5, 10	12	Polr1e
geneset_1686	0.01, 0.05, 0.1, 0.2, 0.5, 0.8, 1, 1.2, 1.5, 2, 5, 10	12	Noa1
geneset_1687	0.01, 0.05, 0.1, 0.2, 0.5, 0.8, 1, 1.2, 1.5, 2, 5, 10	12	D5Ertd579e
geneset_1688	0.01, 0.05, 0.1, 0.2, 0.5, 0.8, 1, 1.2, 1.5, 2, 5, 10	12	Twnk
geneset_1689	0.01, 0.05, 0.1, 0.2, 0.5, 0.8, 1, 1.2, 1.5, 2, 5, 10	12	Lyar
geneset_1690	0.01, 0.05, 0.1, 0.2, 0.5, 0.8, 1, 1.2, 1.5, 2, 5, 10	12	Immt
geneset_1691	0.01, 0.05, 0.1, 0.2, 0.5, 0.8, 1, 1.2, 1.5, 2, 5, 10	12	Cfap99
geneset_1692	0.01, 0.05, 0.1, 0.2, 0.5, 0.8, 1, 1.2, 1.5, 2, 5, 10	12	Nop14
geneset_1693	0.01, 0.05, 0.1, 0.2, 0.5, 0.8, 1, 1.2, 1.5, 2, 5, 10	12	Pnpo
geneset_1694	0.01, 0.05, 0.1, 0.2, 0.5, 0.8, 1, 1.2, 1.5, 2, 5, 10	12	Gatad1
geneset_1695	0.01, 0.05, 0.1, 0.2, 0.5, 0.8, 1, 1.2, 1.5, 2, 5, 10	12	Pofut2
geneset_1696	0.01, 0.05, 0.1, 0.2, 0.5, 0.8, 1, 1.2, 1.5, 2, 5, 10	12	Gm11992
geneset_1697	0.01, 0.05, 0.1, 0.2, 0.5, 0.8, 1, 1.2, 1.5, 2, 5, 10	12	Umad1
geneset_1698	0.01, 0.05, 0.1, 0.2, 0.5, 0.8, 1, 1.2, 1.5, 2, 5, 10	12	Cwc25
geneset_1699	0.01, 0.05, 0.1, 0.2, 0.5, 0.8, 1, 1.2, 1.5, 2, 5, 10	12	Pter
geneset_1700	0.01, 0.05, 0.1, 0.2, 0.5, 0.8, 1, 1.2, 1.5, 2, 5, 10	12	Mrpl13
geneset_1701	0.01, 0.05, 0.1, 0.2, 0.5, 0.8, 1, 1.2, 1.5, 2, 5, 10	12	Selenon
geneset_1702	0.01, 0.05, 0.1, 0.2, 0.5, 0.8, 1, 1.2, 1.5, 2, 5, 10	12	Rpp30
geneset_1703	0.01, 0.05, 0.1, 0.2, 0.5, 0.8, 1, 1.2, 1.5, 2, 5, 10	12	Acot13
geneset_1704	0.01, 0.05, 0.1, 0.2, 0.5, 0.8, 1, 1.2, 1.5, 2, 5, 10	12	Ino80b
geneset_1705	0.01, 0.05, 0.1, 0.2, 0.5, 0.8, 1, 1.2, 1.5, 2, 5, 10	12	Knop1
geneset_1706	0.01, 0.05, 0.1, 0.2, 0.5, 0.8, 1, 1.2, 1.5, 2, 5, 10	12	Intu
geneset_1707	0.01, 0.05, 0.1, 0.2, 0.5, 0.8, 1, 1.2, 1.5, 2, 5, 10	12	Mettl9
geneset_1708	0.01, 0.05, 0.1, 0.2, 0.5, 0.8, 1, 1.2, 1.5, 2, 5, 10	12	Rrp7a
geneset_1709	0.01, 0.05, 0.1, 0.2, 0.5, 0.8, 1, 1.2, 1.5, 2, 5, 10	12	Ino80c
geneset_1710	0.01, 0.05, 0.1, 0.2, 0.5, 0.8, 1, 1.2, 1.5, 2, 5, 10	12	Gtf3c4
geneset_1711	0.01, 0.05, 0.1, 0.2, 0.5, 0.8, 1, 1.2, 1.5, 2, 5, 10	12	Aasdhppt
geneset_1712	0.01, 0.05, 0.1, 0.2, 0.5, 0.8, 1, 1.2, 1.5, 2, 5, 10	12	Fam199x
geneset_1713	10	12	Atg13
geneset_1714	0.01, 0.05, 0.1, 0.2, 0.5, 0.8, 1, 1.2, 1.5, 2, 5, 10	12	Unc50
geneset_1715	2, 5, 10	12	Rrp8
geneset_1716	0.01, 0.05, 0.1, 0.2, 0.5, 0.8, 1, 1.2, 1.5, 2, 5, 10	12	Nup54
geneset_1717	0.01, 0.05, 0.1, 0.2, 0.5, 0.8, 1, 1.2, 1.5, 2, 5, 10	12	Cnot11
geneset_1718	0.01, 0.05, 0.1, 0.2, 0.5, 0.8, 1, 1.2, 1.5, 2, 5, 10	12	Pex3
geneset_1719	0.01, 0.05, 0.1, 0.2, 0.5, 0.8, 1, 1.2, 1.5, 2, 5, 10	12	Cdc123
geneset_1720	0.01, 0.05, 0.1, 0.2, 0.5, 0.8, 1, 1.2, 1.5, 2, 5, 10	12	Gm20517
geneset_1720	0.01, 0.05, 0.1, 0.2, 0.5, 0.8, 1, 1.2, 1.5, 2, 5, 10	12	Med20
geneset_1721	0.01, 0.05, 0.1, 0.2, 0.5, 0.8, 1, 1.2, 1.5, 2, 5, 10	12	Ints13
geneset_1722	0.01, 0.05, 0.1, 0.2, 0.5, 0.8, 1, 1.2, 1.5, 2, 5, 10	12	Yod1
geneset_1723	0.01, 0.05, 0.1, 0.2, 0.5, 0.8, 1, 1.2, 1.5, 2, 5, 10	12	Timmdc1
geneset_1724	0.01, 0.05, 0.1, 0.2, 0.5, 0.8, 1, 1.2, 1.5, 2, 5, 10	12	Yars2
geneset_1725	0.01, 0.05, 0.1, 0.2, 0.5, 0.8, 1, 1.2, 1.5, 2, 5, 10	12	Ccdc77
geneset_1726	0.01, 0.05, 0.1, 0.2, 0.5, 0.8, 1, 1.2, 1.5, 2, 5, 10	12	Dohh
geneset_1727	0.01, 0.05, 0.1, 0.2, 0.5, 0.8, 1, 1.2, 1.5, 2, 5, 10	12	Ndufa7
geneset_1728	0.01, 0.05, 0.1, 0.2, 0.5, 0.8, 1, 1.2, 1.5, 2, 5, 10	12	Mrpl55
geneset_1729	0.01, 0.05, 0.1, 0.2, 0.5, 0.8, 1, 1.2, 1.5, 2, 5, 10	12	Timm29
geneset_1730	0.01, 0.05, 0.1, 0.2, 0.5, 0.8, 1, 1.2, 1.5, 2, 5, 10	12	Bcl10
geneset_1731	0.01, 0.05, 0.1, 0.2, 0.5, 0.8, 1, 1.2, 1.5, 2, 5, 10	12	Zmynd19
geneset_1732	0.01, 0.05, 0.1, 0.2, 0.5, 0.8, 1, 1.2, 1.5, 2, 5, 10	12	Ei24
geneset_1733	0.01, 0.05, 0.1, 0.2, 0.5, 0.8, 1, 1.2, 1.5, 2, 5, 10	12	Lin52
geneset_1734	0.5, 0.8, 1, 1.2, 1.5, 2, 5, 10	12	Nol10
geneset_1735	0.01, 0.05, 0.1, 0.2, 0.5, 0.8, 1, 1.2, 1.5, 2, 5, 10	12	Scfd2
geneset_1736	0.01, 0.05, 0.1, 0.2, 0.5, 0.8, 1, 1.2, 1.5, 2, 5, 10	12	Ndufb2
geneset_1737	0.01, 0.05, 0.1, 0.2, 0.5, 0.8, 1, 1.2, 1.5, 2, 5, 10	12	Etfdh
geneset_1738	0.05, 0.1, 0.2, 0.8, 1, 1.5, 2, 5, 10	12	Gskip
geneset_1739	0.01, 0.05, 0.1, 0.2, 0.5, 0.8, 1, 1.2, 1.5, 2, 5, 10	12	Gm2a
geneset_1740	0.01, 0.05, 0.1, 0.2, 0.5, 0.8, 1, 1.2, 1.5, 2, 5, 10	12	Lipt1
geneset_1741	0.01, 0.05, 0.1, 0.2, 0.5, 0.8, 1, 1.2, 1.5, 2, 5, 10	12	Tmem43
geneset_1742	0.01, 0.05, 0.1, 0.2, 0.5, 0.8, 1, 1.2, 1.5, 2, 5, 10	12	Kics2
geneset_1743	0.01, 0.05, 0.1, 0.2, 0.5, 0.8, 1, 1.2, 1.5, 2, 5, 10	12	Tsr2
geneset_1744	0.01, 0.05, 0.1, 0.2, 0.5, 0.8, 1, 1.2, 1.5, 2, 5, 10	12	Ccdc115
geneset_1745	0.01, 0.05, 0.1, 0.2, 0.5, 0.8, 1, 1.2, 1.5, 2, 5, 10	12	Cdk5rap3
geneset_1746	0.01, 0.05, 0.1, 0.2, 0.5, 0.8, 1, 1.2, 1.5, 2, 5, 10	12	Scai
geneset_1747	0.01, 0.05, 0.1, 0.2, 0.5, 0.8, 1, 1.2, 1.5, 2, 5, 10	12	Nuf2
geneset_1748	0.01, 0.05, 0.1, 0.2, 0.5, 0.8, 1, 1.2, 1.5, 2, 5, 10	12	Psmd8
geneset_1749	0.01, 0.05, 0.1, 0.2, 0.5, 0.8, 1, 1.2, 1.5, 2, 5, 10	12	Nop53
geneset_1750	0.01, 0.05, 0.1, 0.2, 0.5, 0.8, 1, 1.2, 1.5, 2, 5, 10	12	Ccdc97
geneset_1751	0.01, 0.05, 0.1, 0.2, 0.5, 0.8, 1, 1.2, 1.5, 2, 5, 10	12	Cript
geneset_1752	0.01, 0.05, 0.1, 0.2, 0.5, 0.8, 1, 1.2, 1.5, 2, 5, 10	12	Vipas39
geneset_1753	0.01, 0.05, 0.1, 0.2, 0.5, 0.8, 1, 1.2, 1.5, 2, 5, 10	12	Actmap
geneset_1754	0.01, 0.05, 0.1, 0.2, 0.5, 0.8, 1, 1.2, 1.5, 2, 5, 10	12	Uqcrb
geneset_1755	0.01, 0.05, 0.1, 0.2, 0.5, 0.8, 1, 1.2, 1.5, 2, 5, 10	12	Tmem147
geneset_1756	0.01, 0.05, 0.1, 0.2, 0.5, 0.8, 1, 1.2, 1.5, 2, 5, 10	12	Dpagt1
geneset_1757	0.01, 0.05, 0.1, 0.2, 0.5, 0.8, 1, 1.2, 1.5, 2, 5, 10	12	Cope
geneset_1758	0.01, 0.05, 0.1, 0.2, 0.5, 0.8, 1, 1.2, 1.5, 2, 5, 10	12	Prrc1
geneset_1759	1.2, 1.5, 5, 10	12	Slc25a46
geneset_1760	0.01, 0.05, 0.1, 0.2, 0.5, 0.8, 1, 1.2, 1.5, 2, 5, 10	12	Msto1
geneset_1761	0.01, 0.05, 0.1, 0.2, 0.5, 0.8, 1, 1.2, 1.5, 2, 5, 10	12	Trit1
geneset_1762	10	12	M1ap
geneset_1763	0.01, 0.05, 0.1, 0.2, 0.5, 0.8, 1, 1.2, 1.5, 2, 5, 10	12	Tssc4
geneset_1764	0.01, 0.05, 0.1, 0.2, 0.5, 0.8, 1, 1.2, 1.5, 2, 5, 10	12	Hps6
geneset_1765	0.01, 0.05, 0.1, 0.2, 0.5, 0.8, 1, 1.2, 1.5, 2, 5, 10	12	Acrbp
geneset_1766	0.01, 0.05, 0.1, 0.2, 0.5, 0.8, 1, 1.2, 1.5, 2, 5, 10	12	Rnmt
geneset_1767	0.01, 0.05, 0.1, 0.2, 0.5, 0.8, 1, 1.2, 1.5, 2, 5, 10	12	Mrs2
geneset_1768	0.01, 0.05, 0.1, 0.2, 0.5, 0.8, 1, 1.2, 1.5, 2, 5, 10	12	Akip1
geneset_1769	5, 10	12	Anapc16
geneset_1770	0.01, 0.05, 0.1, 0.2, 0.5, 0.8, 1, 1.2, 1.5, 2, 5, 10	12	Apof
geneset_1771	0.01, 0.05, 0.1, 0.2, 0.5, 0.8, 1, 1.2, 1.5, 2, 5, 10	12	Arl6ip4
geneset_1772	0.01, 0.05, 0.1, 0.2, 0.5, 0.8, 1, 1.2, 1.5, 2, 5, 10	12	Atg101
geneset_1773	0.01, 0.05, 0.1, 0.2, 0.5, 0.8, 1, 1.2, 1.5, 2, 5, 10	12	Atp5me
geneset_1774	0.01, 0.05, 0.1, 0.2, 0.5, 0.8, 1, 1.2, 1.5, 2, 5, 10	12	Blcap
geneset_1775	10	12	Borcs6
geneset_1776	0.01, 0.05, 0.1, 0.2, 0.5, 0.8, 1, 1.2, 1.5, 2, 5, 10	12	Borcs7
geneset_1777	0.01, 0.05, 0.1, 0.2, 0.5, 0.8, 1, 1.2, 1.5, 2, 5, 10	12	Capzb
geneset_1778	0.01, 0.05, 0.1, 0.2, 0.5, 0.8, 1, 1.2, 1.5, 2, 5, 10	12	Ccdc125
geneset_1779	10	12	Ccdc18
geneset_1780	0.01, 0.05, 0.1, 0.2, 0.5, 0.8, 1, 1.2, 1.5, 2, 5, 10	12	Ccdc73
geneset_1781	0.01, 0.05, 0.1, 0.2, 0.5, 0.8, 1, 1.2, 1.5, 2, 5, 10	12	Cd2bp2
geneset_1782	0.01, 0.05, 0.1, 0.2, 0.5, 0.8, 1, 1.2, 1.5, 2, 5, 10	12	Cdipt
geneset_1783	0.01, 0.05, 0.1, 0.2, 0.5, 0.8, 1, 1.2, 1.5, 2, 5, 10	12	Cenpw
geneset_1784	0.01, 0.05, 0.1, 0.2, 0.5, 0.8, 1, 1.2, 1.5, 2, 5, 10	12	Cfap45
geneset_1785	0.01, 0.05, 0.1, 0.2, 0.5, 0.8, 1, 1.2, 1.5, 2, 5, 10	12	Cga
geneset_1786	0.01, 0.05, 0.1, 0.2, 0.5, 0.8, 1, 1.2, 1.5, 2, 5, 10	12	Cops9
geneset_1786	0.01, 0.05, 0.1, 0.2, 0.5, 0.8, 1, 1.2, 1.5, 2, 5, 10	12	Gm31328
geneset_1787	0.01, 0.05, 0.1, 0.2, 0.5, 0.8, 1, 1.2, 1.5, 2, 5, 10	12	Crcp
geneset_1788	0.01, 0.05, 0.1, 0.2, 0.5, 0.8, 1, 1.2, 1.5, 2, 5, 10	12	Ddit3
geneset_1789	0.01, 0.05, 0.1, 0.2, 0.5, 0.8, 1, 1.2, 1.5, 2, 5, 10	12	Dpm2
geneset_1790	5, 10	12	Edc4
geneset_1791	0.01, 0.05, 0.1, 0.2, 0.5, 0.8, 1, 1.2, 1.5, 2, 5, 10	12	Emc6
geneset_1792	0.01, 0.05, 0.1, 0.2, 0.5, 0.8, 1, 1.2, 1.5, 2, 5, 10	12	Ess2
geneset_1793	0.01, 0.05, 0.1, 0.2, 0.5, 0.8, 1, 1.2, 1.5, 2, 5, 10	12	Fam241a
geneset_1794	0.01, 0.05, 0.1, 0.2, 0.5, 0.8, 1, 1.2, 1.5, 2, 5, 10	12	Fbxo22
geneset_1795	0.01, 0.05, 0.1, 0.2, 0.5, 0.8, 1, 1.2, 1.5, 2, 5, 10	12	Fis1
geneset_1796	0.01, 0.05, 0.1, 0.2, 0.5, 0.8, 1, 1.2, 1.5, 2, 5, 10	12	G0s2
geneset_1797	0.01, 0.05, 0.1, 0.2, 0.5, 0.8, 1, 1.2, 1.5, 2, 5, 10	12	Gadd45gip1
geneset_1798	0.01, 0.05, 0.1, 0.2, 0.5, 0.8, 1, 1.2, 1.5, 2, 5, 10	12	Gchfr
geneset_1799	0.01, 0.05, 0.1, 0.2, 0.5, 0.8, 1, 1.2, 1.5, 2, 5, 10	12	Gne
geneset_1800	0.01, 0.05, 0.1, 0.2, 0.5, 0.8, 1, 1.2, 1.5, 2, 5, 10	12	Gnrh1
geneset_1801	0.01, 0.05, 0.1, 0.2, 0.5, 0.8, 1, 1.2, 1.5, 2, 5, 10	12	Heca
geneset_1802	0.01, 0.05, 0.1, 0.2, 0.5, 0.8, 1, 1.2, 1.5, 2, 5, 10	12	Hopx
geneset_1803	0.01, 0.05, 0.1, 0.2, 0.5, 0.8, 1, 1.2, 1.5, 2, 5, 10	12	Il34
geneset_1804	0.01, 0.05, 0.1, 0.2, 0.5, 0.8, 1, 1.2, 1.5, 2, 5, 10	12	Inip
geneset_1805	0.01, 0.05, 0.1, 0.2, 0.5, 0.8, 1, 1.2, 1.5, 2, 5, 10	12	Ino80e
geneset_1806	1.5, 2, 5, 10	12	Ints5
geneset_1807	10	12	6430548M08Rik
geneset_1808	0.01, 0.05, 0.1, 0.2, 0.5, 0.8, 1, 1.2, 1.5, 2, 5, 10	12	Lamtor5
geneset_1809	0.01, 0.05, 0.1, 0.2, 0.5, 0.8, 1, 1.2, 1.5, 2, 5, 10	12	4931406C07Rik
geneset_1810	0.01, 0.05, 0.1, 0.2, 0.5, 0.8, 1, 1.2, 1.5, 2, 5, 10	12	Rimoc1
geneset_1811	0.01, 0.05, 0.1, 0.2, 0.5, 0.8, 1, 1.2, 1.5, 2, 5, 10	12	Shoc1
geneset_1812	0.01, 0.05, 0.1, 0.2, 0.5, 0.8, 1, 1.2, 1.5, 2, 5, 10	12	Gm4131
geneset_1813	0.01, 0.05, 0.1, 0.2, 0.5, 0.8, 1, 1.2, 1.5, 2, 5, 10	12	2700062C07Rik
geneset_1813	0.01, 0.05, 0.1, 0.2, 0.5, 0.8, 1, 1.2, 1.5, 2, 5, 10	12	Gm9182
geneset_1814	0.01, 0.05, 0.1, 0.2, 0.5, 0.8, 1, 1.2, 1.5, 2, 5, 10	12	Mzt1
geneset_1815	0.01, 0.05, 0.1, 0.2, 0.5, 0.8, 1, 1.2, 1.5, 2, 5, 10	12	Ndufs2
geneset_1816	0.01, 0.05, 0.1, 0.2, 0.5, 0.8, 1, 1.2, 1.5, 2, 5, 10	12	Ndufs7
geneset_1817	0.01, 0.05, 0.1, 0.2, 0.5, 0.8, 1, 1.2, 1.5, 2, 5, 10	12	Ostn
geneset_1818	1.5, 2, 5, 10	12	Palb2
geneset_1819	0.01, 0.05, 0.1, 0.2, 0.5, 0.8, 1, 1.2, 1.5, 2, 5, 10	12	Pex19
geneset_1820	0.01, 0.05, 0.1, 0.2, 0.5, 0.8, 1, 1.2, 1.5, 2, 5, 10	12	Pgs1
geneset_1821	0.01, 0.05, 0.1, 0.2, 0.5, 0.8, 1, 1.2, 1.5, 2, 5, 10	12	Cimap3
geneset_1822	0.01, 0.05, 0.1, 0.2, 0.5, 0.8, 1, 1.2, 1.5, 2, 5, 10	12	Pof1b
geneset_1823	0.01, 0.05, 0.1, 0.2, 0.5, 0.8, 1, 1.2, 1.5, 2, 5, 10	12	Pou2af1
geneset_1824	0.01, 0.05, 0.1, 0.2, 0.5, 0.8, 1, 1.2, 1.5, 2, 5, 10	12	Ppcs
geneset_1825	0.01, 0.05, 0.1, 0.2, 0.5, 0.8, 1, 1.2, 1.5, 2, 5, 10	12	Prkrip1
geneset_1826	0.01, 0.05, 0.1, 0.2, 0.5, 0.8, 1, 1.2, 1.5, 2, 5, 10	12	Proser2
geneset_1827	0.01, 0.05, 0.1, 0.2, 0.5, 0.8, 1, 1.2, 1.5, 2, 5, 10	12	Rad52
geneset_1828	0.01, 0.05, 0.1, 0.2, 0.5, 0.8, 1, 1.2, 1.5, 2, 5, 10	12	Rhno1
geneset_1829	0.01, 0.05, 0.1, 0.2, 0.5, 0.8, 1, 1.2, 1.5, 2, 5, 10	12	Rps28
geneset_1830	0.01, 0.05, 0.1, 0.2, 0.5, 0.8, 1, 1.2, 1.5, 2, 5, 10	12	Sap30bp
geneset_1831	0.01, 0.05, 0.1, 0.2, 0.5, 0.8, 1, 1.2, 1.5, 2, 5, 10	12	Saysd1
geneset_1832	0.01, 0.05, 0.1, 0.2, 0.5, 0.8, 1, 1.2, 1.5, 2, 5, 10	12	Sdhaf4
geneset_1833	0.01, 0.05, 0.1, 0.2, 0.5, 0.8, 1, 1.2, 1.5, 2, 5, 10	12	Ska3
geneset_1834	0.01, 0.05, 0.1, 0.2, 0.5, 0.8, 1, 1.2, 1.5, 2, 5, 10	12	Sln
geneset_1835	0.01, 0.05, 0.1, 0.2, 0.5, 0.8, 1, 1.2, 1.5, 2, 5, 10	12	Slu7
geneset_1836	10	12	Smchd1
geneset_1837	0.01, 0.05, 0.1, 0.2, 0.5, 0.8, 1, 1.2, 1.5, 2, 5, 10	12	Smpx
geneset_1838	0.01, 0.05, 0.1, 0.2, 0.5, 0.8, 1, 1.2, 1.5, 2, 5, 10	12	Srek1ip1
geneset_1839	0.01, 0.05, 0.1, 0.2, 0.5, 0.8, 1, 1.2, 1.5, 2, 5, 10	12	Stbd1
geneset_1840	0.01, 0.05, 0.1, 0.2, 0.5, 0.8, 1, 1.2, 1.5, 2, 5, 10	12	Surf2
geneset_1841	0.01, 0.05, 0.1, 0.2, 0.5, 0.8, 1, 1.2, 1.5, 2, 5, 10	12	Svip
geneset_1842	0.01, 0.05, 0.1, 0.2, 0.5, 0.8, 1, 1.2, 1.5, 2, 5, 10	12	Tex261
geneset_1843	0.01, 0.05, 0.1, 0.2, 0.5, 0.8, 1, 1.2, 1.5, 2, 5, 10	12	Tex30
geneset_1844	0.01, 0.05, 0.1, 0.2, 0.5, 0.8, 1, 1.2, 1.5, 2, 5, 10	12	Tfg
geneset_1845	0.01, 0.05, 0.1, 0.2, 0.5, 0.8, 1, 1.2, 1.5, 2, 5, 10	12	Gm14200
geneset_1845	0.01, 0.05, 0.1, 0.2, 0.5, 0.8, 1, 1.2, 1.5, 2, 5, 10	12	Tma7
geneset_1845	0.01, 0.05, 0.1, 0.2, 0.5, 0.8, 1, 1.2, 1.5, 2, 5, 10	12	Tma7-ps
geneset_1846	0.01, 0.05, 0.1, 0.2, 0.5, 0.8, 1, 1.2, 1.5, 2, 5, 10	12	Tmem175
geneset_1847	0.01, 0.05, 0.1, 0.2, 0.5, 0.8, 1, 1.2, 1.5, 2, 5, 10	12	Tmem259
geneset_1848	0.01, 0.05, 0.1, 0.2, 0.5, 0.8, 1, 1.2, 1.5, 2, 5, 10	12	Tmem269
geneset_1849	0.01, 0.05, 0.1, 0.2, 0.5, 0.8, 1, 1.2, 1.5, 2, 5, 10	12	Tmem70
geneset_1850	0.01, 0.05, 0.1, 0.2, 0.5, 0.8, 1, 1.2, 1.5, 2, 5, 10	12	Tpgs2
geneset_1851	0.01, 0.05, 0.1, 0.2, 0.5, 0.8, 1, 1.2, 1.5, 2, 5, 10	12	Trdmt1
geneset_1852	0.01, 0.05, 0.1, 0.2, 0.5, 0.8, 1, 1.2, 1.5, 2, 5, 10	12	Tsfm
geneset_1853	5, 10	12	Ttc27
geneset_1854	0.01, 0.05, 0.1, 0.2, 0.5, 0.8, 1, 1.2, 1.5, 2, 5, 10	12	Vrtn
geneset_1855	0.01, 0.05, 0.1, 0.2, 0.5, 0.8, 1, 1.2, 1.5, 2, 5, 10	12	Gm57851
geneset_1855	0.01, 0.05, 0.1, 0.2, 0.5, 0.8, 1, 1.2, 1.5, 2, 5, 10	12	Vta1
geneset_1856	0.01, 0.05, 0.1, 0.2, 0.5, 0.8, 1, 1.2, 1.5, 2, 5, 10	12	Zcchc4
geneset_1857	0.01, 0.05, 0.1, 0.2, 0.5, 0.8, 1, 1.2, 1.5, 2, 5, 10	12	Zdbf2
geneset_1858	0.01, 0.05, 0.1, 0.2, 0.5, 0.8, 1, 1.2, 1.5, 2, 5, 10	13	2810459M11Rik
geneset_1858	0.01, 0.05, 0.1, 0.2, 0.5, 0.8, 1, 1.2, 1.5, 2, 5, 10	13	Spata3
geneset_1859	0.01, 0.05, 0.1, 0.2, 0.5, 0.8, 1, 1.2, 1.5, 2, 5, 10	13	Atp5mg
geneset_1860	0.01, 0.05, 0.1, 0.2, 0.5, 0.8, 1, 1.2, 1.5, 2, 5, 10	13	Omp
geneset_1861	0.01, 0.05, 0.1, 0.2, 0.5, 0.8, 1, 1.2, 1.5, 2, 5, 10	13	Tmem69
geneset_1862	0.01, 0.05, 0.1, 0.2, 0.5, 0.8, 1, 1.2, 1.5, 2, 5, 10	13	C130074G19Rik
geneset_1863	0.01, 0.05, 0.1, 0.2, 0.5, 0.8, 1, 1.2, 1.5, 2, 5, 10	13	Csf1
geneset_1864	0.01, 0.05, 0.1, 0.2, 0.5, 0.8, 1, 1.2, 1.5, 2, 5, 10	13	Ier3ip1
geneset_1865	0.01, 0.05, 0.1, 0.2, 0.5, 0.8, 1, 1.2, 1.5, 2, 5, 10	13	Uqcrh
geneset_1866	0.01, 0.05, 0.1, 0.2, 0.5, 0.8, 1, 1.2, 1.5, 2, 5, 10	13	4833439L19Rik
geneset_1867	0.01, 0.05, 0.1, 0.2, 0.5, 0.8, 1, 1.2, 1.5, 2, 5, 10	13	Ggct
geneset_1868	0.01, 0.05, 0.1, 0.2, 0.5, 0.8, 1, 1.2, 1.5, 2, 5, 10	13	Tmem65
geneset_1869	0.01, 0.05, 0.1, 0.2, 0.5, 0.8, 1, 1.2, 1.5, 2, 5, 10	13	Cox7b
geneset_1869	0.01, 0.05, 0.1, 0.2, 0.5, 0.8, 1, 1.2, 1.5, 2, 5, 10	13	Cox7b2
geneset_1869	0.01, 0.05, 0.1, 0.2, 0.5, 0.8, 1, 1.2, 1.5, 2, 5, 10	13	Gm34303
geneset_1870	0.01, 0.05, 0.1, 0.2, 0.5, 0.8, 1, 1.2, 1.5, 2, 5, 10	13	Anapc13
geneset_1871	5	13	Pelp1
geneset_1872	0.01, 0.05, 0.1, 0.2, 0.5, 0.8, 1, 1.2, 1.5, 2, 5, 10	13	Hirip3
geneset_1873	0.01, 0.05, 0.1, 0.2, 0.5, 0.8, 1, 1.2, 1.5, 2, 5, 10	13	Rrp1
geneset_1873	0.01, 0.05, 0.1, 0.2, 0.5, 0.8, 1, 1.2, 1.5, 2, 5, 10	13	Rrp1b
geneset_1875	0.01, 0.05, 0.1, 0.2, 0.5, 0.8, 1, 1.2, 1.5, 2, 5, 10	13	Mettl24
geneset_1876	0.01, 0.05, 0.1, 0.2, 0.5, 0.8, 1, 1.2, 1.5, 2, 5, 10	13	Sf3b5
geneset_1877	0.01, 0.05, 0.1, 0.2, 0.5, 0.8, 1, 1.2, 1.5, 2, 5, 10	13	Spp2
geneset_1878	0.01, 0.05, 0.1, 0.2, 0.5, 0.8, 1, 1.2, 1.5, 2, 5, 10	13	Nupr1
geneset_1878	0.01, 0.05, 0.1, 0.2, 0.5, 0.8, 1, 1.2, 1.5, 2, 5, 10	13	Nupr2
geneset_1879	0.01, 0.05, 0.1, 0.2, 0.5, 0.8, 1, 1.2, 1.5, 2, 5, 10	13	Meig1
geneset_1880	0.01, 0.05, 0.1, 0.2, 0.5, 0.8, 1, 1.2, 1.5, 2, 5, 10	13	Gm6025
geneset_1880	0.01, 0.05, 0.1, 0.2, 0.5, 0.8, 1, 1.2, 1.5, 2, 5, 10	13	Rpl38
geneset_1881	0.01, 0.05, 0.1, 0.2, 0.5, 0.8, 1, 1.2, 1.5, 2, 5, 10	13	Ly6g5b
geneset_1882	0.01, 0.05, 0.1, 0.2, 0.5, 0.8, 1, 1.2, 1.5, 2, 5, 10	13	Ccdc51
geneset_1883	0.01, 0.05, 0.1, 0.2, 0.5, 0.8, 1, 1.2, 1.5, 2, 5, 10	13	Bcas2
geneset_1884	0.01, 0.05, 0.1, 0.2, 0.5, 0.8, 1, 1.2, 1.5, 2, 5, 10	13	Gss
geneset_1885	0.01, 0.05, 0.1, 0.2, 0.5, 0.8, 1, 1.2, 1.5, 2, 5, 10	13	Tcaim
geneset_1886	0.01, 0.05, 0.1, 0.2, 0.5, 0.8, 1, 1.2, 1.5, 2, 5, 10	13	Pex2
geneset_1887	0.01, 0.05, 0.1, 0.2, 0.5, 0.8, 1, 1.2, 1.5, 2, 5, 10	13	Trappc8
geneset_1888	0.01, 0.05, 0.1, 0.2, 0.5, 0.8, 1, 1.2, 1.5, 2, 5, 10	13	Pigu
geneset_1889	10	13	Cep192
geneset_1890	0.01, 0.05, 0.1, 0.2, 0.5, 0.8, 1, 1.2, 1.5, 2, 5, 10	13	Gtf3c5
geneset_1891	0.01, 0.05, 0.1, 0.2, 0.5, 0.8, 1, 1.2, 1.5, 2, 5, 10	13	Nelfb
geneset_1892	0.01, 0.05, 0.1, 0.2, 0.5, 0.8, 1, 1.2, 1.5, 2, 5, 10	13	Umps
geneset_1893	0.01, 0.05, 0.1, 0.2, 0.5, 0.8, 1, 1.2, 1.5, 2, 5, 10	13	Dolk
geneset_1894	0.01, 0.05, 0.1, 0.2, 0.5, 0.8, 1, 1.2, 1.5, 2, 5, 10	13	Acp1
geneset_1895	0.01, 0.05, 0.1, 0.2, 0.5, 0.8, 1, 1.2, 1.5, 2, 5, 10	13	Gm10224
geneset_1895	0.01, 0.05, 0.1, 0.2, 0.5, 0.8, 1, 1.2, 1.5, 2, 5, 10	13	Rpl15
geneset_1896	0.01, 0.05, 0.1, 0.2, 0.5, 0.8, 1, 1.2, 1.5, 2, 5, 10	13	Sdha
geneset_1897	0.01, 0.05, 0.1, 0.2, 0.5, 0.8, 1, 1.2, 1.5, 2, 5, 10	13	Tpp1
geneset_1898	0.01, 0.05, 0.1, 0.2, 0.5, 0.8, 1, 1.2, 1.5, 2, 5, 10	13	Yipf3
geneset_1899	0.1, 0.2, 0.5, 0.8, 1, 1.2, 1.5, 2, 5, 10	13	Ccdc170
geneset_1899	0.1, 0.2, 0.5, 0.8, 1, 1.2, 1.5, 2, 5, 10	13	Tex21
geneset_1900	0.01, 0.05, 0.1, 0.2, 0.5, 0.8, 1, 1.2, 1.5, 2, 5, 10	13	Sf3b2
geneset_1901	0.01, 0.05, 0.1, 0.2, 0.5, 0.8, 1, 1.2, 1.5, 2, 5, 10	13	Coa6
geneset_1902	0.01, 0.05, 0.1, 0.2, 0.5, 0.8, 1, 1.2, 1.5, 2, 5, 10	13	Nsl1
geneset_1903	0.01, 0.05, 0.1, 0.2, 0.5, 0.8, 1, 1.2, 1.5, 2, 5, 10	13	Katnip
geneset_1904	0.01, 0.05, 0.1, 0.2, 0.5, 0.8, 1, 1.2, 1.5, 2, 5, 10	13	Ecsit
geneset_1905	0.01, 0.05, 0.1, 0.2, 0.5, 0.8, 1, 1.2, 1.5, 2, 5, 10	13	Alg1
geneset_1906	0.01, 0.05, 0.1, 0.2, 0.5, 0.8, 1, 1.2, 1.5, 2, 5, 10	13	Ap5z1
geneset_1907	0.01, 0.05, 0.1, 0.2, 0.5, 0.8, 1, 1.2, 1.5, 2, 5, 10	13	Tha1
geneset_1908	0.01, 0.05, 0.1, 0.2, 0.5, 0.8, 1, 1.2, 1.5, 2, 5, 10	13	Crym
geneset_1909	0.01, 0.05, 0.1, 0.2, 0.5, 0.8, 1, 1.2, 1.5, 2, 5, 10	13	Crlf3
geneset_1910	0.01, 0.05, 0.1, 0.2, 0.5, 0.8, 1, 1.2, 1.5, 2, 5, 10	13	Utp6
geneset_1911	0.01, 0.05, 0.1, 0.2, 0.5, 0.8, 1, 1.2, 1.5, 2, 5, 10	13	5730455P16Rik
geneset_1912	0.01, 0.05, 0.1, 0.2, 0.5, 0.8, 1, 1.2, 1.5, 2, 5, 10	13	Pigq
geneset_1913	0.01, 0.05, 0.1, 0.2, 0.5, 0.8, 1, 1.2, 1.5, 2, 5, 10	13	Nbas
geneset_1914	0.01, 0.05, 0.1, 0.2, 0.5, 0.8, 1, 1.2, 1.5, 2, 5, 10	13	Supt4a
geneset_1914	0.01, 0.05, 0.1, 0.2, 0.5, 0.8, 1, 1.2, 1.5, 2, 5, 10	13	Supt4b
geneset_1915	0.01, 0.05, 0.1, 0.2, 0.5, 0.8, 1, 1.2, 1.5, 2, 5, 10	13	4933427D14Rik
geneset_1916	0.01, 0.05, 0.1, 0.2, 0.5, 0.8, 1, 1.2, 1.5, 2, 5, 10	13	Pigl
geneset_1917	0.01, 0.05, 0.1, 0.2, 0.5, 0.8, 1, 1.2, 1.5, 2, 5, 10	13	Gm525
geneset_1918	0.01, 0.05, 0.1, 0.2, 0.5, 0.8, 1, 1.2, 1.5, 2, 5, 10	13	Tmem97
geneset_1919	0.01, 0.05, 0.1, 0.2, 0.5, 0.8, 1, 1.2, 1.5, 2, 5, 10	13	Slc50a1
geneset_1920	0.01, 0.05, 0.1, 0.2, 0.5, 0.8, 1, 1.2, 1.5, 2, 5, 10	13	Taf10
geneset_1921	0.01, 0.05, 0.1, 0.2, 0.5, 0.8, 1, 1.2, 1.5, 2, 5, 10	13	Rpa2
geneset_1921	0.01, 0.05, 0.1, 0.2, 0.5, 0.8, 1, 1.2, 1.5, 2, 5, 10	13	Rpa4
geneset_1922	5	13	Ift140
geneset_1923	0.01, 0.05, 0.1, 0.2, 0.5, 0.8, 1, 1.2, 1.5, 2, 5, 10	13	Pigp
geneset_1924	0.01, 0.05, 0.1, 0.2, 0.5, 0.8, 1, 1.2, 1.5, 2, 5, 10	13	Nip7
geneset_1925	0.01, 0.05, 0.1, 0.2, 0.5, 0.8, 1, 1.2, 1.5, 2, 5, 10	13	Icmt
geneset_1926	0.01, 0.05, 0.1, 0.2, 0.5, 0.8, 1, 1.2, 1.5, 2, 5, 10	13	Tmem234
geneset_1927	0.01, 0.05, 0.1, 0.2, 0.5, 0.8, 1, 1.2, 1.5, 2, 5, 10	13	Slx4ip
geneset_1928	0.01, 0.05, 0.1, 0.2, 0.5, 0.8, 1, 1.2, 1.5, 2, 5, 10	13	Mpi
geneset_1929	0.01, 0.05, 0.1, 0.2, 0.5, 0.8, 1, 1.2, 1.5, 2, 5, 10	13	Rrp36
geneset_1930	0.01, 0.05, 0.1, 0.2, 0.5, 0.8, 1, 1.2, 1.5, 2, 5, 10	13	Crls1
geneset_1931	0.01, 0.05, 0.1, 0.2, 0.5, 0.8, 1, 1.2, 1.5, 2, 5, 10	13	Ccdc162
geneset_1932	0.01, 0.05, 0.1, 0.2, 0.5, 0.8, 1, 1.2, 1.5, 2, 5, 10	13	Rpn1
geneset_1933	0.01, 0.05, 0.1, 0.2, 0.5, 0.8, 1, 1.2, 1.5, 2, 5, 10	13	Hmces
geneset_1934	0.05, 0.1, 0.2, 0.5, 0.8, 1, 1.2, 1.5, 2, 5, 10	13	Spdl1
geneset_1935	0.01, 0.05, 0.1, 0.2, 0.5, 0.8, 1, 1.2, 1.5, 2, 5, 10	13	Clpp
geneset_1936	0.01, 0.05, 0.1, 0.2, 0.5, 0.8, 1, 1.2, 1.5, 2, 5, 10	13	Smim15
geneset_1937	0.01, 0.05, 0.1, 0.2, 0.5, 0.8, 1, 1.2, 1.5, 2, 5, 10	13	Ndc1
geneset_1938	10	13	Rbm22
geneset_1940	0.01, 0.05, 0.1, 0.2, 0.5, 0.8, 1, 1.2, 1.5, 2, 5, 10	13	Mrpl1
geneset_1941	0.01, 0.05, 0.1, 0.2, 0.5, 0.8, 1, 1.2, 1.5, 2, 5, 10	13	Nploc4
geneset_1942	0.01, 0.05, 0.1, 0.2, 0.5, 0.8, 1, 1.2, 1.5, 2, 5, 10	13	Rrp12
geneset_1943	0.01, 0.05, 0.1, 0.2, 0.5, 0.8, 1, 1.2, 1.5, 2, 5, 10	13	Surf6
geneset_1944	0.01, 0.05, 0.1, 0.2, 0.5, 0.8, 1, 1.2, 1.5, 2, 5, 10	13	Uso1
geneset_1945	0.01, 0.05, 0.1, 0.2, 0.5, 0.8, 1, 1.2, 1.5, 2, 5, 10	13	Zc4h2
geneset_1946	0.01, 0.05, 0.1, 0.2, 0.5, 0.8, 1, 1.2, 1.5, 2, 5, 10	13	Ssna1
geneset_1947	0.01, 0.05, 0.1, 0.2, 0.5, 0.8, 1, 1.2, 1.5, 2, 5, 10	13	Pcif1
geneset_1948	0.01, 0.05, 0.1, 0.2, 0.5, 0.8, 1, 1.2, 1.5, 2, 5, 10	13	Mrps22
geneset_1949	0.01, 0.05, 0.1, 0.2, 0.5, 0.8, 1, 1.2, 1.5, 2, 5, 10	13	Ndufs6
geneset_1949	0.01, 0.05, 0.1, 0.2, 0.5, 0.8, 1, 1.2, 1.5, 2, 5, 10	13	Ndufs6b
geneset_1950	0.01, 0.05, 0.1, 0.2, 0.5, 0.8, 1, 1.2, 1.5, 2, 5, 10	13	Ndufb9
geneset_1951	0.01, 0.05, 0.1, 0.2, 0.5, 0.8, 1, 1.2, 1.5, 2, 5, 10	13	Sys1
geneset_1952	0.01, 0.05, 0.1, 0.2, 0.5, 0.8, 1, 1.2, 1.5, 2, 5, 10	13	Tmem218
geneset_1953	0.01, 5, 10	13	Rfwd3
geneset_1954	0.01, 0.05, 0.1, 0.2, 0.5, 0.8, 1, 1.2, 1.5, 2, 5, 10	13	Rad1
geneset_1955	0.01, 0.05, 0.1, 0.2, 0.5, 0.8, 1, 1.2, 1.5, 2, 5, 10	13	Trp53rka
geneset_1955	0.01, 0.05, 0.1, 0.2, 0.5, 0.8, 1, 1.2, 1.5, 2, 5, 10	13	Trp53rkb
geneset_1956	0.01, 0.05, 0.1, 0.2, 0.5, 0.8, 1, 1.2, 1.5, 2, 5, 10	13	Fancc
geneset_1957	0.01, 0.05, 0.1, 0.2, 0.5, 0.8, 1, 1.2, 1.5, 2, 5, 10	13	Epsti1
geneset_1958	0.01, 0.05, 0.1, 0.2, 0.5, 0.8, 1, 1.2, 1.5, 2, 5, 10	13	Trmt6
geneset_1959	0.01, 0.05, 0.1, 0.2, 0.5, 0.8, 1, 1.2, 1.5, 2, 5, 10	13	Rtf1
geneset_1960	0.01, 0.05, 0.1, 0.2, 0.5, 0.8, 1, 1.2, 1.5, 2, 5, 10	13	Galm
geneset_1961	0.01, 0.05, 0.1, 0.2, 0.5, 0.8, 1, 1.2, 1.5, 2, 5, 10	13	Lin9
geneset_1962	0.01, 0.05, 0.1, 0.2, 0.5, 0.8, 1, 1.2, 1.5, 2, 5, 10	13	Kptn
geneset_1963	0.01, 0.05, 0.1, 0.2, 0.5, 0.8, 1, 1.2, 1.5, 2, 5, 10	13	Knl1
geneset_1964	0.01, 0.05, 0.1, 0.2, 0.5, 0.8, 1, 1.2, 1.5, 2, 5, 10	13	Armc7
geneset_1965	0.01, 0.05, 0.1, 0.2, 0.5, 0.8, 1, 1.2, 1.5, 2, 5, 10	13	Alg3
geneset_1966	0.01, 0.05, 0.1, 0.2, 0.5, 0.8, 1, 1.2, 1.5, 2, 5, 10	13	Tmem201
geneset_1967	0.01, 0.05, 0.1, 0.2, 0.5, 0.8, 1, 1.2, 1.5, 2, 5, 10	13	Ttc17
geneset_1968	0.01, 0.05, 0.1, 0.2, 0.5, 0.8, 1, 1.2, 1.5, 2, 5, 10	13	Prpf18
geneset_1969	0.01, 0.05, 0.1, 0.2, 0.5, 0.8, 1, 1.2, 1.5, 2, 5, 10	13	Iqub
geneset_1970	0.01, 0.05, 0.1, 0.2, 0.5, 0.8, 1, 1.2, 1.5, 2, 5, 10	13	Mrnip
geneset_1971	0.01, 0.05, 0.1, 0.2, 0.5, 0.8, 1, 1.2, 1.5, 2, 5, 10	13	Cox17
geneset_1972	0.5, 0.8, 1, 1.2, 1.5, 2, 5, 10	13	Proser1
geneset_1973	10	13	Iws1
geneset_1974	0.01, 0.05, 0.1, 0.2, 0.5, 0.8, 1, 1.2, 1.5, 2, 5, 10	13	Gamt
geneset_1975	0.01, 0.05, 0.1, 0.2, 0.5, 0.8, 1, 1.2, 1.5, 2, 5, 10	13	1110059E24Rik
geneset_1975	0.01, 0.05, 0.1, 0.2, 0.5, 0.8, 1, 1.2, 1.5, 2, 5, 10	13	Gm54192
geneset_1976	0.01, 0.05, 0.1, 0.2, 0.5, 0.8, 1, 1.2, 1.5, 2, 5, 10	13	Zfp414
geneset_1977	0.01, 0.05, 0.1, 0.2, 0.5, 0.8, 1, 1.2, 1.5, 2, 5, 10	13	Krtcap2
geneset_1978	0.01, 0.05, 0.1, 0.2, 0.5, 0.8, 1, 1.2, 1.5, 2, 5, 10	13	Gosr2
geneset_1979	0.01, 0.05, 0.1, 0.2, 0.5, 0.8, 1, 1.2, 1.5, 2, 5, 10	13	Rsph3a
geneset_1979	0.01, 0.05, 0.1, 0.2, 0.5, 0.8, 1, 1.2, 1.5, 2, 5, 10	13	Rsph3b
geneset_1980	0.05, 0.1, 0.2, 0.5, 0.8, 1, 1.2, 1.5	13	Zup1
geneset_1981	0.01, 0.05, 0.1, 0.2, 0.5, 0.8, 1, 1.2, 1.5, 2, 5, 10	13	9130401M01Rik
geneset_1982	0.01, 0.05, 0.1, 0.2, 0.5, 0.8, 1, 1.2, 1.5, 2, 5, 10	13	Dhdds
geneset_1983	0.01, 0.05, 0.1, 0.2, 0.5, 0.8, 1, 1.2, 1.5, 2, 5, 10	13	Nup160
geneset_1984	0.01, 0.05, 0.1, 0.2, 0.5, 0.8, 1, 1.2, 1.5, 2, 5, 10	13	Tex11
geneset_1985	0.01, 0.05, 0.1, 0.2, 0.5, 0.8, 1, 1.2, 1.5, 2, 5, 10	13	Atp6v1d
geneset_1986	0.01, 0.05, 0.1, 0.2, 0.5, 0.8, 1, 1.2, 1.5, 2, 5, 10	13	Itgb1bp1
geneset_1987	0.01, 0.05, 0.1, 0.2, 0.5, 0.8, 1, 1.2, 1.5, 2, 5, 10	13	Ccdc174
geneset_1988	0.01, 0.05, 0.1, 0.2, 0.5, 0.8, 1, 1.2, 1.5, 2, 5, 10	13	Fbxo7
geneset_1989	0.01, 0.05, 0.1, 0.2, 0.5, 0.8, 1, 1.2, 1.5, 2, 5, 10	13	Gm4606
geneset_1989	0.01, 0.05, 0.1, 0.2, 0.5, 0.8, 1, 1.2, 1.5, 2, 5, 10	13	Ndufaf4
geneset_1990	0.01, 0.05, 0.1, 0.2, 0.5, 0.8, 1, 1.2, 1.5, 2, 5, 10	13	Mbtps2
geneset_1991	1.5, 2, 5, 10	13	Cmss1
geneset_1992	0.01, 0.05, 0.1, 0.2, 0.5, 0.8, 1, 1.2, 1.5, 2, 5, 10	13	Donson
geneset_1993	0.01, 0.05, 0.1, 0.2, 0.5, 0.8, 1, 1.2, 1.5, 2, 5, 10	13	Rpl13a
geneset_1994	0.01, 0.05, 0.1, 0.2, 0.5, 0.8, 1, 1.2, 1.5, 2, 5, 10	13	Ice1
geneset_1995	0.01, 0.05, 0.1, 0.2, 0.5, 0.8, 1, 1.2, 1.5, 2, 5, 10	13	Nol7
geneset_1996	0.01, 0.05, 0.1, 0.2, 0.5, 0.8, 1, 1.2, 1.5, 2, 5, 10	13	Rgp1
geneset_1997	0.01, 0.05, 0.1, 0.2, 0.5, 0.8, 1, 1.2, 1.5, 2, 5, 10	13	Tsnaxip1
geneset_1998	0.01, 0.05, 0.1, 0.2, 0.5, 0.8, 1, 1.2, 1.5, 2, 5, 10	13	Ctu2
geneset_1999	0.01, 0.05, 0.1, 0.2, 0.5, 0.8, 1, 1.2, 1.5, 2, 5, 10	13	Srfbp1
geneset_2001	0.01, 0.05, 0.1, 0.2, 0.5, 0.8, 1, 1.2, 1.5, 2, 5, 10	13	Mrpl24
geneset_2002	0.01, 0.05, 0.1, 0.2, 0.5, 0.8, 1, 1.2, 1.5, 2, 5, 10	13	Tbc1d19
geneset_2003	0.01, 0.05, 0.1, 0.2, 0.5, 0.8, 1, 1.2, 1.5, 2, 5, 10	13	Tysnd1
geneset_2004	0.01, 0.05, 0.1, 0.2, 0.5, 0.8, 1, 1.2, 1.5, 2, 5, 10	13	BC005624
geneset_2005	0.01, 0.05, 0.1, 0.2, 0.5, 0.8, 1, 1.2, 1.5, 2, 5, 10	13	Saal1
geneset_2006	0.01, 0.05, 0.1, 0.2, 0.5, 0.8, 1, 1.2, 1.5, 2, 5, 10	13	D6Wsu163e
geneset_2007	0.01, 0.05, 0.1, 0.2, 0.5, 0.8, 1, 1.2, 1.5, 2, 5, 10	13	Zfc3h1
geneset_2008	0.01, 0.05, 0.1, 0.2, 0.5, 0.8, 1, 1.2, 1.5, 2, 5, 10	13	Krr1
geneset_2009	0.01, 0.05, 0.1, 0.2, 0.5, 0.8, 1, 1.2, 1.5, 2, 5, 10	13	Pex26
geneset_2010	0.01, 0.05, 0.1, 0.2, 0.5, 0.8, 1, 1.2, 1.5, 2, 5, 10	13	Ccdc22
geneset_2011	0.01, 0.05, 0.1, 0.2, 0.5, 0.8, 1, 1.2, 1.5, 2, 5, 10	13	Vma21
geneset_2012	0.01, 0.05, 0.1, 0.2, 0.5, 0.8, 1, 1.2, 1.5, 2, 5, 10	13	Lias
geneset_2013	0.01, 0.05, 0.1, 0.2, 0.5, 0.8, 1, 1.2, 1.5, 2, 5, 10	13	Ssr3
geneset_2014	0.01, 0.05, 0.1, 0.2, 0.5, 0.8, 1, 1.2, 1.5, 2, 5, 10	13	Cdpf1
geneset_2015	0.01, 0.05, 0.1, 0.2, 0.5, 0.8, 1, 1.2, 1.5, 2, 5, 10	13	Ccdc66
geneset_2016	0.01, 0.05, 0.1, 0.2, 0.5, 0.8, 1, 1.2, 1.5, 2, 5, 10	13	Tmem192
geneset_2017	0.01, 0.05, 0.1, 0.2, 0.5, 0.8, 1, 1.2, 1.5, 2, 5, 10	13	Snap47
geneset_2018	0.01, 0.05, 0.1, 0.2, 0.5, 0.8, 1, 1.2, 1.5, 2, 5, 10	13	Tbc1d7
geneset_2019	0.01, 0.05, 0.1, 0.2, 0.5, 0.8, 1, 1.2, 1.5, 2, 5, 10	13	Fah
geneset_2020	0.01, 0.05, 0.1, 0.2, 0.5, 0.8, 1, 1.2, 1.5, 2, 5, 10	13	Ticrr
geneset_2021	0.01, 0.05, 0.1, 0.2, 0.5, 0.8, 1, 1.2, 1.5, 2, 5, 10	13	Spg21
geneset_2022	0.01, 0.05, 0.1, 0.2, 0.5, 0.8, 1, 1.2, 1.5, 2, 5, 10	13	Washc1
geneset_2023	0.01, 0.05, 0.1, 0.2, 0.5, 0.8, 1, 1.2, 1.5, 2, 5, 10	13	Ccdc124
geneset_2024	0.01, 0.05, 0.1, 0.2, 0.5, 0.8, 1, 1.2, 1.5, 2, 5, 10	13	Use1
geneset_2025	0.01, 0.05, 0.1, 0.2, 0.5, 0.8, 1, 1.2, 1.5, 2, 5, 10	13	Aida
geneset_2026	0.01, 0.05, 0.1, 0.2, 0.5, 0.8, 1, 1.2, 1.5, 2, 5, 10	13	Commd1
geneset_2027	0.01, 0.05, 0.1, 0.2, 0.5, 0.8, 1, 1.2, 1.5, 2, 5, 10	13	Eif1ad
geneset_2028	0.01, 0.05, 0.1, 0.2, 0.5, 0.8, 1, 1.2, 1.5, 2, 5, 10	13	Mycbp
geneset_2029	0.01, 0.05, 0.1, 0.2, 0.5, 0.8, 1, 1.2, 1.5, 2, 5, 10	13	Cnot9
geneset_2030	0.01, 0.05, 0.1, 0.2, 0.5, 0.8, 1, 1.2, 1.5, 2, 5, 10	13	Cenpn
geneset_2031	0.01, 0.05, 0.1, 0.2, 0.5, 0.8, 1, 1.2, 1.5, 2, 5, 10	13	Fbxo31
geneset_2032	0.01, 0.05, 0.1, 0.2, 0.5, 0.8, 1, 1.2, 1.5, 2, 5, 10	13	Rpl19
geneset_2033	0.01, 0.05, 0.1, 0.2, 0.5, 0.8, 1, 1.2, 1.5, 2, 5, 10	13	Bbs5
geneset_2034	0.01, 0.05, 0.1, 0.2, 0.5, 0.8, 1, 1.2, 1.5, 2, 5, 10	13	Lyrm7
geneset_2035	0.01, 0.05, 0.1, 0.2, 0.5, 0.8, 1, 1.2, 1.5, 2, 5, 10	13	Cfap210
geneset_2036	0.01, 0.05, 0.1, 0.2, 0.5, 0.8, 1, 1.2, 1.5, 2, 5, 10	13	Cdc73
geneset_2037	0.01, 0.05, 0.1, 0.2, 0.5, 0.8, 1, 1.2, 1.5, 2, 5, 10	13	Prim1
geneset_2038	0.01, 0.05, 0.1, 0.2, 0.5, 0.8, 1, 1.2, 1.5, 2, 5, 10	13	Gtpbp8
geneset_2039	0.01, 0.05, 0.1, 0.2, 0.5, 0.8, 1, 1.2, 1.5, 2, 5, 10	13	Akap10
geneset_2040	2, 5, 10	13	Golga3
geneset_2041	0.01, 0.05, 0.1, 0.2, 0.5, 0.8, 1, 1.2, 1.5, 2, 5, 10	13	Ndufc2
geneset_2042	0.01, 0.05, 0.1, 0.2, 0.5, 0.8, 1, 1.2, 1.5, 2, 5, 10	13	Zbtb8os
geneset_2043	0.01, 0.05, 0.1, 0.2, 0.5, 0.8, 1, 1.2, 1.5, 2, 5, 10	13	Emc2
geneset_2044	0.01, 0.05, 0.1, 0.2, 0.5, 0.8, 1, 1.2, 1.5, 2, 5, 10	13	Mrps31
geneset_2045	0.1, 0.2, 1.2, 1.5, 2, 5, 10	13	Kri1
geneset_2046	0.01, 0.05, 0.1, 0.2, 0.5, 0.8, 1, 1.2, 1.5, 2, 5, 10	13	Aamdc
geneset_2047	0.01, 0.05, 0.1, 0.2, 0.5, 0.8, 1, 1.2, 1.5, 2, 5, 10	13	Nup205
geneset_2048	0.01, 0.05, 0.1, 0.2, 0.5, 0.8, 1, 1.2, 1.5, 2, 5, 10	13	Dolpp1
geneset_2049	0.01, 0.05, 0.1, 0.2, 0.5, 0.8, 1, 1.2, 1.5, 2, 5, 10	13	Phaf1
geneset_2050	0.01, 0.05, 0.1, 0.2, 0.5, 0.8, 1, 1.2, 1.5, 2, 5, 10	13	Rpl23
geneset_2051	0.01, 0.05, 0.1, 0.2, 0.5, 0.8, 1, 1.2, 1.5, 2, 5, 10	13	Hpf1
geneset_2052	0.01, 0.05, 0.1, 0.2, 0.5, 0.8, 1, 1.2, 1.5, 2, 5, 10	13	Mcrs1
geneset_2053	0.01, 0.05, 0.1, 0.2, 0.5, 0.8, 1, 1.2, 1.5, 2, 5, 10	13	Rlig1
geneset_2054	0.01, 0.05, 0.1, 0.2, 0.5, 0.8, 1, 1.2, 1.5, 2, 5, 10	13	Rfk
geneset_2055	0.01, 0.05, 0.1, 0.2, 0.5, 0.8, 1, 1.2, 1.5, 2, 5, 10	13	Rps5
geneset_2056	0.01, 0.05, 0.1, 0.2, 0.5, 0.8, 1, 1.2, 1.5, 2, 5, 10	13	Rusf1
geneset_2057	0.01, 0.05, 0.1, 0.2, 0.5, 0.8, 1, 1.2, 1.5, 2, 5, 10	13	Ccdc112
geneset_2058	0.01, 0.05, 0.1, 0.2, 0.5, 0.8, 1, 1.2, 1.5, 2, 5, 10	13	Malsu1
geneset_2059	0.01, 0.05, 0.1, 0.2, 0.5, 0.8, 1, 1.2, 1.5, 2, 5, 10	13	Znhit1
geneset_2060	0.01, 0.05, 0.1, 0.2, 0.5, 0.8, 1, 1.2, 1.5, 2, 5, 10	13	Tmem245
geneset_2061	0.01, 0.05, 0.1, 0.2, 0.5, 0.8, 1, 1.2, 1.5, 2, 5, 10	13	Uqcr11
geneset_2062	0.01, 0.05, 0.1, 0.2, 0.5, 0.8, 1, 1.2, 1.5, 2, 5, 10	13	Etfa
geneset_2063	0.01, 0.05, 0.1, 0.2, 0.5, 0.8, 1, 1.2, 1.5, 2, 5, 10	13	Aurkaip1
geneset_2064	0.01, 0.05, 0.1, 0.2, 0.5, 0.8, 1, 1.2, 1.5, 2, 5, 10	13	Ndp
geneset_2065	0.01, 0.05, 0.1, 0.2, 0.5, 0.8, 1, 1.2, 1.5, 2, 5, 10	13	Mrpl14
geneset_2066	0.01, 0.05, 0.1, 0.2, 0.5, 0.8, 1, 1.2, 1.5, 2, 5, 10	13	Armh3
geneset_2067	0.01, 0.05, 0.1, 0.2, 0.5, 0.8, 1, 1.2, 1.5, 2, 5, 10	13	Gemin8
geneset_2068	0.01, 0.05, 0.1, 0.2, 0.5, 0.8, 1, 1.2, 1.5, 2, 5, 10	13	Dnttip2
geneset_2069	0.01, 0.05, 0.1, 0.2, 0.5, 0.8, 1, 1.2, 1.5, 2, 5, 10	13	Gars1
geneset_2070	0.01, 0.05, 0.1, 0.2, 0.5, 0.8, 1, 1.2, 1.5, 2, 5, 10	13	Fam237a
geneset_2070	0.01, 0.05, 0.1, 0.2, 0.5, 0.8, 1, 1.2, 1.5, 2, 5, 10	13	Fam237b
geneset_2071	0.01, 0.05, 0.1, 0.2, 0.5, 0.8, 1, 1.2, 1.5, 2, 5, 10	13	Agtrap
geneset_2072	0.01, 0.05, 0.1, 0.2, 0.5, 0.8, 1, 1.2, 1.5, 2, 5, 10	13	Tango2
geneset_2073	0.01, 0.05, 0.1, 0.2, 0.5, 0.8, 1, 1.2, 1.5, 2, 5, 10	13	Szt2
geneset_2074	0.01, 0.05, 0.1, 0.2, 0.5, 0.8, 1, 1.2, 1.5, 2, 5, 10	13	Med16
geneset_2075	0.01, 0.05, 0.1, 0.2, 0.5, 0.8, 1, 1.2, 1.5, 2, 5, 10	13	Dmap1
geneset_2076	0.01, 0.05, 0.1, 0.2, 0.5, 0.8, 1, 1.2, 1.5, 2, 5, 10	13	Atp5f1d
geneset_2077	0.01, 0.05, 0.1, 0.2, 0.5, 0.8, 1, 1.2, 1.5, 2, 5, 10	13	4930503L19Rik
geneset_2078	0.01, 0.05, 0.1, 0.2, 0.5, 0.8, 1, 1.2, 1.5, 2, 5, 10	13	Tmem231
geneset_2079	0.01, 0.05, 0.1, 0.2, 0.5, 0.8, 1, 1.2, 1.5, 2, 5, 10	13	Mlec
geneset_2080	0.01, 0.05, 0.1, 0.2, 0.5, 0.8, 1, 1.2, 1.5, 2, 5, 10	13	Rnaseh2a
geneset_2081	0.01, 0.05, 0.1, 0.2, 0.5, 0.8, 1, 1.2, 1.5, 2, 5, 10	13	Ints7
geneset_2082	0.01, 0.05, 0.1, 0.2, 0.5, 0.8, 1, 1.2, 1.5, 2, 5, 10	13	Trappc5
geneset_2083	0.01, 0.05, 0.1, 0.2, 0.5, 0.8, 1, 1.2, 1.5, 2, 5, 10	13	Ostc
geneset_2084	0.01, 0.05, 0.1, 0.2, 0.5, 0.8, 1, 1.2, 1.5, 2, 5, 10	13	Rpl14
geneset_2085	0.01, 0.05, 0.1, 0.2, 0.5, 0.8, 1, 1.2, 1.5, 2, 5, 10	13	Mrpl44
geneset_2086	0.01, 0.05, 0.1, 0.2, 0.5, 0.8, 1, 1.2, 1.5, 2, 5, 10	13	Itpa
geneset_2087	0.01, 0.05, 0.1, 0.2, 0.5, 0.8, 1, 1.2, 1.5, 2, 5, 10	13	Rrp15
geneset_2088	0.01, 0.05, 0.1, 0.2, 0.5, 0.8, 1, 1.2, 1.5, 2, 5, 10	13	Polr3c
geneset_2089	0.01, 0.05, 0.1, 0.2, 0.5, 0.8, 1, 1.2, 1.5, 2, 5, 10	13	Sufu
geneset_2090	0.01, 0.05, 0.1, 0.2, 0.5, 0.8, 1, 1.2, 1.5, 2, 5, 10	13	Snapc5
geneset_2091	0.01, 0.05, 0.1, 0.2, 0.5, 0.8, 1, 1.2, 1.5, 2, 5, 10	13	Ints4
geneset_2092	0.01, 0.05, 0.1, 0.2, 0.5, 0.8, 1, 1.2, 1.5, 2, 5, 10	13	Kti12
geneset_2093	0.01, 0.05, 0.1, 0.2, 0.5, 0.8, 1, 1.2, 1.5, 2, 5, 10	13	Prpf8
geneset_2094	0.01, 0.05, 0.1, 0.2, 0.5, 0.8, 1, 1.2, 1.5, 2, 5, 10	13	Spring1
geneset_2095	0.01, 0.05, 0.1, 0.2, 0.5, 0.8, 1, 1.2, 1.5, 2, 5, 10	13	Atmin
geneset_2096	0.01, 0.05, 0.1, 0.2, 0.5, 0.8, 1, 1.2, 1.5, 2, 5, 10	13	Cfdp1
geneset_2097	0.01, 0.05, 0.1, 0.2, 0.5, 0.8, 1, 1.2, 1.5, 2, 5, 10	13	Telo2
geneset_2098	0.01, 0.05, 0.1, 0.2, 0.5, 0.8, 1, 1.2, 1.5, 2, 5, 10	13	Cenpt
geneset_2099	0.01, 0.05, 0.1, 0.2, 0.5, 0.8, 1, 1.2, 1.5, 2, 5, 10	13	Grcc10
geneset_2100	0.01, 0.05, 0.1, 0.2, 0.5, 0.8, 1, 1.2, 1.5, 2, 5, 10	13	Wars2
geneset_2101	0.01, 0.05, 0.1, 0.2, 0.5, 0.8, 1, 1.2, 1.5, 2, 5, 10	13	Itfg1
geneset_2102	0.01, 0.05, 0.1, 0.2, 0.5, 0.8, 1, 1.2, 1.5, 2, 5, 10	13	Eif6
geneset_2103	0.01, 0.05, 0.1, 0.2, 0.5, 0.8, 1, 1.2, 1.5, 2, 5, 10	13	Sec62
geneset_2104	0.05, 0.1, 0.2, 0.5, 0.8, 1, 1.2, 1.5, 2, 5, 10	13	Spata17
geneset_2105	0.01, 0.05, 0.1, 0.2, 0.5, 0.8, 1, 1.2, 1.5, 2, 5, 10	13	Rab3gap2
geneset_2106	0.01, 0.05, 0.1, 0.2, 0.5, 0.8, 1, 1.2, 1.5, 2, 5, 10	13	Bloc1s3
geneset_2107	0.01, 0.05, 0.1, 0.2, 0.5, 0.8, 1, 1.2, 1.5, 2, 5, 10	13	Gpcpd1
geneset_2108	0.01, 0.05, 0.1, 0.2, 0.5, 0.8, 1, 1.2, 1.5, 2, 5, 10	13	Lyset
geneset_2109	0.01, 0.05, 0.1, 0.2, 0.5, 0.8, 1, 1.2, 1.5, 2, 5, 10	13	Wdpcp
geneset_2110	0.8, 1, 1.2, 1.5, 2, 5, 10	13	Rsph4a
geneset_2110	0.8, 1, 1.2, 1.5, 2, 5, 10	13	Rsph6a
geneset_2111	0.01, 0.05, 0.1, 0.2, 0.5, 0.8, 1, 1.2, 1.5, 2, 5, 10	13	Mlc1
geneset_2112	0.01, 0.05, 0.1, 0.2, 0.5, 0.8, 1, 1.2, 1.5, 2, 5, 10	13	Tmem209
geneset_2113	0.01, 0.05, 0.1, 0.2, 0.5, 0.8, 1, 1.2, 1.5, 2, 5, 10	13	Atp23
geneset_2114	0.01, 0.05, 0.1, 0.2, 0.5, 0.8, 1, 1.2, 1.5, 2, 5, 10	13	Rint1
geneset_2115	0.01, 0.05, 0.1, 0.2, 0.5, 0.8, 1, 1.2, 1.5, 2, 5, 10	13	Rft1
geneset_2116	0.8, 1, 1.2, 1.5, 2, 5, 10	13	Abt1
geneset_2117	0.01, 0.05, 0.1, 0.2, 0.5, 0.8, 1, 1.2, 1.5, 2, 5, 10	13	Mrpl17
geneset_2118	0.01, 0.05, 0.1, 0.2, 0.5, 0.8, 1, 1.2, 1.5, 2, 5, 10	13	Srp68
geneset_2119	0.01, 0.05, 0.1, 0.2, 0.5, 0.8, 1, 1.2, 1.5, 2, 5, 10	13	Polr3e
geneset_2120	0.01, 0.05, 0.1, 0.2, 0.5, 0.8, 1, 1.2, 1.5, 2, 5, 10	13	Xrcc6
geneset_2121	0.1, 0.2, 0.5, 0.8, 1, 1.2, 1.5, 2, 5, 10	13	Mad1l1
geneset_2122	0.01, 0.05, 0.1, 0.2, 0.5, 0.8, 1, 1.2, 1.5, 2, 5, 10	13	Rmc1
geneset_2123	0.01, 0.05, 0.1, 0.2, 0.5, 0.8, 1, 1.2, 1.5, 2, 5, 10	13	BC005537
geneset_2124	0.01, 0.05, 0.1, 0.2, 0.5, 0.8, 1, 1.2, 1.5, 2, 5, 10	13	Npat
geneset_2125	0.01, 0.05, 0.1, 0.2, 0.5, 0.8, 1, 1.2, 1.5, 2, 5, 10	13	Eif3l
geneset_2126	0.01, 0.05, 0.1, 0.2, 0.5, 0.8, 1, 1.2, 1.5, 2, 5, 10	13	Piga
geneset_2127	0.01, 0.05, 0.1, 0.2, 0.5, 0.8, 1, 1.2, 1.5, 2, 5, 10	13	Dctn4
geneset_2128	0.01, 0.05, 0.1, 0.2, 0.5, 0.8, 1, 1.2, 1.5, 2, 5, 10	13	Shld2
geneset_2129	0.01, 0.05, 0.1, 0.2, 0.5, 0.8, 1, 1.2, 1.5, 2, 5, 10	13	Hypk
geneset_2130	0.01, 0.05, 0.1, 0.2, 0.5, 0.8, 1, 1.2, 1.5, 2, 5, 10	13	Cdo1
geneset_2131	0.01, 0.05, 0.1, 0.2, 0.5, 0.8, 1, 1.2, 1.5, 2, 5, 10	13	Ttc23
geneset_2131	0.01, 0.05, 0.1, 0.2, 0.5, 0.8, 1, 1.2, 1.5, 2, 5, 10	13	Ttc23l
geneset_2132	0.01, 0.05, 0.1, 0.2, 0.5, 0.8, 1, 1.2, 1.5, 2, 5, 10	13	Taf1c
geneset_2133	0.01, 0.05, 0.1, 0.2, 0.5, 0.8, 1, 1.2, 1.5, 2, 5, 10	13	Epg5
geneset_2134	0.01, 0.05, 0.1, 0.2, 0.5, 0.8, 1, 1.2, 1.5, 2, 5, 10	13	Ints3
geneset_2135	0.01, 0.2, 0.5, 0.8, 1, 1.2, 1.5, 2, 5, 10	13	Wdr54
geneset_2136	0.01, 0.05, 0.1, 0.2, 0.5, 0.8, 1, 1.2, 1.5, 2, 5, 10	13	Utp20
geneset_2137	0.01, 0.05, 0.1, 0.2, 0.5, 0.8, 1, 1.2, 1.5, 2, 5, 10	13	Gtf2h3
geneset_2138	0.05, 0.1, 0.8, 1.5, 2, 10	13	Ccdc59
geneset_2139	0.01, 0.05, 0.1, 0.2, 0.5, 0.8, 1, 1.2, 1.5, 2, 5, 10	13	Nosip
geneset_2140	0.01, 0.05, 0.1, 0.2, 0.5, 0.8, 1, 1.2, 1.5, 2, 5, 10	13	Unc80
geneset_2141	0.01, 0.05, 0.1, 0.2, 0.5, 0.8, 1, 1.2, 1.5, 2, 5, 10	13	Oard1
geneset_2142	0.01, 0.05, 0.1, 0.2, 0.5, 0.8, 1, 1.2, 1.5, 2, 5, 10	13	Api5
geneset_2143	0.01, 0.05, 0.1, 0.2, 0.5, 0.8, 1, 1.2, 1.5, 2, 5, 10	13	Rpia
geneset_2144	0.01, 0.05, 0.1, 0.2, 0.5, 0.8, 1, 1.2, 1.5, 2, 5, 10	13	Galc
geneset_2145	0.01, 0.05, 0.1, 0.2, 0.5, 0.8, 1, 1.2, 1.5, 2, 5, 10	13	Plpbp
geneset_2146	0.01, 0.05, 0.1, 0.2, 0.5, 0.8, 1, 1.2, 1.5, 2, 5, 10	13	Idua
geneset_2147	0.01, 0.05, 0.1, 0.2, 0.5, 0.8, 1, 1.2, 1.5, 2, 5, 10	13	1700003E16Rik
geneset_2148	0.01, 0.05, 0.1, 0.2, 0.5, 0.8, 1, 1.2, 1.5, 2, 5, 10	13	Rnaseh2c
geneset_2149	0.01, 0.05, 0.1, 0.2, 0.5, 0.8, 1, 1.2, 1.5, 2, 5, 10	13	Bora
geneset_2150	0.01, 0.05, 0.1, 0.2, 0.5, 0.8, 1, 1.2, 1.5, 2, 5, 10	13	Timm10
geneset_2151	0.01, 0.05, 0.1, 0.2, 0.5, 0.8, 1, 1.2, 1.5, 2, 5, 10	13	Tpk1
geneset_2152	0.01	13	Catip
geneset_2153	2	13	A830018L16Rik
geneset_2154	5, 10	13	Preb
geneset_2155	0.01, 0.05, 0.1, 0.2, 0.5, 0.8, 1, 1.2, 1.5, 2, 5, 10	13	Dnali1
geneset_2156	0.01, 0.05, 0.1, 0.2, 0.5, 0.8, 1, 1.2, 1.5, 2, 5, 10	13	Exosc1
geneset_2157	0.01, 0.05, 0.1, 0.2, 0.5, 0.8, 1, 1.2, 1.5, 2, 5, 10	13	Nhlrc2
geneset_2158	0.01, 0.05, 0.1, 0.2, 0.5, 0.8, 1, 1.2, 1.5, 2, 5, 10	13	Map9
geneset_2159	0.01, 0.05, 0.1, 0.2, 0.5, 0.8, 1, 1.2, 1.5, 2, 5, 10	13	Cep55
geneset_2160	0.01, 0.05, 0.1, 0.2, 0.5, 0.8, 1, 1.2, 1.5, 2, 5, 10	13	Smim13
geneset_2161	0.01, 0.05, 0.1, 0.2, 0.5, 0.8, 1, 1.2, 1.5, 2, 5, 10	13	Nelfa
geneset_2162	0.01, 0.05, 0.1, 0.2, 0.5, 0.8, 1, 1.2, 1.5, 2, 5, 10	13	Atpaf2
geneset_2163	0.8, 1, 1.2, 1.5, 10	13	Exoc7
geneset_2164	0.01, 0.05, 0.1, 0.2, 0.5, 0.8, 1, 1.2, 1.5, 2, 5, 10	13	Fbxl18
geneset_2165	0.01, 0.05, 0.1, 0.2, 0.5, 0.8, 1, 1.2, 1.5, 2, 5, 10	13	Iqck
geneset_2166	0.01, 0.05, 0.1, 0.2, 0.5, 0.8, 1, 1.2, 1.5, 2, 5, 10	13	B3gntl1
geneset_2167	0.01, 0.05, 0.1, 0.2, 0.5, 0.8, 1, 1.2, 1.5, 2, 5, 10	13	Med10
geneset_2168	0.01, 0.05, 0.1, 0.2, 0.5, 0.8, 1, 1.2, 1.5, 2, 5, 10	13	Tmem67
geneset_2169	0.8, 1, 1.2, 1.5, 2, 5, 10	13	Pik3r4
geneset_2170	0.01, 0.05, 0.1, 0.2, 0.5, 0.8, 1, 1.2, 1.5, 2, 5, 10	13	Cnot10
geneset_2171	0.01, 0.05, 0.1, 0.2, 0.5, 0.8, 1, 1.2, 1.5, 2, 5, 10	13	Rpl31
geneset_2171	0.01, 0.05, 0.1, 0.2, 0.5, 0.8, 1, 1.2, 1.5, 2, 5, 10	13	Rpl31-ps12
geneset_2172	0.01, 0.05, 0.1, 0.2, 0.5, 0.8, 1, 1.2, 1.5, 2, 5, 10	13	Gpr143
geneset_2173	0.01, 0.05, 0.1, 0.2, 0.5, 0.8, 1, 1.2, 1.5, 2, 5, 10	13	Pex14
geneset_2174	0.01, 0.05, 0.1, 0.2, 0.5, 0.8, 1, 1.2, 1.5, 2, 5, 10	13	Tprkb
geneset_2175	0.01, 0.05, 0.1, 0.2, 0.5, 0.8, 1, 1.2, 1.5, 2, 5, 10	13	Alg10b
geneset_2176	0.01, 0.05, 0.1, 0.2, 0.5, 0.8, 1, 1.2, 1.5, 2, 5, 10	13	Mavs
geneset_2177	0.01, 0.05, 0.1, 0.2, 0.5, 0.8, 1, 1.2, 1.5, 2, 5, 10	13	Trmt13
geneset_2178	0.01, 0.05, 0.1, 0.2, 0.5, 0.8, 1, 1.2, 1.5, 2, 5, 10	13	Dph5
geneset_2179	0.01, 0.05, 0.1, 0.2, 0.5, 0.8, 1, 1.2, 1.5, 2, 5, 10	13	Elp4
geneset_2180	0.01, 0.05, 0.1, 0.2, 0.5, 0.8, 1, 1.2, 1.5, 2, 5, 10	13	Ebag9
geneset_2181	0.01, 0.05, 0.1, 0.2, 0.5, 0.8, 1, 1.2, 1.5, 2, 5, 10	13	C9orf72
geneset_2182	0.01, 0.05, 0.1, 0.2, 0.5, 0.8, 1, 1.2, 1.5, 2, 5, 10	13	Cfap144
geneset_2183	0.01, 0.05, 0.1, 0.2, 0.5, 0.8, 1, 1.2, 1.5, 2, 5, 10	13	Fbxo4
geneset_2184	0.01, 0.05, 0.1, 0.2, 0.5, 0.8, 1, 1.2, 1.5, 2, 5, 10	13	Tmco1
geneset_2185	0.01, 0.05, 0.1, 0.2, 0.5, 0.8, 1, 1.2, 1.5, 2, 5, 10	13	Hddc2
geneset_2186	0.01, 0.05, 0.1, 0.2, 0.5, 0.8, 1, 1.2, 1.5, 2, 5, 10	13	Mrrf
geneset_2187	0.01, 0.05, 0.1, 0.2, 0.5, 0.8, 1, 1.2, 1.5, 2, 5, 10	13	Ppp1r21
geneset_2188	0.01, 0.05, 0.1, 0.2, 0.5, 0.8, 1, 1.2, 1.5, 2, 5, 10	13	Pigh
geneset_2189	0.01, 0.05, 0.1, 0.2, 0.5, 0.8, 1, 1.2, 1.5, 2, 5, 10	13	Spata7
geneset_2190	0.01, 0.05, 0.1, 0.2, 0.5, 0.8, 1, 1.2, 1.5, 2, 5, 10	13	Mnat1
geneset_2191	0.01, 0.05, 0.1, 0.2, 0.5, 0.8, 1, 1.2, 1.5, 2, 5, 10	13	Ccdc32
geneset_2192	0.01, 0.05, 0.1, 0.2, 0.5, 0.8, 1, 1.2, 1.5, 2, 5, 10	13	Gatd1
geneset_2193	0.01, 0.05, 0.1, 0.2, 0.5, 0.8, 1, 1.2, 1.5, 2, 5, 10	13	Mmaa
geneset_2194	0.01, 0.05, 0.1, 0.2, 0.5, 0.8, 1, 1.2, 1.5, 2, 5, 10	13	Oma1
geneset_2195	0.01, 0.05, 0.1, 0.2, 0.5, 0.8, 1, 1.2, 1.5, 2, 5, 10	13	Gatb
geneset_2196	0.01, 0.05, 0.1, 0.2, 0.5, 0.8, 1, 1.2, 1.5, 2, 5, 10	13	Rps3
geneset_2197	0.01, 0.05, 0.1, 0.2, 0.5, 0.8, 1, 1.2, 1.5, 2, 5, 10	13	Htatip2
geneset_2198	0.5, 0.8, 1, 1.2, 1.5, 2, 5, 10	13	Tmf1
geneset_2199	0.01, 0.05, 0.1, 0.2, 0.5, 0.8, 1, 1.2, 1.5, 2, 5, 10	13	Rxylt1
geneset_2200	0.1, 0.5, 0.8, 1, 1.2, 1.5, 2, 5, 10	13	Iqcb1
geneset_2201	0.01, 0.05, 0.1, 0.2, 0.5, 0.8, 1, 1.2, 1.5, 2, 5, 10	13	Mfsd5
geneset_2202	0.01, 0.05, 0.1, 0.2, 0.5, 0.8, 1, 1.2, 1.5, 2, 5, 10	13	Dnpep
geneset_2203	1.5, 2, 5, 10	13	Sarnp
geneset_2204	10	13	Abitram
geneset_2205	0.01, 0.05, 0.1, 0.2, 0.5, 0.8, 1, 1.2, 1.5, 2, 5, 10	13	Ccdc12
geneset_2206	0.01, 0.05, 0.1, 0.2, 0.5, 0.8, 1, 1.2, 1.5, 2, 5, 10	13	Haus2
geneset_2207	0.1, 0.8	13	Nepro
geneset_2208	5, 10	13	Trmt112
geneset_2209	0.01, 0.05, 0.1, 0.2, 0.5, 0.8, 1, 1.2, 1.5, 2, 5, 10	13	Mipol1
geneset_2210	0.01, 0.05, 0.1, 0.2, 0.5, 0.8, 1, 1.2, 1.5, 2, 5, 10	13	Vps54
geneset_2211	0.01, 0.05, 0.1, 0.2, 0.5, 0.8, 1, 1.2, 1.5, 2, 5, 10	13	Siva1
geneset_2212	0.01, 0.05, 0.1, 0.2, 0.5, 0.8, 1, 1.2, 1.5, 2, 5, 10	13	Zpr1
geneset_2213	0.01, 0.05, 0.1, 0.2, 0.5, 0.8, 1, 1.2, 1.5, 2, 5, 10	13	Carnmt1
geneset_2214	0.01, 0.05, 0.1, 0.2, 0.5, 0.8, 1, 1.2, 1.5, 2, 5, 10	13	Pex16
geneset_2215	0.8, 1, 1.2, 1.5, 2, 5, 10	13	Ssr2
geneset_2216	0.01, 0.05, 0.1, 0.2, 0.5, 0.8, 1, 1.2, 1.5, 2, 5, 10	13	Chaf1a
geneset_2217	0.01, 0.05, 0.1, 0.2, 0.5, 0.8, 1, 1.2, 1.5, 2, 5, 10	13	Nr2c2ap
geneset_2218	0.01, 0.05, 0.1, 0.2, 0.5, 0.8, 1, 1.2, 1.5, 2, 5, 10	13	Mkrn2os
geneset_2219	0.01, 0.05, 0.1, 0.2, 0.5, 0.8, 1, 1.2, 1.5, 2, 5, 10	13	Fsip1
geneset_2220	0.01, 0.05, 0.1, 0.2, 0.5, 0.8, 1, 1.2, 1.5, 2, 5, 10	13	Rpp38
geneset_2221	0.01, 0.05, 0.1, 0.2, 0.5, 0.8, 1, 1.2, 1.5, 2, 5, 10	13	Tmem52
geneset_2221	0.01, 0.05, 0.1, 0.2, 0.5, 0.8, 1, 1.2, 1.5, 2, 5, 10	13	Tmem52b
geneset_2222	0.01, 0.05, 0.1, 0.2, 0.5, 0.8, 1, 1.2, 1.5, 2, 5, 10	13	Get3
geneset_2223	0.01, 0.05, 0.1, 0.2, 0.5, 0.8, 1, 1.2, 1.5, 2, 5, 10	13	Atp5mk
geneset_2223	0.01, 0.05, 0.1, 0.2, 0.5, 0.8, 1, 1.2, 1.5, 2, 5, 10	13	Gm35857
geneset_2224	0.01, 0.05, 0.1, 0.2, 0.5, 0.8, 1, 1.2, 1.5, 2, 5, 10	13	Atp5po
geneset_2225	0.01, 0.05, 0.1, 0.2, 0.5, 0.8, 1, 1.2, 1.5, 2, 5, 10	13	Cast
geneset_2226	0.8, 1, 1.2, 1.5, 2, 5, 10	13	Ccdc178
geneset_2227	0.01, 0.05, 0.1, 0.2, 0.5, 0.8, 1, 1.2, 1.5, 2, 5, 10	13	Cdc26
geneset_2228	0.8, 1, 1.2, 1.5, 2, 5, 10	13	Ciapin1
geneset_2229	0.8, 1, 1.2, 1.5, 2, 5, 10	13	Clybl
geneset_2230	0.01, 0.05, 0.1, 0.2, 0.5, 0.8, 1, 1.2, 1.5, 2, 5, 10	13	Crebrf
geneset_2231	5, 10	13	Dad1
geneset_2232	0.01, 0.05, 0.1, 0.2, 0.5, 0.8, 1, 1.2, 1.5, 2, 5, 10	13	Eny2
geneset_2232	0.01, 0.05, 0.1, 0.2, 0.5, 0.8, 1, 1.2, 1.5, 2, 5, 10	13	Gm46629
geneset_2233	0.01, 0.05, 0.1, 0.2, 0.5, 0.8, 1, 1.2, 1.5, 2, 5, 10	13	Faap20
geneset_2234	0.01, 0.05, 0.1, 0.2, 0.5, 0.8, 1, 1.2, 1.5, 2, 5, 10	13	Fto
geneset_2235	0.01, 0.05, 0.1, 0.2, 0.5, 0.8, 1, 1.2, 1.5, 2, 5, 10	13	Gpr160
geneset_2236	0.01, 0.05, 0.1, 0.2, 0.5, 0.8, 1, 1.2, 1.5, 2, 5, 10	13	Hgd
geneset_2237	0.01, 0.05, 0.1, 0.2, 0.5, 0.8, 1, 1.2, 1.5, 2, 5, 10	13	D16Ertd472e
geneset_2238	0.01, 0.05, 0.1, 0.2, 0.5, 0.8, 1, 1.2, 1.5, 2, 5, 10	13	Pou2af2
geneset_2239	0.01, 0.05, 0.1, 0.2, 0.5, 0.8, 1, 1.2, 1.5, 2, 5, 10	13	Ecrg4
geneset_2240	0.01, 0.05, 0.1, 0.2, 0.5, 0.8, 1, 1.2, 1.5, 2, 5, 10	13	A430005L14Rik
geneset_2241	0.01, 0.05, 0.1, 0.2, 0.5, 0.8, 1, 1.2, 1.5, 2, 5, 10	13	Lyrm4
geneset_2242	0.01, 0.05, 0.1, 0.2, 0.5, 0.8, 1, 1.2, 1.5, 2, 5, 10	13	Med21
geneset_2243	10	13	Mrpl11
geneset_2244	0.01, 0.05, 0.1, 0.2, 0.5, 0.8, 1, 1.2, 1.5, 2, 5, 10	13	Mrpl30
geneset_2245	0.01, 0.05, 0.1, 0.2, 0.5, 0.8, 1, 1.2, 1.5, 2, 5, 10	13	Mrps36
geneset_2246	10	13	Ncaph
geneset_2247	0.01, 0.05, 0.1, 0.2, 0.5, 0.8, 1, 1.2, 1.5, 2, 5, 10	13	Ndufa1
geneset_2248	0.01, 0.05, 0.1, 0.2, 0.5, 0.8, 1, 1.2, 1.5, 2, 5, 10	13	Ndufs3
geneset_2249	0.01, 0.05, 0.1, 0.2, 0.5, 0.8, 1, 1.2, 1.5, 2, 5, 10	13	Nt5c
geneset_2249	0.01, 0.05, 0.1, 0.2, 0.5, 0.8, 1, 1.2, 1.5, 2, 5, 10	13	Nt5m
geneset_2250	0.01, 0.05, 0.1, 0.2, 0.5, 0.8, 1, 1.2, 1.5, 2, 5, 10	13	Nts
geneset_2251	0.01, 0.05, 0.1, 0.2, 0.5, 0.8, 1, 1.2, 1.5, 2, 5, 10	13	Oaf
geneset_2252	0.01, 0.05, 0.1, 0.2, 0.5, 0.8, 1, 1.2, 1.5, 2, 5, 10	13	Pag1
geneset_2253	0.01, 0.05, 0.1, 0.2, 0.5, 0.8, 1, 1.2, 1.5, 2, 5, 10	13	Pet100
geneset_2254	0.01, 0.05, 0.1, 0.2, 0.5, 0.8, 1, 1.2, 1.5, 2, 5, 10	13	Pfdn4
geneset_2255	0.01, 0.05, 0.1, 0.2, 0.5, 0.8, 1, 1.2, 1.5, 2, 5, 10	13	Polr2l
geneset_2256	0.01, 0.05, 0.1, 0.2, 0.5, 0.8, 1, 1.2, 1.5, 2, 5, 10	13	Ppp1r26
geneset_2257	0.01, 0.05, 0.1, 0.2, 0.5, 0.8, 1, 1.2, 1.5, 2, 5, 10	13	Rpl6
geneset_2257	0.01, 0.05, 0.1, 0.2, 0.5, 0.8, 1, 1.2, 1.5, 2, 5, 10	13	Rpl6l
geneset_2258	0.01, 0.05, 0.1, 0.2, 0.5, 0.8, 1, 1.2, 1.5, 2, 5, 10	13	Sdhc
geneset_2259	0.01, 0.05, 0.1, 0.2, 0.5, 0.8, 1, 1.2, 1.5, 2, 5, 10	13	Uqcc5
geneset_2260	5, 10	13	Snapc1
geneset_2261	0.01, 0.05, 0.1, 0.2, 0.5, 0.8, 1, 1.2, 1.5, 2, 5, 10	13	Snorc
geneset_2262	0.01, 0.05, 0.1, 0.2, 0.5, 0.8, 1, 1.2, 1.5, 2, 5, 10	13	Syce2
geneset_2263	0.01, 0.05, 0.1, 0.2, 0.5, 0.8, 1, 1.2, 1.5, 2, 5, 10	13	Syce3
geneset_2264	0.01, 0.05, 0.1, 0.2, 0.5, 0.8, 1, 1.2, 1.5, 2, 5, 10	13	Tmem127
geneset_2265	0.01, 0.05, 0.1, 0.2, 0.5, 0.8, 1, 1.2, 1.5, 2, 5, 10	13	Tomm7
geneset_2266	1.5, 2, 5	13	Ttc5
geneset_2267	0.01, 0.05, 0.1, 0.2, 0.5, 0.8, 1, 1.2, 1.5, 2, 5, 10	13	Vps53
geneset_2268	0.01, 0.05, 0.1, 0.2, 0.5, 0.8, 1, 1.2, 1.5, 2, 5, 10	13	Zmpste24
geneset_2269	0.01, 0.05, 0.1, 0.2, 0.5, 0.8, 1, 1.2, 1.5, 2, 5, 10	14	Apoc1
geneset_2269	0.01, 0.05, 0.1, 0.2, 0.5, 0.8, 1, 1.2, 1.5, 2, 5, 10	14	Apoc3
geneset_2270	0.01, 0.05, 0.1, 0.2, 0.5, 0.8, 1, 1.2, 1.5, 2, 5, 10	14	Elof1
geneset_2270	0.01, 0.05, 0.1, 0.2, 0.5, 0.8, 1, 1.2, 1.5, 2, 5, 10	14	Gm36627
geneset_2270	0.01, 0.05, 0.1, 0.2, 0.5, 0.8, 1, 1.2, 1.5, 2, 5, 10	14	Gm36718
geneset_2271	0.01, 0.05, 0.1, 0.2, 0.5, 0.8, 1, 1.2, 1.5, 2, 5, 10	14	Uqcrq
geneset_2272	0.01, 0.05, 0.1, 0.2, 0.5, 0.8, 1, 1.2, 1.5, 2, 5, 10	14	Ska2
geneset_2273	0.01, 0.05, 0.1, 0.2, 0.5, 0.8, 1, 1.2, 1.5, 2, 5, 10	14	Tmem82
geneset_2274	1.5, 2, 5, 10	14	Parl
[truncated: 148,771 more rows]

## Sheet: Sea lamprey
geneset_ID	resolutions	gene_count	gene
geneset_190	0.01, 0.05, 0.1, 0.2, 0.5, 0.8, 1, 1.2, 1.5, 2, 5, 10	2	MSTRG.11484
geneset_191	0.01, 0.05, 0.1, 0.2, 0.5, 0.8, 1, 1.2, 1.5, 2, 5, 10	2	MSTRG.13494
geneset_192	0.01, 0.05, 0.1, 0.2, 0.5, 0.8, 1, 1.2, 1.5, 2, 5, 10	2	MSTRG.18733
geneset_193	0.01, 0.05, 0.1, 0.2, 0.5, 0.8, 1, 1.2, 1.5, 2, 5, 10	2	MSTRG.19612
geneset_194	0.01, 0.05, 0.1, 0.2, 0.5, 0.8, 1, 1.2, 1.5, 2, 5, 10	2	MSTRG.21354
geneset_195	0.01, 0.05, 0.1, 0.2, 0.5, 0.8, 1, 1.2, 1.5, 2, 5, 10	2	MSTRG.24652
geneset_196	0.01, 0.05, 0.1, 0.2, 0.5, 0.8, 1, 1.2, 1.5, 2, 5, 10	2	MSTRG.25518
geneset_197	0.01, 0.05, 0.1, 0.2, 0.5, 0.8, 1, 1.2, 1.5, 2, 5, 10	2	MSTRG.4774
geneset_198	0.01, 0.05, 0.1, 0.2, 0.5, 0.8, 1, 1.2, 1.5, 2, 5, 10	2	MSTRG.6590
geneset_199	0.01, 0.05, 0.1, 0.2, 0.5, 0.8, 1, 1.2, 1.5, 2, 5, 10	2	MSTRG.9585
geneset_208	0.01, 0.05, 0.1, 0.2, 0.5, 0.8, 1, 1.2, 1.5, 2, 5, 10	2	PMZ_0033669
geneset_209	0.01, 0.05, 0.1, 0.2, 0.5, 0.8, 1, 1.2, 1.5, 2, 5, 10	2	PMZ_0048159
geneset_378	0.01, 0.05, 0.1, 0.2, 0.5, 0.8, 1, 1.2, 1.5, 2, 5, 10	3	MSTRG.24794
geneset_379	0.01, 0.05, 0.1, 0.2, 0.5, 0.8, 1, 1.2, 1.5, 2, 5, 10	3	MSTRG.2648
geneset_380	0.01, 0.05, 0.1, 0.2, 0.5, 0.8, 1, 1.2, 1.5, 2, 5, 10	3	MSTRG.966
geneset_380	0.01, 0.05, 0.1, 0.2, 0.5, 0.8, 1, 1.2, 1.5, 2, 5, 10	3	MSTRG.967
geneset_382	0.01, 0.05, 0.1, 0.2, 0.5, 0.8, 1, 1.2, 1.5, 2, 5, 10	3	PMZ_0017652
geneset_492	0.01, 0.05, 0.1, 0.2, 0.5, 0.8, 1, 1.2, 1.5, 2, 5, 10	4	MSTRG.1042
geneset_493	0.01, 0.05, 0.1, 0.2, 0.5, 0.8, 1, 1.2, 1.5, 2, 5, 10	4	MSTRG.11355
geneset_494	0.01, 0.05, 0.1, 0.2, 0.5, 0.8, 1, 1.2, 1.5, 2, 5, 10	4	MSTRG.11819
geneset_495	0.01, 0.05, 0.1, 0.2, 0.5, 0.8, 1, 1.2, 1.5, 2, 5, 10	4	MSTRG.5706
geneset_496	0.01, 0.05, 0.1, 0.2, 0.5, 0.8, 1, 1.2, 1.5, 2, 5, 10	4	MSTRG.6114
geneset_497	0.01, 0.05, 0.1, 0.2, 0.5, 0.8, 1, 1.2, 1.5, 2, 5, 10	4	MSTRG.7049
geneset_498	0.01, 0.05, 0.1, 0.2, 0.5, 0.8, 1, 1.2, 1.5, 2, 5, 10	4	PMZ_0040194
geneset_586	0.01, 0.05, 0.1, 0.2, 0.5, 0.8, 1, 1.2, 1.5, 2, 5, 10	5	MSTRG.1411
geneset_587	0.01, 0.05, 0.1, 0.2, 0.5, 0.8, 1, 1.2, 1.5, 2, 5, 10	5	MSTRG.15024
geneset_588	0.01, 0.05, 0.1, 0.2, 0.5, 0.8, 1, 1.2, 1.5, 2, 5, 10	5	MSTRG.19521
geneset_588	0.01, 0.05, 0.1, 0.2, 0.5, 0.8, 1, 1.2, 1.5, 2, 5, 10	5	MSTRG.20268
geneset_589	0.01, 0.05, 0.1, 0.2, 0.5, 0.8, 1, 1.2, 1.5, 2, 5, 10	5	MSTRG.5408
geneset_590	0.01, 0.05, 0.1, 0.2, 0.5, 0.8, 1, 1.2, 1.5, 2, 5, 10	5	MSTRG.5726
geneset_590	0.01, 0.05, 0.1, 0.2, 0.5, 0.8, 1, 1.2, 1.5, 2, 5, 10	5	MSTRG.6510
geneset_591	0.01, 0.05, 0.1, 0.2, 0.5, 0.8, 1, 1.2, 1.5, 2, 5, 10	5	MSTRG.8417
geneset_592	0.01, 0.05, 0.1, 0.2, 0.5, 0.8, 1, 1.2, 1.5, 2, 5, 10	5	MSTRG.9352
geneset_662	0.01, 0.05, 0.1, 0.2, 0.5, 0.8, 1, 1.2, 1.5, 2, 5, 10	6	MSTRG.11527
geneset_663	10	6	MSTRG.18201
geneset_664	0.01, 0.05, 0.1, 0.2, 0.5, 0.8, 1, 1.2, 1.5, 2, 5, 10	6	MSTRG.23171
geneset_664	0.01, 0.05, 0.1, 0.2, 0.5, 0.8, 1, 1.2, 1.5, 2, 5, 10	6	MSTRG.24062
geneset_664	0.01, 0.05, 0.1, 0.2, 0.5, 0.8, 1, 1.2, 1.5, 2, 5, 10	6	MSTRG.24625
geneset_664	0.01, 0.05, 0.1, 0.2, 0.5, 0.8, 1, 1.2, 1.5, 2, 5, 10	6	MSTRG.24687
geneset_665	0.01, 0.05, 0.1, 0.2, 0.5, 0.8, 1, 1.2, 1.5, 2, 5, 10	6	MSTRG.5782
geneset_666	1.5, 2, 5, 10	6	MSTRG.9466
geneset_736	0.01, 0.05, 0.1, 0.2, 0.5, 0.8, 1, 1.2, 1.5, 2, 5, 10	7	MSTRG.1117
geneset_737	0.01, 0.05, 0.1, 0.2, 0.5, 0.8, 1, 1.2, 1.5, 2, 5, 10	7	MSTRG.12370
geneset_738	0.01, 0.05, 0.1, 0.2, 0.5, 0.8, 1, 1.2, 1.5, 2, 5, 10	7	MSTRG.12755
geneset_739	0.01, 0.05, 0.1, 0.2, 0.5, 0.8, 1, 1.2, 1.5, 2, 5, 10	7	MSTRG.13703
geneset_739	0.01, 0.05, 0.1, 0.2, 0.5, 0.8, 1, 1.2, 1.5, 2, 5, 10	7	PMZ_0036872
geneset_740	0.01, 0.05, 0.1, 0.2, 0.5, 0.8, 1, 1.2, 1.5, 2, 5, 10	7	MSTRG.13971
geneset_740	0.01, 0.05, 0.1, 0.2, 0.5, 0.8, 1, 1.2, 1.5, 2, 5, 10	7	MSTRG.13972
geneset_741	0.01, 0.05, 0.1, 0.2, 0.5, 0.8, 1, 1.2, 1.5, 2, 5, 10	7	MSTRG.2030
geneset_742	0.01, 0.05, 0.1, 0.2, 0.5, 0.8, 1, 1.2, 1.5, 2, 5, 10	7	MSTRG.20756
geneset_743	0.01, 0.05, 0.1, 0.2, 0.5, 0.8, 1, 1.2, 1.5, 2, 5, 10	7	MSTRG.23005
geneset_743	0.01, 0.05, 0.1, 0.2, 0.5, 0.8, 1, 1.2, 1.5, 2, 5, 10	7	MSTRG.9046
geneset_744	0.01, 0.05, 0.1, 0.2, 0.5, 0.8, 1, 1.2, 1.5, 2, 5, 10	7	MSTRG.273
geneset_745	0.01, 0.05, 0.1, 0.2, 0.5, 0.8, 1, 1.2, 1.5, 2, 5, 10	7	MSTRG.3387
geneset_746	0.01, 0.05, 0.1, 0.2, 0.5, 0.8, 1, 1.2, 1.5, 2, 5, 10	7	MSTRG.5208
geneset_747	0.01, 0.05, 0.1, 0.2, 0.5, 0.8, 1, 1.2, 1.5, 2, 5, 10	7	MSTRG.5217
geneset_748	0.01, 0.05, 0.1, 0.2, 0.5, 0.8, 1, 1.2, 1.5, 2, 5, 10	7	MSTRG.5258
geneset_749	0.01, 0.05, 0.1, 0.2, 0.5, 0.8, 1, 1.2, 1.5, 2, 5, 10	7	MSTRG.5417
geneset_750	0.01, 0.05, 0.1, 0.2, 0.5, 0.8, 1, 1.2, 1.5, 2, 5, 10	7	MSTRG.7302
geneset_751	0.01, 0.05, 0.1, 0.2, 0.5, 0.8, 1, 1.2, 1.5, 2, 5, 10	7	MSTRG.780
geneset_752	0.01, 0.05, 0.1, 0.2, 0.5, 0.8, 1, 1.2, 1.5, 2, 5, 10	7	MSTRG.9337
geneset_753	0.01, 0.05, 0.1, 0.2, 0.5, 0.8, 1, 1.2, 1.5, 2, 5, 10	7	MSTRG.9341
geneset_754	0.01, 0.05, 0.1, 0.2, 0.5, 0.8, 1, 1.2, 1.5, 2, 5, 10	7	PMZ_0017856
geneset_812	0.01, 0.05, 0.1, 0.2, 0.5, 0.8, 1, 1.2, 1.5, 2, 5, 10	8	MSTRG.11459
geneset_813	0.01, 0.05, 0.1, 0.2, 0.5, 0.8, 1, 1.2, 1.5, 2, 5, 10	8	MSTRG.15164
geneset_814	10	8	MSTRG.17835
geneset_815	0.01, 0.05, 0.1, 0.2, 0.5, 0.8, 1, 1.2, 1.5, 2, 5, 10	8	MSTRG.19315
geneset_816	0.01, 0.05, 0.1, 0.2, 0.5, 0.8, 1, 1.2, 1.5, 2, 5, 10	8	MSTRG.2179
geneset_817	0.01, 0.05, 0.1, 0.2, 0.5, 0.8, 1, 1.2, 1.5, 2, 5, 10	8	MSTRG.25083
geneset_818	10	8	MSTRG.2624
geneset_819	0.01, 0.05, 0.1, 0.2, 0.5, 0.8, 1, 1.2, 1.5, 2, 5, 10	8	MSTRG.6071
geneset_820	0.01, 0.05, 0.1, 0.2, 0.5, 0.8, 1, 1.2, 1.5, 2, 5, 10	8	MSTRG.8371
geneset_821	0.01, 0.05, 0.1, 0.2, 0.5, 0.8, 1, 1.2, 1.5, 2, 5, 10	8	MSTRG.9237
geneset_822	0.01, 0.05, 0.1, 0.2, 0.5, 0.8, 1, 1.2, 1.5, 2, 5, 10	8	MSTRG.9473
geneset_867	0.01, 0.05, 0.1, 0.2, 0.5, 0.8, 1, 1.2, 1.5, 2, 5, 10	9	MSTRG.10637
geneset_868	0.01, 0.05, 0.1, 0.2, 0.5, 0.8, 1, 1.2, 1.5, 2, 5, 10	9	MSTRG.11370
geneset_869	0.01, 0.05, 0.1, 0.2, 0.5, 0.8, 1, 1.2, 1.5, 2, 5, 10	9	MSTRG.1348
geneset_870	0.01, 0.05, 0.1, 0.2, 0.5, 0.8, 1, 1.2, 1.5, 2, 5, 10	9	MSTRG.1492
geneset_871	0.01, 0.05, 0.1, 0.2, 0.5, 0.8, 1, 1.2, 1.5, 2, 5, 10	9	MSTRG.15305
geneset_872	0.01, 0.05, 0.1, 0.2, 0.5, 0.8, 1, 1.2, 1.5, 2, 5, 10	9	MSTRG.15467
geneset_873	0.01, 0.05, 0.1, 0.2, 0.5, 0.8, 1, 1.2, 1.5, 2, 5, 10	9	MSTRG.1719
geneset_874	0.01, 0.05, 0.1, 0.2, 0.5, 0.8, 1, 1.2, 1.5, 2, 5, 10	9	MSTRG.18440
geneset_875	0.01, 0.05, 0.1, 0.2, 0.5, 0.8, 1, 1.2, 1.5, 2, 5, 10	9	MSTRG.3364
geneset_875	0.01, 0.05, 0.1, 0.2, 0.5, 0.8, 1, 1.2, 1.5, 2, 5, 10	9	PMZ_0011854
geneset_875	0.01, 0.05, 0.1, 0.2, 0.5, 0.8, 1, 1.2, 1.5, 2, 5, 10	9	PMZ_0045215
geneset_876	0.01, 0.05, 0.1, 0.2, 0.5, 0.8, 1, 1.2, 1.5, 2, 5, 10	9	MSTRG.5205
geneset_877	0.01, 0.05, 0.1, 0.2, 0.5, 0.8, 1, 1.2, 1.5, 2, 5, 10	9	MSTRG.5516
geneset_878	0.1, 0.2, 0.5, 0.8, 1, 1.2, 1.5, 2, 5, 10	9	MSTRG.631
geneset_879	0.01, 0.05, 0.1, 0.2, 0.5, 0.8, 1, 1.2, 1.5, 2, 5, 10	9	MSTRG.7267
geneset_880	0.01, 0.05, 0.1, 0.2, 0.5, 0.8, 1, 1.2, 1.5, 2, 5, 10	9	MSTRG.7732
geneset_881	0.01, 0.05, 0.1, 0.2, 0.5, 0.8, 1, 1.2, 1.5, 2, 5, 10	9	MSTRG.8569
geneset_882	0.01, 0.05, 0.1, 0.2, 0.5, 0.8, 1, 1.2, 1.5, 2, 5, 10	9	MSTRG.9782
geneset_884	0.01, 0.05, 0.1, 0.2, 0.5, 0.8, 1, 1.2, 1.5, 2, 5, 10	9	PMZ_0041633
geneset_934	0.01, 0.05, 0.1, 0.2, 0.5, 0.8, 1, 1.2, 1.5, 2, 5, 10	10	MSTRG.10305
geneset_935	0.01, 0.05, 0.1, 0.2, 0.5, 0.8, 1, 1.2, 1.5, 2, 5, 10	10	MSTRG.11107
geneset_936	0.01, 0.05, 0.1, 0.2, 0.5, 0.8, 1, 1.2, 1.5, 2, 5, 10	10	MSTRG.11572
geneset_937	0.01, 0.05, 0.1, 0.2, 0.5, 0.8, 1, 1.2, 1.5, 2, 5, 10	10	MSTRG.11632
geneset_938	0.01, 0.05, 0.1, 0.2, 0.5, 0.8, 1, 1.2, 1.5, 2, 5, 10	10	MSTRG.12457
geneset_939	0.01, 0.05, 0.1, 0.2, 0.5, 0.8, 1, 1.2, 1.5, 2, 5, 10	10	MSTRG.1338
geneset_940	0.01, 0.05, 0.1, 0.2, 0.5, 0.8, 1, 1.2, 1.5, 2, 5, 10	10	MSTRG.13915
geneset_941	0.01, 0.05, 0.1, 0.2, 0.5, 0.8, 1, 1.2, 1.5, 2, 5, 10	10	MSTRG.14276
geneset_942	0.01, 0.05, 0.1, 0.2, 0.5, 0.8, 1, 1.2, 1.5, 2, 5, 10	10	MSTRG.14603
geneset_943	0.01, 0.05, 0.1, 0.2, 0.5, 0.8, 1, 1.2, 1.5, 2, 5, 10	10	MSTRG.14667
geneset_944	0.01, 0.05, 0.1, 0.2, 0.5, 0.8, 1, 1.2, 1.5, 2, 5, 10	10	MSTRG.1555
geneset_945	5	10	MSTRG.15689
geneset_946	0.01, 0.05, 0.1, 0.2, 0.5, 0.8, 1, 1.2, 1.5, 2, 5, 10	10	MSTRG.16208
geneset_947	0.01, 0.05, 0.1, 0.2, 0.5, 0.8, 1, 1.2, 1.5, 2, 5, 10	10	MSTRG.17110
geneset_948	0.01, 0.05, 0.1, 0.2, 0.5, 0.8, 1, 1.2, 1.5, 2, 5, 10	10	MSTRG.18029
geneset_949	0.01, 0.05, 0.1, 0.2, 0.5, 0.8, 1, 1.2, 1.5, 2, 5, 10	10	MSTRG.20538
geneset_950	0.01, 0.05, 0.1, 0.2, 0.5, 0.8, 1, 1.2, 1.5, 2, 5, 10	10	MSTRG.22358
geneset_951	0.01, 0.05, 0.1, 0.2, 0.5, 0.8, 1, 1.2, 1.5, 2, 5, 10	10	MSTRG.2343
geneset_952	0.01, 0.05, 0.1, 0.2, 0.5, 0.8, 1, 1.2, 1.5, 2, 5, 10	10	MSTRG.272
geneset_953	0.01, 0.05, 0.1, 0.2, 0.5, 0.8, 1, 1.2, 1.5, 2, 5, 10	10	MSTRG.2815
geneset_954	0.01, 0.05, 0.1, 0.2, 0.5, 0.8, 1, 1.2, 1.5, 2, 5, 10	10	MSTRG.2943
geneset_955	0.01, 0.05, 0.1, 0.2, 0.5, 0.8, 1, 1.2, 1.5, 2, 5, 10	10	MSTRG.3332
geneset_956	0.01, 0.05, 0.1, 0.2, 0.5, 0.8, 1, 1.2, 1.5, 2, 5, 10	10	MSTRG.3692
geneset_957	0.01, 0.05, 0.1, 0.2, 0.5, 0.8, 1, 1.2, 1.5, 2, 5, 10	10	MSTRG.3938
geneset_958	0.01, 0.05, 0.1, 0.2, 0.5, 0.8, 1, 1.2, 1.5, 2, 5, 10	10	MSTRG.4938
geneset_959	0.01, 0.05, 0.1, 0.2, 0.5, 0.8, 1, 1.2, 1.5, 2, 5, 10	10	MSTRG.4974
geneset_960	0.01, 0.05, 0.1, 0.2, 0.5, 0.8, 1, 1.2, 1.5, 2, 5, 10	10	MSTRG.5213
geneset_961	0.01, 0.05, 0.1, 0.2, 0.5, 0.8, 1, 1.2, 1.5, 2, 5, 10	10	MSTRG.5220
geneset_962	0.01, 0.05, 0.1, 0.2, 0.5, 0.8, 1, 1.2, 1.5, 2, 5, 10	10	MSTRG.565
geneset_963	0.01, 0.05, 0.1, 0.2, 0.5, 0.8, 1, 1.2, 1.5, 2, 5, 10	10	MSTRG.5896
geneset_964	0.01, 0.05, 0.1, 0.2, 0.5, 0.8, 1, 1.2, 1.5, 2, 5, 10	10	MSTRG.6172
geneset_965	0.01, 0.05, 0.1, 0.2, 0.5, 0.8, 1, 1.2, 1.5, 2, 5, 10	10	MSTRG.6713
geneset_966	0.01, 0.05, 0.1, 0.2, 0.5, 0.8, 1, 1.2, 1.5, 2, 5, 10	10	MSTRG.7060
geneset_967	0.01, 0.05, 0.1, 0.2, 0.5, 0.8, 1, 1.2, 1.5, 2, 5, 10	10	MSTRG.7789
geneset_968	0.01, 0.05, 0.1, 0.2, 0.5, 0.8, 1, 1.2, 1.5, 2, 5, 10	10	MSTRG.7980
geneset_969	0.01, 0.05, 0.1, 0.2, 0.5, 0.8, 1, 1.2, 1.5, 2, 5, 10	10	MSTRG.8011
geneset_970	0.01, 0.05, 0.1, 0.2, 0.5, 0.8, 1, 1.2, 1.5, 2, 5, 10	10	MSTRG.8751
geneset_971	0.01, 0.05, 0.1, 0.2, 0.5, 0.8, 1, 1.2, 1.5, 2, 5, 10	10	MSTRG.8825
geneset_972	0.01, 0.05, 0.1, 0.2, 0.5, 0.8, 1, 1.2, 1.5, 2, 5, 10	10	MSTRG.8853
geneset_973	0.01, 0.05, 0.1, 0.2, 0.5, 0.8, 1, 1.2, 1.5, 2, 5, 10	10	MSTRG.9379
geneset_974	0.01, 0.05, 0.1, 0.2, 0.5, 0.8, 1, 1.2, 1.5, 2, 5, 10	10	MSTRG.9518
geneset_975	0.01, 0.05, 0.1, 0.2, 0.5, 0.8, 1, 1.2, 1.5, 2, 5, 10	10	MSTRG.9786
geneset_1074	0.01, 0.05, 0.1, 0.2, 0.5, 0.8, 1, 1.2, 1.5, 2, 5, 10	11	MSTRG.10097
geneset_1075	0.01, 0.05, 0.1, 0.2, 0.5, 0.8, 1, 1.2, 1.5, 2, 5, 10	11	MSTRG.1010
geneset_1076	0.01, 0.05, 0.1, 0.2, 0.5, 0.8, 1, 1.2, 1.5, 2, 5, 10	11	MSTRG.10230
geneset_1077	0.01, 0.05, 0.1, 0.2, 0.5, 0.8, 1, 1.2, 1.5, 2, 5, 10	11	MSTRG.10240
geneset_1078	0.01, 0.05, 0.1, 0.2, 0.5, 0.8, 1, 1.2, 1.5, 2, 5, 10	11	MSTRG.102
geneset_1079	0.01, 0.05, 0.1, 0.2, 0.5, 0.8, 1, 1.2, 1.5, 2, 5, 10	11	MSTRG.10308
geneset_1080	0.01, 0.05, 0.1, 0.2, 0.5, 0.8, 1, 1.2, 1.5, 2, 5, 10	11	MSTRG.10452
geneset_1081	0.01, 0.05, 0.1, 0.2, 0.5, 0.8, 1, 1.2, 1.5, 2, 5, 10	11	MSTRG.10453
geneset_1082	0.01, 0.05, 0.1, 0.2, 0.5, 0.8, 1, 1.2, 1.5, 2, 5, 10	11	MSTRG.10542
geneset_1083	0.01, 0.05, 0.1, 0.2, 0.5, 0.8, 1, 1.2, 1.5, 2, 5, 10	11	MSTRG.10551
geneset_1084	0.01, 0.05, 0.1, 0.2, 0.5, 0.8, 1, 1.2, 1.5, 2, 5, 10	11	MSTRG.10656
geneset_1085	0.01, 0.05, 0.1, 0.2, 0.5, 0.8, 1, 1.2, 1.5, 2, 5, 10	11	MSTRG.10689
geneset_1086	0.05, 0.1, 0.2, 0.8, 1.2, 10	11	MSTRG.10733
geneset_1087	10	11	MSTRG.10738
geneset_1088	0.01, 0.05, 0.1, 0.2, 0.5, 0.8, 1, 1.2, 1.5, 2, 5, 10	11	MSTRG.10739
geneset_1089	0.01, 0.05, 0.1, 0.2, 0.5, 0.8, 1, 1.2, 1.5, 2, 5, 10	11	MSTRG.10791
geneset_1090	0.01, 0.05, 0.1, 0.2, 0.5, 0.8, 1, 1.2, 1.5, 2, 5, 10	11	MSTRG.10821
geneset_1091	0.01, 0.05, 0.1, 0.2, 0.5, 0.8, 1, 1.2, 1.5, 2, 5, 10	11	MSTRG.10828
geneset_1092	0.1, 0.2, 0.5, 0.8, 1, 1.2, 1.5, 2, 5, 10	11	MSTRG.10863
geneset_1093	0.01, 0.05, 0.1, 0.2, 0.5, 0.8, 1, 1.2, 1.5, 2, 5, 10	11	MSTRG.10881
geneset_1093	0.01, 0.05, 0.1, 0.2, 0.5, 0.8, 1, 1.2, 1.5, 2, 5, 10	11	MSTRG.21276
geneset_1094	0.01, 0.05, 0.1, 0.2, 0.5, 0.8, 1, 1.2, 1.5, 2, 5, 10	11	MSTRG.10883
geneset_1095	10	11	MSTRG.10931
geneset_1096	0.01, 0.05, 0.1, 0.2, 0.5, 0.8, 1, 1.2, 1.5, 2, 5, 10	11	MSTRG.10955
geneset_1097	0.01, 0.05, 0.1, 0.2, 0.5, 0.8, 1, 1.2, 1.5, 2, 5, 10	11	MSTRG.11005
geneset_1098	0.01, 0.05, 0.1, 0.2, 0.5, 0.8, 1, 1.2, 1.5, 2, 5, 10	11	MSTRG.11031
geneset_1098	0.01, 0.05, 0.1, 0.2, 0.5, 0.8, 1, 1.2, 1.5, 2, 5, 10	11	MSTRG.4310
geneset_1099	0.01, 0.05, 0.1, 0.2, 0.5, 0.8, 1, 1.2, 1.5, 2, 5, 10	11	MSTRG.11046
geneset_1100	0.01, 0.05, 0.1, 0.2, 0.5, 0.8, 1, 1.2, 1.5, 2, 5, 10	11	MSTRG.11246
geneset_1101	0.01, 0.05, 0.1, 0.2, 0.5, 0.8, 1, 1.2, 1.5, 2, 5, 10	11	MSTRG.11281
geneset_1102	0.1	11	MSTRG.11387
geneset_1103	0.01, 0.05, 0.1, 0.2, 0.5, 0.8, 1, 1.2, 1.5, 2, 5, 10	11	MSTRG.11449
geneset_1104	0.01, 0.05, 0.1, 0.2, 0.5, 0.8, 1, 1.2, 1.5, 2, 5, 10	11	MSTRG.11457
geneset_1105	0.01, 0.05, 0.1, 0.2, 0.5, 0.8, 1, 1.2, 1.5, 2, 5, 10	11	MSTRG.11569
geneset_1106	0.01, 0.05, 0.1, 0.2, 0.5, 0.8, 1, 1.2, 1.5, 2, 5, 10	11	MSTRG.11644
geneset_1107	0.01, 0.05, 0.1, 0.2, 0.5, 0.8, 1, 1.2, 1.5, 2, 5, 10	11	MSTRG.11710
geneset_1108	0.01, 0.05, 0.1, 0.2, 0.5, 0.8, 1, 1.2, 1.5, 2, 5, 10	11	MSTRG.11801
geneset_1109	0.01, 0.05, 0.1, 0.2, 0.5, 0.8, 1, 1.2, 1.5, 2, 5, 10	11	MSTRG.11829
geneset_1110	0.01, 0.05, 0.1, 0.2, 0.5, 0.8, 1, 1.2, 1.5, 2, 5, 10	11	MSTRG.11868
geneset_1111	0.01, 0.05, 0.1, 0.2, 0.5, 0.8, 1, 1.2, 1.5, 2, 5, 10	11	MSTRG.11880
geneset_1112	0.01, 0.05, 0.1, 0.2, 0.5, 0.8, 1, 1.2, 1.5, 2, 5, 10	11	MSTRG.11995
geneset_1113	0.01, 0.05, 0.1, 0.2, 0.5, 0.8, 1, 1.2, 1.5, 2, 5, 10	11	MSTRG.12027
geneset_1114	0.01, 0.05, 0.1, 0.2, 0.5, 0.8, 1, 1.2, 1.5, 2, 5, 10	11	MSTRG.12070
geneset_1115	0.01, 0.05, 0.1, 0.2, 0.5, 0.8, 1, 1.2, 1.5, 2, 5, 10	11	MSTRG.12085
geneset_1116	0.2	11	MSTRG.12152
geneset_1117	0.01, 0.05, 0.1, 0.2, 0.5, 0.8, 1, 1.2, 1.5, 2, 5, 10	11	MSTRG.12254
geneset_1118	0.01, 0.05, 0.1, 0.2, 0.5, 0.8, 1, 1.2, 1.5, 2, 5, 10	11	MSTRG.12255
geneset_1119	0.01, 0.05, 0.1, 0.2, 0.5, 0.8, 1, 1.2, 1.5, 2, 5, 10	11	MSTRG.12560
geneset_1120	0.01, 0.05, 0.1, 0.2, 0.5, 0.8, 1, 1.2, 1.5, 2, 5, 10	11	MSTRG.12896
geneset_1121	0.01, 0.05, 0.1, 0.2, 0.5, 0.8, 1, 1.2, 1.5, 2, 5, 10	11	MSTRG.12920
geneset_1122	0.01, 0.05, 0.1, 0.2, 0.5, 0.8, 1, 1.2, 1.5, 2, 5, 10	11	MSTRG.12928
geneset_1123	0.01, 0.05, 0.1, 0.2, 0.5, 0.8, 1, 1.2, 1.5, 2, 5, 10	11	MSTRG.12945
geneset_1124	0.01, 0.05, 0.1, 0.2, 0.5, 0.8, 1, 1.2, 1.5, 2, 5, 10	11	MSTRG.1295
geneset_1125	0.8, 1, 1.2, 1.5, 2, 5, 10	11	MSTRG.1301
geneset_1126	0.01, 0.05, 0.1, 0.2, 0.5, 0.8, 1, 1.2, 1.5, 2, 5, 10	11	MSTRG.13038
geneset_1127	0.01, 0.05, 0.1, 0.2, 0.5, 0.8, 1, 1.2, 1.5, 2, 5, 10	11	MSTRG.13167
geneset_1128	0.01, 0.05, 0.1, 0.2, 0.5, 0.8, 1, 1.2, 1.5, 2, 5, 10	11	MSTRG.13406
geneset_1129	0.01, 0.05, 0.1, 0.2, 0.5, 0.8, 1, 1.2, 1.5, 2, 5, 10	11	MSTRG.13414
geneset_1130	0.01, 0.05, 0.1, 0.2, 0.5, 0.8, 1, 1.2, 1.5, 2, 5, 10	11	MSTRG.13497
geneset_1131	0.1, 0.2, 0.5, 0.8	11	MSTRG.13680
geneset_1132	0.01, 0.05, 0.1, 0.2, 0.5, 0.8, 1, 1.2, 1.5, 2, 5, 10	11	MSTRG.13714
geneset_1133	0.01, 0.05, 0.1, 0.2, 0.5, 0.8, 1, 1.2, 1.5, 2, 5, 10	11	MSTRG.13906
geneset_1134	0.01, 0.05, 0.1, 0.2, 0.5, 0.8, 1, 1.2, 1.5, 2, 5, 10	11	MSTRG.13988
geneset_1135	0.01, 0.05, 0.1, 0.2, 0.5, 0.8, 1, 1.2, 1.5, 2, 5, 10	11	MSTRG.13989
geneset_1136	0.01, 0.05, 0.1, 0.2, 0.5, 0.8, 1, 1.2, 1.5, 2, 5, 10	11	MSTRG.14187
geneset_1137	5	11	MSTRG.14249
geneset_1138	0.01, 0.05, 0.1, 0.2, 0.5, 0.8, 1, 1.2, 1.5, 2, 5, 10	11	MSTRG.1425
geneset_1139	0.01, 0.05, 0.1, 0.2, 0.5, 0.8, 1, 1.2, 1.5, 2, 5, 10	11	MSTRG.14699
geneset_1140	0.01, 0.05, 0.1, 0.2, 0.5, 0.8, 1, 1.2, 1.5, 2, 5, 10	11	MSTRG.14854
geneset_1141	0.01, 0.05, 0.1, 0.2, 0.5, 0.8, 1, 1.2, 1.5, 2, 5, 10	11	MSTRG.15037
geneset_1142	0.01, 0.05, 0.1, 0.2, 0.5, 0.8, 1, 1.2, 1.5, 2, 5, 10	11	MSTRG.15070
geneset_1143	0.01, 0.05, 0.1, 0.2, 0.5, 0.8, 1, 1.2, 1.5, 2, 5, 10	11	MSTRG.15158
geneset_1144	0.01, 0.05, 0.1, 0.2, 0.5, 0.8, 1, 1.2, 1.5, 2, 5, 10	11	MSTRG.1526
geneset_1145	0.01, 0.05, 0.1, 0.2, 0.5, 0.8, 1, 1.2, 1.5, 2, 5, 10	11	MSTRG.15960
geneset_1146	0.01, 0.05, 0.1, 0.2, 0.5, 0.8, 1, 1.2, 1.5, 2, 5, 10	11	MSTRG.15
geneset_1147	0.01, 0.05, 0.1, 0.2, 0.5, 0.8, 1, 1.2, 1.5, 2, 5, 10	11	MSTRG.16016
geneset_1148	1.5, 2, 5, 10	11	MSTRG.16243
geneset_1149	0.01, 0.05, 0.1, 0.2, 0.5, 0.8, 1, 1.2, 1.5, 2, 5, 10	11	MSTRG.16745
geneset_1150	0.01, 0.05, 0.1, 0.2, 0.5, 0.8, 1, 1.2, 1.5, 2, 5, 10	11	MSTRG.1677
geneset_1151	0.01, 0.05, 0.1, 0.2, 0.5, 0.8, 1, 1.2, 1.5, 2, 5, 10	11	MSTRG.16922
geneset_1152	0.01, 0.05, 0.1, 0.2, 0.5, 0.8, 1, 1.2, 1.5, 2, 5, 10	11	MSTRG.16931
geneset_1153	0.01, 0.05, 0.1, 0.2, 0.5, 0.8, 1, 1.2, 1.5, 2, 5, 10	11	MSTRG.1696
geneset_1154	0.01, 0.05, 0.1, 0.2, 0.5, 0.8, 1, 1.2, 1.5, 2, 5, 10	11	MSTRG.1707
geneset_1155	0.01, 0.05, 0.1, 0.2, 0.5, 0.8, 1, 1.2, 1.5, 2, 5, 10	11	MSTRG.1730
geneset_1156	0.01, 0.05, 0.1, 0.2, 0.5, 0.8, 1, 1.2, 1.5, 2, 5, 10	11	MSTRG.17482
geneset_1157	0.01, 0.05, 0.1, 0.2, 0.5, 0.8, 1, 1.2, 1.5, 2, 5, 10	11	MSTRG.17724
geneset_1158	0.01, 0.05, 0.1, 0.2, 0.5, 0.8, 1, 1.2, 1.5, 2, 5, 10	11	MSTRG.17843
geneset_1159	0.01, 0.05, 0.1, 0.2, 0.5, 0.8, 1, 1.2, 1.5, 2, 5, 10	11	MSTRG.18089
geneset_1160	0.01, 0.05, 0.1, 0.2, 0.5, 0.8, 1, 1.2, 1.5, 2, 5, 10	11	MSTRG.18352
geneset_1161	0.01, 0.05, 0.1, 0.2, 0.5, 0.8, 1, 1.2, 1.5, 2, 5, 10	11	MSTRG.18421
geneset_1162	0.01, 0.05, 0.1, 0.2, 0.5, 0.8, 1, 1.2, 1.5, 2, 5, 10	11	MSTRG.18610
geneset_1163	0.01, 0.05, 0.1, 0.2, 0.5, 0.8, 1, 1.2, 1.5, 2, 5, 10	11	MSTRG.18634
geneset_1164	0.01, 0.05, 0.1, 0.2, 0.5, 0.8, 1, 1.2, 1.5, 2, 5, 10	11	MSTRG.18705
geneset_1165	0.01, 0.05, 0.1, 0.2, 0.5, 0.8, 1, 1.2, 1.5, 2, 5, 10	11	MSTRG.1896
geneset_1166	0.01, 0.05, 0.1, 0.2, 0.5, 0.8, 1, 1.2, 1.5, 2, 5, 10	11	MSTRG.18975
geneset_1167	0.01, 0.05, 0.1, 0.2, 0.5, 0.8, 1, 1.2, 1.5, 2, 5, 10	11	MSTRG.18982
geneset_1168	0.01, 0.05, 0.1, 0.2, 0.5, 0.8, 1, 1.2, 1.5, 2, 5, 10	11	MSTRG.1922
geneset_1169	0.01, 0.05, 0.1, 0.2, 0.5, 0.8, 1, 1.2, 1.5, 2, 5, 10	11	MSTRG.19283
geneset_1170	0.01, 0.05, 0.1, 0.2, 0.5, 0.8, 1, 1.2, 1.5, 2, 5, 10	11	MSTRG.1963
geneset_1171	0.01, 0.05, 0.1, 0.2, 0.5, 0.8, 1, 1.2, 1.5, 2, 5, 10	11	MSTRG.19701
geneset_1172	0.01, 0.05, 0.1, 0.2, 0.5, 0.8, 1, 1.2, 1.5, 2, 5, 10	11	MSTRG.20011
geneset_1173	0.01, 0.05, 0.1, 0.2, 0.5, 0.8, 1, 1.2, 1.5, 2, 5, 10	11	MSTRG.20174
geneset_1174	0.01, 0.05, 0.1, 0.2, 0.5, 0.8, 1, 1.2, 1.5, 2, 5, 10	11	MSTRG.20678
geneset_1175	0.01, 0.05, 0.1, 0.2, 0.5, 0.8, 1, 1.2, 1.5, 2, 5, 10	11	MSTRG.22394
geneset_1176	0.01, 0.05, 0.1, 0.2, 0.5, 0.8, 1, 1.2, 1.5, 2, 5, 10	11	MSTRG.2261
geneset_1177	0.01, 0.05, 0.1, 0.2, 0.5, 0.8, 1, 1.2, 1.5, 2, 5, 10	11	MSTRG.2289
geneset_1178	0.01, 0.05, 0.1, 0.2, 0.5, 0.8, 1, 1.2, 1.5, 2, 5, 10	11	MSTRG.23013
geneset_1178	0.01, 0.05, 0.1, 0.2, 0.5, 0.8, 1, 1.2, 1.5, 2, 5, 10	11	MSTRG.8443
geneset_1179	0.01, 0.05, 0.1, 0.2, 0.5, 0.8, 1, 1.2, 1.5, 2, 5, 10	11	MSTRG.2336
geneset_1180	0.01, 0.05, 0.1, 0.2, 0.5, 0.8, 1, 1.2, 1.5, 2, 5, 10	11	MSTRG.23907
geneset_1181	0.01, 0.05, 0.1, 0.2, 0.5, 0.8, 1, 1.2, 1.5, 2, 5, 10	11	MSTRG.25528
geneset_1182	0.01, 0.05, 0.1, 0.2, 0.5, 0.8, 1, 1.2, 1.5, 2, 5, 10	11	MSTRG.2581
geneset_1183	0.01, 0.05, 0.1, 0.2, 0.5, 0.8, 1, 1.2, 1.5, 2, 5, 10	11	MSTRG.26383
geneset_1184	0.01, 0.05, 0.1, 0.2, 0.5, 0.8, 1, 1.2, 1.5, 2, 5, 10	11	MSTRG.27113
geneset_1185	0.01, 0.05, 0.1, 0.2, 0.5, 0.8, 1, 1.2, 1.5, 2, 5, 10	11	MSTRG.2727
geneset_1186	1.5	11	MSTRG.2754
geneset_1187	2, 5, 10	11	MSTRG.2795
geneset_1188	0.01, 0.05, 0.1, 0.2, 0.5, 0.8, 1, 1.2, 1.5, 2, 5, 10	11	MSTRG.2796
geneset_1189	0.01, 0.05, 0.1, 0.2, 0.5, 0.8, 1, 1.2, 1.5, 2, 5, 10	11	MSTRG.2916
geneset_1190	0.01, 0.05, 0.1, 0.2, 0.5, 0.8, 1, 1.2, 1.5, 2, 5, 10	11	MSTRG.3033
geneset_1191	0.01, 0.05, 0.1, 0.2, 0.5, 0.8, 1, 1.2, 1.5, 2, 5, 10	11	MSTRG.3071
geneset_1192	0.01, 0.05, 0.1, 0.2, 0.5, 0.8, 1, 1.2, 1.5, 2, 5, 10	11	MSTRG.3334
geneset_1193	0.01, 0.05, 0.1, 0.2, 0.5, 0.8, 1, 1.2, 1.5, 2, 5, 10	11	MSTRG.3398
geneset_1194	0.01, 0.05, 0.1, 0.2, 0.5, 0.8, 1, 1.2, 1.5, 2, 5, 10	11	MSTRG.341
geneset_1195	0.01, 0.05, 0.1, 0.2, 0.5, 0.8, 1, 1.2, 1.5, 2, 5, 10	11	MSTRG.3455
geneset_1196	0.01, 0.05, 0.1, 0.2, 0.5, 0.8, 1, 1.2, 1.5, 2, 5, 10	11	MSTRG.3643
geneset_1197	0.01, 0.05, 0.1, 0.2, 0.5, 0.8, 1, 1.2, 1.5, 2, 5, 10	11	MSTRG.365
geneset_1198	0.01, 0.05, 0.1, 0.2, 0.5, 0.8, 1, 1.2, 1.5, 2, 5, 10	11	MSTRG.3770
geneset_1199	0.01, 0.05, 0.1, 0.2, 0.5, 0.8, 1, 1.2, 1.5, 2, 5, 10	11	MSTRG.384
geneset_1200	0.01, 0.05, 0.1, 0.2, 0.5, 0.8, 1, 1.2, 1.5, 2, 5, 10	11	MSTRG.3914
geneset_1201	0.01, 0.05, 0.1, 0.2, 0.5, 0.8, 1, 1.2, 1.5, 2, 5, 10	11	MSTRG.3947
geneset_1202	0.01, 0.05, 0.1, 0.2, 0.5, 0.8, 1, 1.2, 1.5, 2, 5, 10	11	MSTRG.4149
geneset_1203	0.01, 0.05, 0.1, 0.2, 0.5, 0.8, 1, 1.2, 1.5, 2, 5, 10	11	MSTRG.4271
geneset_1204	0.01, 0.05, 0.1, 0.2, 0.5, 0.8, 1, 1.2, 1.5, 2, 5, 10	11	MSTRG.4446
geneset_1205	0.01, 0.05, 0.1, 0.2, 0.5, 0.8, 1, 1.2, 1.5, 2, 5, 10	11	MSTRG.4471
geneset_1206	0.01, 0.05, 0.1, 0.2, 0.5, 0.8, 1, 1.2, 1.5, 2, 5, 10	11	MSTRG.4502
geneset_1207	0.01, 0.05, 0.1, 0.2, 0.5, 0.8, 1, 1.2, 1.5, 2, 5, 10	11	MSTRG.4552
geneset_1208	0.01, 0.05, 0.1, 0.2, 0.5, 0.8, 1, 1.2, 1.5, 2, 5, 10	11	MSTRG.4555
geneset_1209	0.01, 0.05, 0.1, 0.2, 0.5, 0.8, 1, 1.2, 1.5, 2, 5, 10	11	MSTRG.4663
geneset_1210	0.8, 1, 1.5, 2, 10	11	MSTRG.4883
geneset_1211	0.01, 0.05, 0.1, 0.2, 0.5, 0.8, 1, 1.2, 1.5, 2, 5, 10	11	MSTRG.5072
geneset_1212	0.01, 0.05, 0.1, 0.2, 0.5, 0.8, 1, 1.2, 1.5, 2, 5, 10	11	MSTRG.5144
geneset_1213	0.01, 0.05, 0.1, 0.2, 0.5, 0.8, 1, 1.2, 1.5, 2, 5, 10	11	MSTRG.5153
geneset_1214	0.01, 0.05, 0.1, 0.2, 0.5, 0.8, 1, 1.2, 1.5, 2, 5, 10	11	MSTRG.5210
geneset_1215	0.01, 0.05, 0.1, 0.2, 0.5, 0.8, 1, 1.2, 1.5, 2, 5, 10	11	MSTRG.5430
geneset_1216	0.01, 0.05, 0.1, 0.2, 0.5, 0.8, 1, 1.2, 1.5, 2, 5, 10	11	MSTRG.5571
geneset_1217	0.01, 0.05, 0.1, 0.2, 0.5, 0.8, 1, 1.2, 1.5, 2, 5, 10	11	MSTRG.5686
geneset_1218	0.01, 0.05, 0.1, 0.2, 0.5, 0.8, 1, 1.2, 1.5, 2, 5, 10	11	MSTRG.5703
geneset_1219	0.01, 0.05, 0.1, 0.2, 0.5, 0.8, 1, 1.2, 1.5, 2, 5, 10	11	MSTRG.5840
geneset_1220	0.01, 0.05, 0.1, 0.2, 0.5, 0.8, 1, 1.2, 1.5, 2, 5, 10	11	MSTRG.5993
geneset_1221	0.05, 0.1, 0.2, 1, 1.2, 1.5, 2, 5, 10	11	MSTRG.6102
geneset_1222	0.01, 0.05, 0.1, 0.2, 0.5, 0.8, 1, 1.2, 1.5, 2, 5, 10	11	MSTRG.6355
geneset_1223	0.01, 0.05, 0.1, 0.2, 0.5, 0.8, 1, 1.2, 1.5, 2, 5, 10	11	MSTRG.6399
geneset_1224	0.1, 0.2, 0.5, 0.8, 1, 1.2, 1.5, 2, 5, 10	11	MSTRG.6490
geneset_1225	0.01, 0.05, 0.1, 0.2, 0.5, 0.8, 1, 1.2, 1.5, 2, 5, 10	11	MSTRG.6509
geneset_1226	0.01, 0.05, 0.1, 0.2, 0.5, 0.8, 1, 1.2, 1.5, 2, 5, 10	11	MSTRG.6540
geneset_1227	0.01, 0.05, 0.1, 0.2, 0.5, 0.8, 1, 1.2, 1.5, 2, 5, 10	11	MSTRG.6593
geneset_1228	0.01, 0.05, 0.1, 0.2, 0.5, 0.8, 1, 1.2, 1.5, 2, 5, 10	11	MSTRG.6655
geneset_1229	0.01, 0.05, 0.1, 0.2, 0.5, 0.8, 1, 1.2, 1.5, 2, 5, 10	11	MSTRG.6720
geneset_1230	1.2, 1.5, 2, 5, 10	11	MSTRG.6812
geneset_1231	0.01, 0.05, 0.1, 0.2, 0.5, 0.8, 1, 1.2, 1.5, 2, 5, 10	11	MSTRG.7102
geneset_1232	0.01, 0.05, 0.1, 0.2, 0.5, 0.8, 1, 1.2, 1.5, 2, 5, 10	11	MSTRG.7170
geneset_1233	0.01, 0.05, 0.1, 0.2, 0.5, 0.8, 1, 1.2, 1.5, 2, 5, 10	11	MSTRG.7248
geneset_1234	0.01, 0.05, 0.1, 0.2, 0.5, 0.8, 1, 1.2, 1.5, 2, 5, 10	11	MSTRG.7377
geneset_1235	0.01, 0.05, 0.1, 0.2, 0.5, 0.8, 1, 1.2, 1.5, 2, 5, 10	11	MSTRG.7471
geneset_1236	0.01, 0.05, 0.1, 0.2, 0.5, 0.8, 1, 1.2, 1.5, 2, 5, 10	11	MSTRG.749
geneset_1237	0.01, 0.05, 0.1, 0.2, 0.5, 0.8, 1, 1.2, 1.5, 2, 5, 10	11	MSTRG.7728
geneset_1238	0.01, 0.05, 0.1, 0.2, 0.5, 0.8, 1, 1.2, 1.5, 2, 5, 10	11	MSTRG.7797
geneset_1239	0.01, 0.05, 0.1, 0.2, 0.5, 0.8, 1, 1.2, 1.5, 2, 5, 10	11	MSTRG.7800
geneset_1240	0.01, 0.05, 0.1, 0.2, 0.5, 0.8, 1, 1.2, 1.5, 2, 5, 10	11	MSTRG.7988
geneset_1241	0.01, 0.05, 0.1, 0.2, 0.5, 0.8, 1, 1.2, 1.5, 2, 5, 10	11	MSTRG.8209
geneset_1242	0.01, 0.05, 0.1, 0.2, 0.5, 0.8, 1, 1.2, 1.5, 2, 5, 10	11	MSTRG.8306
geneset_1243	0.01, 0.05, 0.1, 0.2, 0.5, 0.8, 1, 1.2, 1.5, 2, 5, 10	11	MSTRG.8381
geneset_1244	0.01, 0.05, 0.1, 0.2, 0.5, 0.8, 1, 1.2, 1.5, 2, 5, 10	11	MSTRG.8516
geneset_1245	0.01, 0.05, 0.1, 0.2, 0.5, 0.8, 1, 1.2, 1.5, 2, 5, 10	11	MSTRG.8533
geneset_1246	0.01, 0.05, 0.1, 0.2, 0.5, 0.8, 1, 1.2, 1.5, 2, 5, 10	11	MSTRG.8577
geneset_1247	10	11	MSTRG.8645
geneset_1248	0.01, 0.05, 0.1, 0.2, 0.5, 0.8, 1, 1.2, 1.5, 2, 5, 10	11	MSTRG.8717
geneset_1249	0.01, 0.05, 0.1, 0.2, 0.5, 0.8, 1, 1.2, 1.5, 2, 5, 10	11	MSTRG.8833
geneset_1250	0.01, 0.05, 0.1, 0.2, 0.5, 0.8, 1, 1.2, 1.5, 2, 5, 10	11	MSTRG.8914
geneset_1251	0.2, 0.8	11	MSTRG.8975
geneset_1252	0.01, 0.05, 0.1, 0.2, 0.5, 0.8, 1, 1.2, 1.5, 2, 5, 10	11	MSTRG.9007
geneset_1253	0.01, 0.05, 0.1, 0.2, 0.5, 0.8, 1, 1.2, 1.5, 2, 5, 10	11	MSTRG.9080
geneset_1254	0.01, 0.05, 0.1, 0.2, 0.5, 0.8, 1, 1.2, 1.5, 2, 5, 10	11	MSTRG.9161
geneset_1255	0.01, 0.05, 0.1, 0.2, 0.5, 0.8, 1, 1.2, 1.5, 2, 5, 10	11	MSTRG.9256
geneset_1256	0.01, 0.05, 0.1, 0.2, 0.5, 0.8, 1, 1.2, 1.5, 2, 5, 10	11	MSTRG.9275
geneset_1257	0.01, 0.05, 0.1, 0.2, 0.5, 0.8, 1, 1.2, 1.5, 2, 5, 10	11	MSTRG.9287
geneset_1258	5	11	MSTRG.9319
geneset_1259	0.01, 0.05, 0.1, 0.2, 0.5, 0.8, 1, 1.2, 1.5, 2, 5, 10	11	MSTRG.9381
geneset_1260	0.01, 0.05, 0.1, 0.2, 0.5, 0.8, 1, 1.2, 1.5, 2, 5, 10	11	MSTRG.9417
geneset_1261	0.01, 0.05, 0.1, 0.2, 0.5, 0.8, 1, 1.2, 1.5, 2, 5, 10	11	MSTRG.9482
geneset_1262	0.01, 0.05, 0.1, 0.2, 0.5, 0.8, 1, 1.2, 1.5, 2, 5, 10	11	MSTRG.9573
geneset_1263	0.01, 0.05, 0.1, 0.2, 0.5, 0.8, 1, 1.2, 1.5, 2, 5, 10	11	MSTRG.9702
geneset_1264	0.8, 1, 1.2	11	MSTRG.9779
geneset_1265	0.01, 0.05, 0.1, 0.2, 0.5, 0.8, 1, 1.2, 1.5, 2, 5, 10	11	MSTRG.9789
geneset_1266	0.01, 0.05, 0.1, 0.2, 0.5, 0.8, 1, 1.2, 1.5, 2, 5, 10	11	MSTRG.982
geneset_1267	0.01, 0.05, 0.1, 0.2, 0.5, 0.8, 1, 1.2, 1.5, 2, 5, 10	11	MSTRG.9916
geneset_1268	5, 10	11	PMZ_0030472
geneset_1268	5, 10	11	PMZ_0036698
geneset_1269	0.1, 0.2, 0.5, 0.8, 1, 1.2, 1.5, 2, 5, 10	11	PMZ_0039293
geneset_1269	0.1, 0.2, 0.5, 0.8, 1, 1.2, 1.5, 2, 5, 10	11	PMZ_0047257
geneset_1270	0.01, 0.05, 0.1, 0.2, 0.5, 0.8, 1, 1.2, 1.5, 2, 5, 10	11	PMZ_0043938
geneset_1271	0.01, 0.05, 0.1, 0.2, 0.5, 0.8, 1, 1.2, 1.5, 2, 5, 10	11	PMZ_0048280
geneset_1271	0.01, 0.05, 0.1, 0.2, 0.5, 0.8, 1, 1.2, 1.5, 2, 5, 10	11	PMZ_0048934
geneset_1387	0.01, 0.05, 0.1, 0.2, 0.5, 0.8, 1, 1.2, 1.5, 2, 5, 10	12	MSTRG.10111
geneset_1388	0.01, 0.05, 0.1, 0.2, 0.5, 0.8, 1, 1.2, 1.5, 2, 5, 10	12	MSTRG.10136
geneset_1389	0.01, 0.05, 0.1, 0.2, 0.5, 0.8, 1, 1.2, 1.5, 2, 5, 10	12	MSTRG.10163
geneset_1390	0.01, 0.05, 0.1, 0.2, 0.5, 0.8, 1, 1.2, 1.5, 2, 5, 10	12	MSTRG.10164
geneset_1391	0.01, 0.05, 0.1, 0.2, 0.5, 0.8, 1, 1.2, 1.5, 2, 5, 10	12	MSTRG.10179
geneset_1392	0.05, 0.5	12	MSTRG.10277
geneset_1393	5, 10	12	MSTRG.10337
geneset_1394	0.01, 0.05, 0.1, 0.2, 0.5, 0.8, 1, 1.2, 1.5, 2, 5, 10	12	MSTRG.103
geneset_1395	0.01, 0.05, 0.1, 0.2, 0.5, 0.8, 1, 1.2, 1.5, 2, 5, 10	12	MSTRG.10486
geneset_1396	0.01, 0.05, 0.1, 0.2, 0.5, 0.8, 1, 1.2, 1.5, 2, 5, 10	12	MSTRG.10502
geneset_1396	0.01, 0.05, 0.1, 0.2, 0.5, 0.8, 1, 1.2, 1.5, 2, 5, 10	12	MSTRG.23325
geneset_1397	0.01, 0.05, 0.1, 0.2, 0.5, 0.8, 1, 1.2, 1.5, 2, 5, 10	12	MSTRG.10539
geneset_1398	0.2, 0.5, 0.8, 1, 1.2, 1.5, 2, 5, 10	12	MSTRG.10558
geneset_1399	1.5, 2, 10	12	MSTRG.10575
geneset_1400	0.01, 0.05, 0.1, 0.2, 0.5, 0.8, 1, 1.2, 1.5, 2, 5, 10	12	MSTRG.1064
geneset_1401	0.05, 0.1, 0.2, 0.5, 0.8, 1, 1.2, 1.5, 2, 5, 10	12	MSTRG.10685
geneset_1402	0.01, 0.05, 0.1, 0.2, 0.5, 0.8, 1, 1.2, 1.5, 2, 5, 10	12	MSTRG.10750
geneset_1403	0.01, 0.05, 0.1, 0.2, 0.5, 0.8, 1, 1.2, 1.5, 2, 5, 10	12	MSTRG.1086
geneset_1404	0.1, 0.2, 0.5, 0.8, 1, 1.2, 1.5, 2, 5, 10	12	MSTRG.10920
geneset_1404	0.1, 0.2, 0.5, 0.8, 1, 1.2, 1.5, 2, 5, 10	12	MSTRG.3677
geneset_1405	5, 10	12	MSTRG.10996
geneset_1406	0.01, 0.05, 0.1, 0.2, 0.5, 0.8, 1, 1.2, 1.5, 2, 5, 10	12	MSTRG.1100
geneset_1407	0.01, 0.05, 0.1, 0.2, 0.5, 0.8, 1, 1.2, 1.5, 2, 5, 10	12	MSTRG.11067
geneset_1408	0.01, 0.05, 0.1, 0.2, 0.5, 0.8, 1, 1.2, 1.5, 2, 5, 10	12	MSTRG.11096
geneset_1409	0.01, 0.05, 0.1, 0.2, 0.5, 0.8, 1, 1.2, 1.5, 2, 5, 10	12	MSTRG.1111
geneset_1410	0.01, 0.05, 0.1, 0.2, 0.5, 0.8, 1, 1.2, 1.5, 2, 5, 10	12	MSTRG.11140
geneset_1410	0.01, 0.05, 0.1, 0.2, 0.5, 0.8, 1, 1.2, 1.5, 2, 5, 10	12	MSTRG.4295
geneset_1411	0.01, 0.05, 0.1, 0.2, 0.5, 0.8, 1, 1.2, 1.5, 2, 5, 10	12	MSTRG.11235
geneset_1412	0.01, 0.05, 0.1, 0.2, 0.5, 0.8, 1, 1.2, 1.5, 2, 5, 10	12	MSTRG.11245
geneset_1413	0.01, 0.05, 0.1, 0.2, 0.5, 0.8, 1, 1.2, 1.5, 2, 5, 10	12	MSTRG.11249
geneset_1414	0.01, 0.05, 0.1, 0.2, 0.5, 0.8, 1, 1.2, 1.5, 2, 5, 10	12	MSTRG.11275
geneset_1415	0.01, 0.05, 0.1, 0.2, 0.5, 0.8, 1, 1.2, 1.5, 2, 5, 10	12	MSTRG.11325
geneset_1416	0.01, 0.05, 0.1, 0.2, 0.5, 0.8, 1, 1.2, 1.5, 2, 5, 10	12	MSTRG.11335
geneset_1417	0.01, 0.05, 0.1, 0.2, 0.5, 0.8, 1, 1.2, 1.5, 2, 5, 10	12	MSTRG.1135
geneset_1418	0.01, 0.05, 0.1, 0.2, 0.5, 0.8, 1, 1.2, 1.5, 2, 5, 10	12	MSTRG.11368
geneset_1419	0.01, 0.05, 0.1, 0.2, 0.5, 0.8, 1, 1.2, 1.5, 2, 5, 10	12	MSTRG.1143
geneset_1420	0.01, 0.05, 0.1, 0.2, 0.5, 0.8, 1, 1.2, 1.5, 2, 5, 10	12	MSTRG.1146
geneset_1421	0.01, 0.05, 0.1, 0.2, 0.5, 0.8, 1, 1.2, 1.5, 2, 5, 10	12	MSTRG.11479
geneset_1422	0.01, 0.05, 0.1, 0.2, 0.5, 0.8, 1, 1.2, 1.5, 2, 5, 10	12	MSTRG.11505
geneset_1422	0.01, 0.05, 0.1, 0.2, 0.5, 0.8, 1, 1.2, 1.5, 2, 5, 10	12	MSTRG.14876
geneset_1423	0.01, 0.05, 0.1, 0.2, 0.5, 0.8, 1, 1.2, 1.5, 2, 5, 10	12	MSTRG.11514
geneset_1424	0.01, 0.05, 0.1, 0.2, 0.5, 0.8, 1, 1.2, 1.5, 2, 5, 10	12	MSTRG.11524
geneset_1425	0.01, 0.05, 0.1, 0.2, 0.5, 0.8, 1, 1.2, 1.5, 2, 5, 10	12	MSTRG.11568
geneset_1426	0.01, 0.05, 0.1, 0.2, 0.5, 0.8, 1, 1.2, 1.5, 2, 5, 10	12	MSTRG.11626
geneset_1427	0.01, 0.05, 0.1, 0.2, 0.5, 0.8, 1, 1.2, 1.5, 2, 5, 10	12	MSTRG.11646
geneset_1428	0.01, 0.05, 0.1, 0.2, 0.5, 0.8, 1, 1.2, 1.5, 2, 5, 10	12	MSTRG.11702
geneset_1429	0.01, 0.05, 0.1, 0.2, 0.5, 0.8, 1, 1.2, 1.5, 2, 5, 10	12	MSTRG.11746
geneset_1430	0.01, 0.05, 0.1, 0.2, 0.5, 0.8, 1, 1.2, 1.5, 2, 5, 10	12	MSTRG.11869
geneset_1431	0.01, 0.05, 0.1, 0.2, 0.5, 0.8, 1, 1.2, 1.5, 2, 5, 10	12	MSTRG.12079
geneset_1432	0.01, 0.05, 0.1, 0.2, 0.5, 0.8, 1, 1.2, 1.5, 2, 5, 10	12	MSTRG.12089
geneset_1433	0.01, 0.05, 0.1, 0.2, 0.5, 0.8, 1, 1.2, 1.5, 2, 5, 10	12	MSTRG.12138
geneset_1434	0.01, 0.05, 0.1, 0.2, 0.5, 0.8, 1, 1.2, 1.5, 2, 5, 10	12	MSTRG.1216
geneset_1435	0.01, 0.05, 0.1, 0.2, 0.5, 0.8, 1, 1.2, 1.5, 2, 5, 10	12	MSTRG.12177
geneset_1436	0.01, 0.05, 0.1, 0.2, 0.5, 0.8, 1, 1.2, 1.5, 2, 5, 10	12	MSTRG.12210
geneset_1437	0.01, 0.05, 0.1, 0.2, 0.5, 0.8, 1, 1.2, 1.5, 2, 5, 10	12	MSTRG.12246
geneset_1438	0.01, 0.05, 0.1, 0.2, 0.5, 0.8, 1, 1.2, 1.5, 2, 5, 10	12	MSTRG.12249
geneset_1438	0.01, 0.05, 0.1, 0.2, 0.5, 0.8, 1, 1.2, 1.5, 2, 5, 10	12	MSTRG.13423
geneset_1439	0.01, 0.05, 0.1, 0.2, 0.5, 0.8, 1, 1.2, 1.5, 2, 5, 10	12	MSTRG.12256
geneset_1440	0.01, 0.05, 0.1, 0.2, 0.5, 0.8, 1, 1.2, 1.5, 2, 5, 10	12	MSTRG.12274
geneset_1441	0.01, 0.05, 0.1, 0.2, 0.5, 0.8, 1, 1.2, 1.5, 2, 5, 10	12	MSTRG.12347
geneset_1442	0.01, 0.05, 0.1, 0.2, 0.5, 0.8, 1, 1.2, 1.5, 2, 5, 10	12	MSTRG.12366
geneset_1443	0.01, 0.05, 0.1, 0.2, 0.5, 0.8, 1, 1.2, 1.5, 2, 5, 10	12	MSTRG.1246
geneset_1444	0.01, 0.05, 0.1, 0.2, 0.5, 0.8, 1, 1.2, 1.5, 2, 5, 10	12	MSTRG.12479
geneset_1445	0.01, 0.05, 0.1, 0.2, 0.5, 0.8, 1, 1.2, 1.5, 2, 5, 10	12	MSTRG.1254
geneset_1446	0.01, 0.05, 0.1, 0.2, 0.5, 0.8, 1, 1.2, 1.5, 2, 5, 10	12	MSTRG.12671
geneset_1447	0.01, 0.05, 0.1, 0.2, 0.5, 0.8, 1, 1.2, 1.5, 2, 5, 10	12	MSTRG.12692
geneset_1448	0.01, 0.05, 0.1, 0.2, 0.5, 0.8, 1, 1.2, 1.5, 2, 5, 10	12	MSTRG.12791
geneset_1449	0.01, 0.05, 0.1, 0.2, 0.5, 0.8, 1, 1.2, 1.5, 2, 5, 10	12	MSTRG.1281
geneset_1450	5	12	MSTRG.12842
geneset_1451	0.01, 0.05, 0.1, 0.2, 0.5, 0.8, 1, 1.2, 1.5, 2, 5, 10	12	MSTRG.12887
geneset_1451	0.01, 0.05, 0.1, 0.2, 0.5, 0.8, 1, 1.2, 1.5, 2, 5, 10	12	MSTRG.22929
geneset_1452	0.01, 0.05, 0.1, 0.2, 0.5, 0.8, 1, 1.2, 1.5, 2, 5, 10	12	MSTRG.12926
geneset_1453	0.01, 0.05, 0.1, 0.2, 0.5, 0.8, 1, 1.2, 1.5, 2, 5, 10	12	MSTRG.12991
geneset_1454	0.01, 0.05, 0.1, 0.2, 0.5, 0.8, 1, 1.2, 1.5, 2, 5, 10	12	MSTRG.12995
geneset_1455	0.01, 0.05, 0.1, 0.2, 0.5, 0.8, 1, 1.2, 1.5, 2, 5, 10	12	MSTRG.13055
geneset_1456	0.01, 0.05, 0.1, 0.2, 0.5, 0.8, 1, 1.2, 1.5, 2, 5, 10	12	MSTRG.1306
geneset_1457	0.01, 0.05, 0.1, 0.2, 0.5, 0.8, 1, 1.2, 1.5, 2, 5, 10	12	MSTRG.13123
geneset_1458	0.01, 0.05, 0.1, 0.2, 0.5, 0.8, 1, 1.2, 1.5, 2, 5, 10	12	MSTRG.13151
geneset_1459	0.01, 0.05, 0.1, 0.2, 0.5, 0.8, 1, 1.2, 1.5, 2, 5, 10	12	MSTRG.13156
geneset_1460	0.01, 0.05, 0.1, 0.2, 0.5, 0.8, 1, 1.2, 1.5, 2, 5, 10	12	MSTRG.13168
geneset_1461	0.01, 0.05, 0.1, 0.2, 0.5, 0.8, 1, 1.2, 1.5, 2, 5, 10	12	MSTRG.13180
geneset_1462	0.01, 0.05, 0.1, 0.2, 0.5, 0.8, 1, 1.2, 1.5, 2, 5, 10	12	MSTRG.1323
geneset_1463	0.01, 0.05, 0.1, 0.2, 0.5, 0.8, 1, 1.2, 1.5, 2, 5, 10	12	MSTRG.13286
geneset_1464	0.01, 0.05, 0.1, 0.2, 0.5, 0.8, 1, 1.2, 1.5, 2, 5, 10	12	MSTRG.13371
geneset_1465	0.01, 0.05, 0.1, 0.2, 0.5, 0.8, 1, 1.2, 1.5, 2, 5, 10	12	MSTRG.1345
geneset_1466	0.01, 0.05, 0.1, 0.2, 0.5, 0.8, 1, 1.2, 1.5, 2, 5, 10	12	MSTRG.13496
geneset_1467	0.01, 0.05, 0.1, 0.2, 0.5, 0.8, 1, 1.2, 1.5, 2, 5, 10	12	MSTRG.13592
geneset_1468	0.01, 0.05, 0.1, 0.2, 0.5, 0.8, 1, 1.2, 1.5, 2, 5, 10	12	MSTRG.13625
geneset_1469	0.01, 0.05, 0.1, 0.2, 0.5, 0.8, 1, 1.2, 1.5, 2, 5, 10	12	MSTRG.13658
geneset_1470	0.01, 0.05, 0.1, 0.2, 0.5, 0.8, 1, 1.2, 1.5, 2, 5, 10	12	MSTRG.13663
geneset_1471	0.01, 0.05, 0.1, 0.2, 0.5, 0.8, 1, 1.2, 1.5, 2, 5, 10	12	MSTRG.13690
geneset_1472	0.01, 0.05, 0.1, 0.2, 0.5, 0.8, 1, 1.2, 1.5, 2, 5, 10	12	MSTRG.13796
geneset_1473	0.01, 0.05, 0.1, 0.2, 0.5, 0.8, 1, 1.2, 1.5, 2, 5, 10	12	MSTRG.13813
geneset_1474	0.01, 0.05, 0.1, 0.2, 0.5, 0.8, 1, 1.2, 1.5, 2, 5, 10	12	MSTRG.13824
geneset_1475	0.01, 0.05, 0.1, 0.2, 0.5, 0.8, 1, 1.2, 1.5, 2, 5, 10	12	MSTRG.13830
geneset_1476	0.01, 0.05, 0.1, 0.2, 0.5, 0.8, 1, 1.2, 1.5, 2, 5, 10	12	MSTRG.1399
geneset_1477	0.1, 0.2, 0.5, 0.8, 1, 1.2, 1.5, 2, 5, 10	12	MSTRG.14083
geneset_1478	0.01, 0.05, 0.1, 0.2, 0.5, 0.8, 1, 1.2, 1.5, 2, 5, 10	12	MSTRG.14174
geneset_1478	0.01, 0.05, 0.1, 0.2, 0.5, 0.8, 1, 1.2, 1.5, 2, 5, 10	12	MSTRG.14177
geneset_1479	0.05, 0.1	12	MSTRG.1419
geneset_1480	0.01, 0.05, 0.1, 0.2, 0.5, 0.8, 1, 1.2, 1.5, 2, 5, 10	12	MSTRG.14200
geneset_1481	0.01, 0.05, 0.1, 0.2, 0.5, 0.8, 1, 1.2, 1.5, 2, 5, 10	12	MSTRG.14397
geneset_1482	0.01, 0.05, 0.1, 0.2, 0.5, 0.8, 1, 1.2, 1.5, 2, 5, 10	12	MSTRG.14447
geneset_1483	0.01, 0.05, 0.1, 0.2, 0.5, 0.8, 1, 1.2, 1.5, 2, 5, 10	12	MSTRG.14462
geneset_1484	0.01, 0.05, 0.1, 0.2, 0.5, 0.8, 1, 1.2, 1.5, 2, 5, 10	12	MSTRG.14473
geneset_1485	0.01, 0.05, 0.1, 0.2, 0.5, 0.8, 1, 1.2, 1.5, 2, 5, 10	12	MSTRG.14491
geneset_1486	0.01, 0.05, 0.1, 0.2, 0.5, 0.8, 1, 1.2, 1.5, 2, 5, 10	12	MSTRG.14670
geneset_1487	0.01, 0.05, 0.1, 0.2, 0.5, 0.8, 1, 1.2, 1.5, 2, 5, 10	12	MSTRG.14706
geneset_1488	0.01, 0.05, 0.1, 0.2, 0.5, 0.8, 1, 1.2, 1.5, 2, 5, 10	12	MSTRG.14722
geneset_1488	0.01, 0.05, 0.1, 0.2, 0.5, 0.8, 1, 1.2, 1.5, 2, 5, 10	12	MSTRG.14726
geneset_1489	0.01, 0.05, 0.1, 0.2, 0.5, 0.8, 1, 1.2, 1.5, 2, 5, 10	12	MSTRG.1473
geneset_1490	0.01, 0.05, 0.1, 0.2, 0.5, 0.8, 1, 1.2, 1.5, 2, 5, 10	12	MSTRG.14788
geneset_1490	0.01, 0.05, 0.1, 0.2, 0.5, 0.8, 1, 1.2, 1.5, 2, 5, 10	12	MSTRG.14789
geneset_1491	0.01, 0.05, 0.1, 0.2, 0.5, 0.8, 1, 1.2, 1.5, 2, 5, 10	12	MSTRG.14839
geneset_1492	0.01, 0.05, 0.1, 0.2, 0.5, 0.8, 1, 1.2, 1.5, 2, 5, 10	12	MSTRG.14928
geneset_1493	0.01, 0.05, 0.1, 0.2, 0.5, 0.8, 1, 1.2, 1.5, 2, 5, 10	12	MSTRG.14984
geneset_1494	0.01, 0.05, 0.1, 0.2, 0.5, 0.8, 1, 1.2, 1.5, 2, 5, 10	12	MSTRG.15160
geneset_1495	0.01, 0.05, 0.1, 0.2, 0.5, 0.8, 1, 1.2, 1.5, 2, 5, 10	12	MSTRG.15175
geneset_1496	0.01, 0.05, 0.1, 0.2, 0.5, 0.8, 1, 1.2, 1.5, 2, 5, 10	12	MSTRG.15199
geneset_1496	0.01, 0.05, 0.1, 0.2, 0.5, 0.8, 1, 1.2, 1.5, 2, 5, 10	12	MSTRG.6959
geneset_1497	0.01, 0.05, 0.1, 0.2, 0.5, 0.8, 1, 1.2, 1.5, 2, 5, 10	12	MSTRG.15274
geneset_1498	0.01, 0.05, 0.1, 0.2, 0.5, 0.8, 1, 1.2, 1.5, 2, 5, 10	12	MSTRG.15294
geneset_1499	0.01, 0.05, 0.1, 0.2, 0.5, 0.8, 1, 1.2, 1.5, 2, 5, 10	12	MSTRG.15311
geneset_1500	0.01, 0.05, 0.1, 0.2, 0.5, 0.8, 1, 1.2, 1.5, 2, 5, 10	12	MSTRG.15370
geneset_1501	0.01, 0.05, 0.1, 0.2, 0.5, 0.8, 1, 1.2, 1.5, 2, 5, 10	12	MSTRG.15383
geneset_1502	0.01, 0.05, 0.1, 0.2, 0.5, 0.8, 1, 1.2, 1.5, 2, 5, 10	12	MSTRG.15384
geneset_1503	0.01, 0.05, 0.1, 0.2, 0.5, 0.8, 1, 1.2, 1.5, 2, 5, 10	12	MSTRG.1546
geneset_1504	0.01, 0.05, 0.1, 0.2, 0.5, 0.8, 1, 1.2, 1.5, 2, 5, 10	12	MSTRG.15487
geneset_1505	0.01, 0.05, 0.1, 0.2, 0.5, 0.8, 1, 1.2, 1.5, 2, 5, 10	12	MSTRG.15493
geneset_1506	0.01, 0.05, 0.1, 0.2, 0.5, 0.8, 1, 1.2, 1.5, 2, 5, 10	12	MSTRG.15568
geneset_1507	0.01, 0.05, 0.1, 0.2, 0.5, 0.8, 1, 1.2, 1.5, 2, 5, 10	12	MSTRG.1579
geneset_1508	0.01, 0.05, 0.1, 0.2, 0.5, 0.8, 1, 1.2, 1.5, 2, 5, 10	12	MSTRG.15810
geneset_1509	0.01, 0.05, 0.1, 0.2, 0.5, 0.8, 1, 1.2, 1.5, 2, 5, 10	12	MSTRG.15857
geneset_1510	0.01, 0.05, 0.1, 0.2, 0.5, 0.8, 1, 1.2, 1.5, 2, 5, 10	12	MSTRG.15906
geneset_1511	0.01, 0.05, 0.1, 0.2, 0.5, 0.8, 1, 1.2, 1.5, 2, 5, 10	12	MSTRG.1590
geneset_1512	0.01, 0.05, 0.1, 0.2, 0.5, 0.8, 1, 1.2, 1.5, 2, 5, 10	12	MSTRG.16070
geneset_1513	0.01, 0.05, 0.1, 0.2, 0.5, 0.8, 1, 1.2, 1.5, 2, 5, 10	12	MSTRG.16117
geneset_1514	0.01, 0.05, 0.1, 0.2, 0.5, 0.8, 1, 1.2, 1.5, 2, 5, 10	12	MSTRG.16127
geneset_1515	0.01, 0.05, 0.1, 0.2, 0.5, 0.8, 1, 1.2, 1.5, 2, 5, 10	12	MSTRG.16150
geneset_1516	0.01, 0.05, 0.1, 0.2, 0.5, 0.8, 1, 1.2, 1.5, 2, 5, 10	12	MSTRG.16306
geneset_1517	0.01, 0.05, 0.1, 0.2, 0.5, 0.8, 1, 1.2, 1.5, 2, 5, 10	12	MSTRG.16497
geneset_1517	0.01, 0.05, 0.1, 0.2, 0.5, 0.8, 1, 1.2, 1.5, 2, 5, 10	12	MSTRG.21779
geneset_1518	0.01, 0.05, 0.1, 0.2, 0.5, 0.8, 1, 1.2, 1.5, 2, 5, 10	12	MSTRG.16537
geneset_1519	0.01, 0.05, 0.1, 0.2, 0.5, 0.8, 1, 1.2, 1.5, 2, 5, 10	12	MSTRG.16569
geneset_1520	0.01, 0.05, 0.1, 0.2, 0.5, 0.8, 1, 1.2, 1.5, 2, 5, 10	12	MSTRG.16607
geneset_1521	0.01, 0.05, 0.1, 0.2, 0.5, 0.8, 1, 1.2, 1.5, 2, 5, 10	12	MSTRG.16886
geneset_1522	0.01, 0.05, 0.1, 0.2, 0.5, 0.8, 1, 1.2, 1.5, 2, 5, 10	12	MSTRG.16960
geneset_1523	0.01, 0.05, 0.1, 0.2, 0.5, 0.8, 1, 1.2, 1.5, 2, 5, 10	12	MSTRG.16966
geneset_1524	0.01, 0.05, 0.1, 0.2, 0.5, 0.8, 1, 1.2, 1.5, 2, 5, 10	12	MSTRG.16969
geneset_1525	0.01, 0.05, 0.1, 0.2, 0.5, 0.8, 1, 1.2, 1.5, 2, 5, 10	12	MSTRG.17039
geneset_1526	0.01, 0.05, 0.1, 0.2, 0.5, 0.8, 1, 1.2, 1.5, 2, 5, 10	12	MSTRG.17105
geneset_1526	0.01, 0.05, 0.1, 0.2, 0.5, 0.8, 1, 1.2, 1.5, 2, 5, 10	12	MSTRG.22958
geneset_1527	0.01, 0.05, 0.1, 0.2, 0.5, 0.8, 1, 1.2, 1.5, 2, 5, 10	12	MSTRG.17108
geneset_1528	0.01, 0.05, 0.1, 0.2, 0.5, 0.8, 1, 1.2, 1.5, 2, 5, 10	12	MSTRG.17109
geneset_1529	0.01, 0.05, 0.1, 0.2, 0.5, 0.8, 1, 1.2, 1.5, 2, 5, 10	12	MSTRG.17313
geneset_1530	0.01, 0.05, 0.1, 0.2, 0.5, 0.8, 1, 1.2, 1.5, 2, 5, 10	12	MSTRG.17404
geneset_1531	0.01, 0.05, 0.1, 0.2, 0.5, 0.8, 1, 1.2, 1.5, 2, 5, 10	12	MSTRG.17544
geneset_1532	0.8, 1, 1.2, 1.5, 2, 5, 10	12	MSTRG.17912
geneset_1533	0.01, 0.05, 0.1, 0.2, 0.5, 0.8, 1, 1.2, 1.5, 2, 5, 10	12	MSTRG.1798
geneset_1534	0.01, 0.05, 0.1, 0.2, 0.5, 0.8, 1, 1.2, 1.5, 2, 5, 10	12	MSTRG.17994
geneset_1535	0.01, 0.05, 0.1, 0.2, 0.5, 0.8, 1, 1.2, 1.5, 2, 5, 10	12	MSTRG.18066
geneset_1536	0.01, 0.05, 0.1, 0.2, 0.5, 0.8, 1, 1.2, 1.5, 2, 5, 10	12	MSTRG.18258
geneset_1537	0.01, 0.05, 0.1, 0.2, 0.5, 0.8, 1, 1.2, 1.5, 2, 5, 10	12	MSTRG.18349
geneset_1538	0.01, 0.05, 0.1, 0.2, 0.5, 0.8, 1, 1.2, 1.5, 2, 5, 10	12	MSTRG.18450
geneset_1539	0.01, 0.05, 0.1, 0.2, 0.5, 0.8, 1, 1.2, 1.5, 2, 5, 10	12	MSTRG.18478
geneset_1540	0.01, 0.05, 0.1, 0.2, 0.5, 0.8, 1, 1.2, 1.5, 2, 5, 10	12	MSTRG.1848
geneset_1541	0.01, 0.05, 0.1, 0.2, 0.5, 0.8, 1, 1.2, 1.5, 2, 5, 10	12	MSTRG.18534
geneset_1542	0.01, 0.05, 0.1, 0.2, 0.5, 0.8, 1, 1.2, 1.5, 2, 5, 10	12	MSTRG.18545
geneset_1542	0.01, 0.05, 0.1, 0.2, 0.5, 0.8, 1, 1.2, 1.5, 2, 5, 10	12	MSTRG.22233
geneset_1543	0.01, 0.05, 0.1, 0.2, 0.5, 0.8, 1, 1.2, 1.5, 2, 5, 10	12	MSTRG.18604
geneset_1544	0.01, 0.05, 0.1, 0.2, 0.5, 0.8, 1, 1.2, 1.5, 2, 5, 10	12	MSTRG.18649
geneset_1545	0.01, 0.05, 0.1, 0.2, 0.5, 0.8, 1, 1.2, 1.5, 2, 5, 10	12	MSTRG.18788
geneset_1546	0.01, 0.05, 0.1, 0.2, 0.5, 0.8, 1, 1.2, 1.5, 2, 5, 10	12	MSTRG.18798
geneset_1547	0.01, 0.05, 0.1, 0.2, 0.5, 0.8, 1, 1.2, 1.5, 2, 5, 10	12	MSTRG.18799
geneset_1548	0.01, 0.05, 0.1, 0.2, 0.5, 0.8, 1, 1.2, 1.5, 2, 5, 10	12	MSTRG.18857
geneset_1549	0.01, 0.05, 0.1, 0.2, 0.5, 0.8, 1, 1.2, 1.5, 2, 5, 10	12	MSTRG.18861
geneset_1550	0.01, 0.05, 0.1, 0.2, 0.5, 0.8, 1, 1.2, 1.5, 2, 5, 10	12	MSTRG.18955
geneset_1551	0.01, 0.05, 0.1, 0.2, 0.5, 0.8, 1, 1.2, 1.5, 2, 5, 10	12	MSTRG.18984
geneset_1552	0.01, 0.05, 0.1, 0.2, 0.5, 0.8, 1, 1.2, 1.5, 2, 5, 10	12	MSTRG.18988
geneset_1553	0.01, 0.05, 0.1, 0.2, 0.5, 0.8, 1, 1.2, 1.5, 2, 5, 10	12	MSTRG.18
geneset_1554	0.01, 0.05, 0.1, 0.2, 0.5, 0.8, 1, 1.2, 1.5, 2, 5, 10	12	MSTRG.19009
geneset_1555	0.01, 0.05, 0.1, 0.2, 0.5, 0.8, 1, 1.2, 1.5, 2, 5, 10	12	MSTRG.190
geneset_1556	0.01, 0.05, 0.1, 0.2, 0.5, 0.8, 1, 1.2, 1.5, 2, 5, 10	12	MSTRG.19108
geneset_1557	5, 10	12	MSTRG.19285
geneset_1558	0.01, 0.05, 0.1, 0.2, 0.5, 0.8, 1, 1.2, 1.5, 2, 5, 10	12	MSTRG.19416
geneset_1558	0.01, 0.05, 0.1, 0.2, 0.5, 0.8, 1, 1.2, 1.5, 2, 5, 10	12	MSTRG.19700
geneset_1559	0.01, 0.05, 0.1, 0.2, 0.5, 0.8, 1, 1.2, 1.5, 2, 5, 10	12	MSTRG.19418
geneset_1560	0.2, 0.5, 0.8, 1, 1.2, 1.5, 2, 5, 10	12	MSTRG.19480
geneset_1560	0.2, 0.5, 0.8, 1, 1.2, 1.5, 2, 5, 10	12	MSTRG.22293
geneset_1560	0.2, 0.5, 0.8, 1, 1.2, 1.5, 2, 5, 10	12	MSTRG.7873
geneset_1561	0.01, 0.05, 0.1, 0.2, 0.5, 0.8, 1, 1.2, 1.5, 2, 5, 10	12	MSTRG.19586
geneset_1562	0.01, 0.05, 0.1, 0.2, 0.5, 0.8, 1, 1.2, 1.5, 2, 5, 10	12	MSTRG.19633
geneset_1562	0.01, 0.05, 0.1, 0.2, 0.5, 0.8, 1, 1.2, 1.5, 2, 5, 10	12	MSTRG.23854
geneset_1563	0.01, 0.05, 0.1, 0.2, 0.5, 0.8, 1, 1.2, 1.5, 2, 5, 10	12	MSTRG.19724
geneset_1564	0.01, 0.05, 0.1, 0.2, 0.5, 0.8, 1, 1.2, 1.5, 2, 5, 10	12	MSTRG.19741
geneset_1565	0.01, 0.05, 0.1, 0.2, 0.5, 0.8, 1, 1.2, 1.5, 2, 5, 10	12	MSTRG.19941
geneset_1566	0.01, 0.05, 0.1, 0.2, 0.5, 0.8, 1, 1.2, 1.5, 2, 5, 10	12	MSTRG.19945
geneset_1567	0.01, 0.05, 0.1, 0.2, 0.5, 0.8, 1, 1.2, 1.5, 2, 5, 10	12	MSTRG.20001
geneset_1568	0.01, 0.05, 0.1, 0.2, 0.5, 0.8, 1, 1.2, 1.5, 2, 5, 10	12	MSTRG.20067
geneset_1569	0.01, 0.05, 0.1, 0.2, 0.5, 0.8, 1, 1.2, 1.5, 2, 5, 10	12	MSTRG.20178
geneset_1570	0.01, 0.05, 0.1, 0.2, 0.5, 0.8, 1, 1.2, 1.5, 2, 5, 10	12	MSTRG.20265
geneset_1571	0.01, 0.05, 0.1, 0.2, 0.5, 0.8, 1, 1.2, 1.5, 2, 5, 10	12	MSTRG.20286
geneset_1572	0.01, 0.05, 0.1, 0.2, 0.5, 0.8, 1, 1.2, 1.5, 2, 5, 10	12	MSTRG.2028
geneset_1573	0.01, 0.05, 0.1, 0.2, 0.5, 0.8, 1, 1.2, 1.5, 2, 5, 10	12	MSTRG.2037
geneset_1574	0.01, 0.05, 0.1, 0.2, 0.5, 0.8, 1, 1.2, 1.5, 2, 5, 10	12	MSTRG.20557
geneset_1575	0.01, 0.05, 0.1, 0.2, 0.5, 0.8, 1, 1.2, 1.5, 2, 5, 10	12	MSTRG.20777
geneset_1576	0.01, 0.05, 0.1, 0.2, 0.5, 0.8, 1, 1.2, 1.5, 2, 5, 10	12	MSTRG.21066
geneset_1576	0.01, 0.05, 0.1, 0.2, 0.5, 0.8, 1, 1.2, 1.5, 2, 5, 10	12	MSTRG.21069
geneset_1577	0.01, 0.05, 0.1, 0.2, 0.5, 0.8, 1, 1.2, 1.5, 2, 5, 10	12	MSTRG.21172
geneset_1578	0.01, 0.05, 0.1, 0.2, 0.5, 0.8, 1, 1.2, 1.5, 2, 5, 10	12	MSTRG.2117
geneset_1579	0.01, 0.05, 0.1, 0.2, 0.5, 0.8, 1, 1.2, 1.5, 2, 5, 10	12	MSTRG.2124
geneset_1580	0.5, 0.8, 1, 1.2, 1.5, 2, 5, 10	12	MSTRG.21470
geneset_1580	0.5, 0.8, 1, 1.2, 1.5, 2, 5, 10	12	MSTRG.6902
geneset_1581	0.01, 0.05, 0.1, 0.2, 0.5, 0.8, 1, 1.2, 1.5, 2, 5, 10	12	MSTRG.2170
geneset_1582	0.01, 0.05, 0.1, 0.2, 0.5, 0.8, 1, 1.2, 1.5, 2, 5, 10	12	MSTRG.21863
geneset_1583	0.01, 0.05, 0.1, 0.2, 0.5, 0.8, 1, 1.2, 1.5, 2, 5, 10	12	MSTRG.2186
geneset_1584	0.01, 0.05, 0.1, 0.2, 0.5, 0.8, 1, 1.2, 1.5, 2, 5, 10	12	MSTRG.22249
geneset_1584	0.01, 0.05, 0.1, 0.2, 0.5, 0.8, 1, 1.2, 1.5, 2, 5, 10	12	MSTRG.25489
geneset_1585	5, 10	12	MSTRG.22498
geneset_1586	0.01, 0.05, 0.1, 0.2, 0.5, 0.8, 1, 1.2, 1.5, 2, 5, 10	12	MSTRG.2277
geneset_1586	0.01, 0.05, 0.1, 0.2, 0.5, 0.8, 1, 1.2, 1.5, 2, 5, 10	12	MSTRG.25420
geneset_1587	0.01, 0.05, 0.1, 0.2, 0.5, 0.8, 1, 1.2, 1.5, 2, 5, 10	12	MSTRG.22922
geneset_1587	0.01, 0.05, 0.1, 0.2, 0.5, 0.8, 1, 1.2, 1.5, 2, 5, 10	12	MSTRG.9778
geneset_1588	0.01, 0.05, 0.1, 0.2, 0.5, 0.8, 1, 1.2, 1.5, 2, 5, 10	12	MSTRG.2314
geneset_1589	0.01, 0.05, 0.1, 0.2, 0.5, 0.8, 1, 1.2, 1.5, 2, 5, 10	12	MSTRG.23289
geneset_1589	0.01, 0.05, 0.1, 0.2, 0.5, 0.8, 1, 1.2, 1.5, 2, 5, 10	12	MSTRG.2623
geneset_1590	0.2, 0.5, 0.8, 1, 1.2, 1.5, 2, 5, 10	12	MSTRG.23418
geneset_1590	0.2, 0.5, 0.8, 1, 1.2, 1.5, 2, 5, 10	12	MSTRG.7624
geneset_1591	0.01, 0.05, 0.1, 0.2, 0.5, 0.8, 1, 1.2, 1.5, 2, 5, 10	12	MSTRG.23521
geneset_1591	0.01, 0.05, 0.1, 0.2, 0.5, 0.8, 1, 1.2, 1.5, 2, 5, 10	12	MSTRG.3550
geneset_1592	0.01, 0.05, 0.1, 0.2, 0.5, 0.8, 1, 1.2, 1.5, 2, 5, 10	12	MSTRG.238
geneset_1593	0.01, 0.05, 0.1, 0.2, 0.5, 0.8, 1, 1.2, 1.5, 2, 5, 10	12	MSTRG.23991
geneset_1594	0.01, 0.05, 0.1, 0.2, 0.5, 0.8, 1, 1.2, 1.5, 2, 5, 10	12	MSTRG.239
geneset_1595	0.01, 0.05, 0.1, 0.2, 0.5, 0.8, 1, 1.2, 1.5, 2, 5, 10	12	MSTRG.24029
geneset_1596	0.01, 0.05, 0.1, 0.2, 0.5, 0.8, 1, 1.2, 1.5, 2, 5, 10	12	MSTRG.2404
geneset_1597	0.01, 0.05, 0.1, 0.2, 0.5, 0.8, 1, 1.2, 1.5, 2, 5, 10	12	MSTRG.24190
geneset_1597	0.01, 0.05, 0.1, 0.2, 0.5, 0.8, 1, 1.2, 1.5, 2, 5, 10	12	MSTRG.8277
geneset_1598	0.01, 0.05, 0.1, 0.2, 0.5, 0.8, 1, 1.2, 1.5, 2, 5, 10	12	MSTRG.24214
geneset_1599	5, 10	12	MSTRG.24290
geneset_1600	0.01, 0.05, 0.1, 0.2, 0.5, 0.8, 1, 1.2, 1.5, 2, 5, 10	12	MSTRG.2440
geneset_1601	0.01, 0.05, 0.1, 0.2, 0.5, 0.8, 1, 1.2, 1.5, 2, 5, 10	12	MSTRG.2453
geneset_1602	0.01, 0.05, 0.1, 0.2, 0.5, 0.8, 1, 1.2, 1.5, 2, 5, 10	12	MSTRG.2474
geneset_1603	0.01, 0.05, 0.1, 0.2, 0.5, 0.8, 1, 1.2, 1.5, 2, 5, 10	12	MSTRG.2483
geneset_1604	0.01, 0.05, 0.1, 0.2, 0.5, 0.8, 1, 1.2, 1.5, 2, 5, 10	12	MSTRG.25248
geneset_1604	0.01, 0.05, 0.1, 0.2, 0.5, 0.8, 1, 1.2, 1.5, 2, 5, 10	12	MSTRG.26272
geneset_1605	0.01, 0.05, 0.1, 0.2, 0.5, 0.8, 1, 1.2, 1.5, 2, 5, 10	12	MSTRG.25289
geneset_1606	0.01, 0.05, 0.1, 0.2, 0.5, 0.8, 1, 1.2, 1.5, 2, 5, 10	12	MSTRG.25290
geneset_1607	0.01, 0.05, 0.1, 0.2, 0.5, 0.8, 1, 1.2, 1.5, 2, 5, 10	12	MSTRG.25301
geneset_1608	0.01, 0.05, 0.1, 0.2, 0.5, 0.8, 1, 1.2, 1.5, 2, 5, 10	12	MSTRG.25360
geneset_1609	0.01, 0.05, 0.1, 0.2, 0.5, 0.8, 1, 1.2, 1.5, 2, 5, 10	12	MSTRG.2551
geneset_1610	0.01, 0.05, 0.1, 0.2, 0.5, 0.8, 1, 1.2, 1.5, 2, 5, 10	12	MSTRG.257
geneset_1611	0.01, 0.05, 0.1, 0.2, 0.5, 0.8, 1, 1.2, 1.5, 2, 5, 10	12	MSTRG.2587
geneset_1612	0.01, 0.05, 0.1, 0.2, 0.5, 0.8, 1, 1.2, 1.5, 2, 5, 10	12	MSTRG.2667
geneset_1613	0.01, 0.05, 0.1, 0.2, 0.5, 0.8, 1, 1.2, 1.5, 2, 5, 10	12	MSTRG.2673
geneset_1614	0.01, 0.05, 0.1, 0.2, 0.5, 0.8, 1, 1.2, 1.5, 2, 5, 10	12	MSTRG.2674
geneset_1615	0.01, 0.05, 0.1, 0.2, 0.5, 0.8, 1, 1.2, 1.5, 2, 5, 10	12	MSTRG.2692
geneset_1616	0.01, 0.05, 0.1, 0.2, 0.5, 0.8, 1, 1.2, 1.5, 2, 5, 10	12	MSTRG.27001
geneset_1616	0.01, 0.05, 0.1, 0.2, 0.5, 0.8, 1, 1.2, 1.5, 2, 5, 10	12	MSTRG.6380
geneset_1617	0.01, 0.05, 0.1, 0.2, 0.5, 0.8, 1, 1.2, 1.5, 2, 5, 10	12	MSTRG.2738
geneset_1618	0.01, 0.05, 0.1, 0.2, 0.5, 0.8, 1, 1.2, 1.5, 2, 5, 10	12	MSTRG.2739
geneset_1619	0.01, 0.05, 0.1, 0.2, 0.5, 0.8, 1, 1.2, 1.5, 2, 5, 10	12	MSTRG.2751
geneset_1620	0.01, 0.05, 0.1, 0.2, 0.5, 0.8, 1, 1.2, 1.5, 2, 5, 10	12	MSTRG.2797
geneset_1621	0.01, 0.05, 0.1, 0.2, 0.5, 0.8, 1, 1.2, 1.5, 2, 5, 10	12	MSTRG.2834
geneset_1622	0.01, 0.05, 0.1, 0.2, 0.5, 0.8, 1, 1.2, 1.5, 2, 5, 10	12	MSTRG.2886
geneset_1623	10	12	MSTRG.288
geneset_1624	0.01, 0.05, 0.1, 0.2, 0.5, 0.8, 1, 1.2, 1.5, 2, 5, 10	12	MSTRG.2892
geneset_1625	0.01, 0.05, 0.1, 0.2, 0.5, 0.8, 1, 1.2, 1.5, 2, 5, 10	12	MSTRG.2895
geneset_1626	0.01, 0.05, 0.1, 0.2, 0.5, 0.8, 1, 1.2, 1.5, 2, 5, 10	12	MSTRG.2903
geneset_1627	0.01, 0.05, 0.1, 0.2, 0.5, 0.8, 1, 1.2, 1.5, 2, 5, 10	12	MSTRG.2959
geneset_1628	0.01, 0.05, 0.1, 0.2, 0.5, 0.8, 1, 1.2, 1.5, 2, 5, 10	12	MSTRG.301
geneset_1629	10	12	MSTRG.3083
geneset_1630	0.01, 0.05, 0.1, 0.2, 0.5, 0.8, 1, 1.2, 1.5, 2, 5, 10	12	MSTRG.3152
geneset_1631	0.01, 0.05, 0.1, 0.2, 0.5, 0.8, 1, 1.2, 1.5, 2, 5, 10	12	MSTRG.3329
geneset_1632	0.01, 0.05, 0.1, 0.2, 0.5, 0.8, 1, 1.2, 1.5, 2, 5, 10	12	MSTRG.3339
geneset_1633	0.01, 0.05, 0.1, 0.2, 0.5, 0.8, 1, 1.2, 1.5, 2, 5, 10	12	MSTRG.3495
geneset_1634	0.01, 0.05, 0.1, 0.2, 0.5, 0.8, 1, 1.2, 1.5, 2, 5, 10	12	MSTRG.3519
geneset_1635	0.01, 0.05, 0.1, 0.2, 0.5, 0.8, 1, 1.2, 1.5, 2, 5, 10	12	MSTRG.351
geneset_1636	0.01, 0.05, 0.1, 0.2, 0.5, 0.8, 1, 1.2, 1.5, 2, 5, 10	12	MSTRG.3607
geneset_1637	0.01, 0.05, 0.1, 0.2, 0.5, 0.8, 1, 1.2, 1.5, 2, 5, 10	12	MSTRG.360
geneset_1638	0.01, 0.05, 0.1, 0.2, 0.5, 0.8, 1, 1.2, 1.5, 2, 5, 10	12	MSTRG.3626
geneset_1639	0.01, 0.05, 0.1, 0.2, 0.5, 0.8, 1, 1.2, 1.5, 2, 5, 10	12	MSTRG.3693
geneset_1640	0.01, 0.05, 0.1, 0.2, 0.5, 0.8, 1, 1.2, 1.5, 2, 5, 10	12	MSTRG.3707
geneset_1641	0.01, 0.05, 0.1, 0.2, 0.5, 0.8, 1, 1.2, 1.5, 2, 5, 10	12	MSTRG.3751
geneset_1642	0.5, 0.8, 1, 1.2, 1.5, 2, 5, 10	12	MSTRG.3774
geneset_1643	0.01, 0.05, 0.1, 0.2, 0.5, 0.8, 1, 1.2, 1.5, 2, 5, 10	12	MSTRG.3777
geneset_1644	0.01, 0.05, 0.1, 0.2, 0.5, 0.8, 1, 1.2, 1.5, 2, 5, 10	12	MSTRG.3840
geneset_1645	0.01, 0.05, 0.1, 0.2, 0.5, 0.8, 1, 1.2, 1.5, 2, 5, 10	12	MSTRG.3873
geneset_1646	0.01, 1.5, 2, 5, 10	12	MSTRG.3913
geneset_1647	0.01, 0.05, 0.1, 0.2, 0.5, 0.8, 1, 1.2, 1.5, 2, 5, 10	12	MSTRG.3916
geneset_1648	0.01, 0.05, 0.1, 0.2, 0.5, 0.8, 1, 1.2, 1.5, 2, 5, 10	12	MSTRG.3939
geneset_1649	0.01, 0.05, 0.1, 0.2, 0.5, 0.8, 1, 1.2, 1.5, 2, 5, 10	12	MSTRG.3977
geneset_1650	0.01, 0.05, 0.1, 0.2, 0.5, 0.8, 1, 1.2, 1.5, 2, 5, 10	12	MSTRG.4025
geneset_1651	0.01, 0.05, 0.1, 0.2, 0.5, 0.8, 1, 1.2, 1.5, 2, 5, 10	12	MSTRG.4075
geneset_1652	0.01, 0.05, 0.1, 0.2, 0.5, 0.8, 1, 1.2, 1.5, 2, 5, 10	12	MSTRG.4160
geneset_1653	0.01, 0.05, 0.1, 0.2, 0.5, 0.8, 1, 1.2, 1.5, 2, 5, 10	12	MSTRG.4171
geneset_1654	0.01, 0.05, 0.1, 0.2, 0.5, 0.8, 1, 1.2, 1.5, 2, 5, 10	12	MSTRG.4192
geneset_1654	0.01, 0.05, 0.1, 0.2, 0.5, 0.8, 1, 1.2, 1.5, 2, 5, 10	12	MSTRG.4193
geneset_1655	5, 10	12	MSTRG.4234
geneset_1656	0.01, 0.05, 0.1, 0.2, 0.5, 0.8, 1, 1.2, 1.5, 2, 5, 10	12	MSTRG.424
geneset_1657	0.01, 0.05, 0.1, 0.2, 0.5, 0.8, 1, 1.2, 1.5, 2, 5, 10	12	MSTRG.4323
geneset_1658	0.01, 0.05, 0.1, 0.2, 0.5, 0.8, 1, 1.2, 1.5, 2, 5, 10	12	MSTRG.4380
geneset_1659	0.01, 0.05, 0.1, 0.2, 0.5, 0.8, 1, 1.2, 1.5, 2, 5, 10	12	MSTRG.4382
geneset_1660	0.01, 0.05, 0.1, 0.2, 0.5, 0.8, 1, 1.2, 1.5, 2, 5, 10	12	MSTRG.4402
geneset_1661	0.01, 0.05, 0.1, 0.2, 0.5, 0.8, 1, 1.2, 1.5, 2, 5, 10	12	MSTRG.4451
geneset_1662	0.01, 0.05, 0.1, 0.2, 0.5, 0.8, 1, 1.2, 1.5, 2, 5, 10	12	MSTRG.4479
geneset_1663	0.01, 0.05, 0.1, 0.2, 0.5, 0.8, 1, 1.2, 1.5, 2, 5, 10	12	MSTRG.4516
geneset_1664	0.01, 0.05, 0.1, 0.2, 0.5, 0.8, 1, 1.2, 1.5, 2, 5, 10	12	MSTRG.4532
geneset_1665	0.01, 0.05, 0.1, 0.2, 0.5, 0.8, 1, 1.2, 1.5, 2, 5, 10	12	MSTRG.4586
geneset_1666	0.2, 0.8, 1, 1.2, 1.5, 2, 5, 10	12	MSTRG.4591
geneset_1667	0.01, 0.05, 0.1, 0.2, 0.5, 0.8, 1, 1.2, 1.5, 2, 5, 10	12	MSTRG.4632
geneset_1668	0.01, 0.05, 0.1, 0.2, 0.5, 0.8, 1, 1.2, 1.5, 2, 5, 10	12	MSTRG.46
geneset_1668	0.01, 0.05, 0.1, 0.2, 0.5, 0.8, 1, 1.2, 1.5, 2, 5, 10	12	MSTRG.6910
geneset_1669	0.01, 0.05, 0.1, 0.2, 0.5, 0.8, 1, 1.2, 1.5, 2, 5, 10	12	MSTRG.4738
geneset_1670	0.01, 0.05, 0.1, 0.2, 0.5, 0.8, 1, 1.2, 1.5, 2, 5, 10	12	MSTRG.4739
geneset_1671	0.01, 0.05, 0.1, 0.2, 0.5, 0.8, 1, 1.2, 1.5, 2, 5, 10	12	MSTRG.4819
geneset_1672	0.01, 0.05, 0.1, 0.2, 0.5, 0.8, 1, 1.2, 1.5, 2, 5, 10	12	MSTRG.4948
geneset_1673	0.01, 0.05, 0.1, 0.2, 0.5, 0.8, 1, 1.2, 1.5, 2, 5, 10	12	MSTRG.5035
geneset_1674	0.01, 0.05, 0.1, 0.2, 0.5, 0.8, 1, 1.2, 1.5, 2, 5, 10	12	MSTRG.5043
geneset_1675	0.01, 0.05, 0.1, 0.2, 0.5, 0.8, 1, 1.2, 1.5, 2, 5, 10	12	MSTRG.5149
geneset_1676	0.01, 0.05, 0.1, 0.2, 0.5, 0.8, 1, 1.2, 1.5, 2, 5, 10	12	MSTRG.534
geneset_1677	0.05, 0.1, 0.2	12	MSTRG.535
geneset_1678	0.01, 0.05, 0.1, 0.2, 0.5, 0.8, 1, 1.2, 1.5, 2, 5, 10	12	MSTRG.5415
geneset_1679	0.01, 0.05, 0.1, 0.2, 0.5, 0.8, 1, 1.2, 1.5, 2, 5, 10	12	MSTRG.5432
geneset_1680	0.01, 0.05, 0.1, 0.2, 0.5, 0.8, 1, 1.2, 1.5, 2, 5, 10	12	MSTRG.5457
geneset_1681	0.01, 0.05, 0.1, 0.2, 0.5, 0.8, 1, 1.2, 1.5, 2, 5, 10	12	MSTRG.5480
geneset_1682	0.01, 0.05, 0.1, 0.2, 0.5, 0.8, 1, 1.2, 1.5, 2, 5, 10	12	MSTRG.5481
geneset_1683	0.01, 0.05, 0.1, 0.2, 0.5, 0.8, 1, 1.2, 1.5, 2, 5, 10	12	MSTRG.5528
geneset_1684	0.01, 0.05, 0.1, 0.2, 0.5, 0.8, 1, 1.2, 1.5, 2, 5, 10	12	MSTRG.5569
geneset_1685	0.01, 0.05, 0.1, 0.2, 0.5, 0.8, 1, 1.2, 1.5, 2, 5, 10	12	MSTRG.5577
geneset_1686	0.01, 0.05, 0.1, 0.2, 0.5, 0.8, 1, 1.2, 1.5, 2, 5, 10	12	MSTRG.5638
geneset_1687	0.01, 0.05, 0.1, 0.2, 0.5, 0.8, 1, 1.2, 1.5, 2, 5, 10	12	MSTRG.5699
geneset_1688	0.01, 0.05, 0.1, 0.2, 0.5, 0.8, 1, 1.2, 1.5, 2, 5, 10	12	MSTRG.5778
geneset_1689	0.01, 0.05, 0.1, 0.2, 0.5, 0.8, 1, 1.2, 1.5, 2, 5, 10	12	MSTRG.5802
geneset_1690	0.01, 0.05, 0.1, 0.2, 0.5, 0.8, 1, 1.2, 1.5, 2, 5, 10	12	MSTRG.5864
geneset_1691	0.01, 0.05, 0.1, 0.2, 0.5, 0.8, 1, 1.2, 1.5, 2, 5, 10	12	MSTRG.5878
geneset_1692	0.01, 0.05, 0.1, 0.2, 0.5, 0.8, 1, 1.2, 1.5, 2, 5, 10	12	MSTRG.5879
geneset_1693	0.01, 0.05, 0.1, 0.2, 0.5, 0.8, 1, 1.2, 1.5, 2, 5, 10	12	MSTRG.5906
geneset_1694	0.01, 0.05, 0.1, 0.2, 0.5, 0.8, 1, 1.2, 1.5, 2, 5, 10	12	MSTRG.5916
geneset_1695	0.01, 0.05, 0.1, 0.2, 0.5, 0.8, 1, 1.2, 1.5, 2, 5, 10	12	MSTRG.5970
geneset_1696	0.01, 0.05, 0.1, 0.2, 0.5, 0.8, 1, 1.2, 1.5, 2, 5, 10	12	MSTRG.6066
geneset_1697	0.01, 0.05, 0.1, 0.2, 0.5, 0.8, 1, 1.2, 1.5, 2, 5, 10	12	MSTRG.6122
geneset_1698	0.01, 0.05, 0.1, 0.2, 0.5, 0.8, 1, 1.2, 1.5, 2, 5, 10	12	MSTRG.6178
geneset_1699	0.01, 0.05, 0.1, 0.2, 0.5, 0.8, 1, 1.2, 1.5, 2, 5, 10	12	MSTRG.6191
geneset_1700	0.01, 0.05, 0.1, 0.2, 0.5, 0.8, 1, 1.2, 1.5, 2, 5, 10	12	MSTRG.6335
geneset_1701	0.01, 0.05, 0.1, 0.2, 0.5, 0.8, 1, 1.2, 1.5, 2, 5, 10	12	MSTRG.6426
geneset_1702	0.01, 0.05, 0.1, 0.2, 0.5, 0.8, 1, 1.2, 1.5, 2, 5, 10	12	MSTRG.6492
geneset_1703	0.01, 0.05, 0.1, 0.2, 0.5, 0.8, 1, 1.2, 1.5, 2, 5, 10	12	MSTRG.64
geneset_1704	0.01, 0.05, 0.1, 0.2, 0.5, 0.8, 1, 1.2, 1.5, 2, 5, 10	12	MSTRG.6686
geneset_1705	0.01, 0.05, 0.1, 0.2, 0.5, 0.8, 1, 1.2, 1.5, 2, 5, 10	12	MSTRG.6846
geneset_1706	0.01, 0.05, 0.1, 0.2, 0.5, 0.8, 1, 1.2, 1.5, 2, 5, 10	12	MSTRG.6865
geneset_1707	0.01, 0.05, 0.1, 0.2, 0.5, 0.8, 1, 1.2, 1.5, 2, 5, 10	12	MSTRG.6875
geneset_1708	0.01, 0.05, 0.1, 0.2, 0.5, 0.8, 1, 1.2, 1.5, 2, 5, 10	12	MSTRG.6915
geneset_1709	0.01, 0.05, 0.1, 0.2, 0.5, 0.8, 1, 1.2, 1.5, 2, 5, 10	12	MSTRG.6952
geneset_1710	0.01, 0.05, 0.1, 0.2, 0.5, 0.8, 1, 1.2, 1.5, 2, 5, 10	12	MSTRG.6953
geneset_1711	0.01, 0.05, 0.1, 0.2, 0.5, 0.8, 1, 1.2, 1.5, 2, 5, 10	12	MSTRG.7238
geneset_1712	0.01, 0.05, 0.1, 0.2, 0.5, 0.8, 1, 1.2, 1.5, 2, 5, 10	12	MSTRG.7303
geneset_1713	10	12	MSTRG.730
geneset_1714	0.01, 0.05, 0.1, 0.2, 0.5, 0.8, 1, 1.2, 1.5, 2, 5, 10	12	MSTRG.7319
geneset_1715	2, 5, 10	12	MSTRG.7374
geneset_1716	0.01, 0.05, 0.1, 0.2, 0.5, 0.8, 1, 1.2, 1.5, 2, 5, 10	12	MSTRG.7384
geneset_1717	0.01, 0.05, 0.1, 0.2, 0.5, 0.8, 1, 1.2, 1.5, 2, 5, 10	12	MSTRG.7387
geneset_1718	0.01, 0.05, 0.1, 0.2, 0.5, 0.8, 1, 1.2, 1.5, 2, 5, 10	12	MSTRG.748
geneset_1719	0.01, 0.05, 0.1, 0.2, 0.5, 0.8, 1, 1.2, 1.5, 2, 5, 10	12	MSTRG.7508
geneset_1720	0.01, 0.05, 0.1, 0.2, 0.5, 0.8, 1, 1.2, 1.5, 2, 5, 10	12	MSTRG.7516
geneset_1721	0.01, 0.05, 0.1, 0.2, 0.5, 0.8, 1, 1.2, 1.5, 2, 5, 10	12	MSTRG.7520
geneset_1722	0.01, 0.05, 0.1, 0.2, 0.5, 0.8, 1, 1.2, 1.5, 2, 5, 10	12	MSTRG.7526
geneset_1723	0.01, 0.05, 0.1, 0.2, 0.5, 0.8, 1, 1.2, 1.5, 2, 5, 10	12	MSTRG.7534
geneset_1724	0.01, 0.05, 0.1, 0.2, 0.5, 0.8, 1, 1.2, 1.5, 2, 5, 10	12	MSTRG.7544
geneset_1725	0.01, 0.05, 0.1, 0.2, 0.5, 0.8, 1, 1.2, 1.5, 2, 5, 10	12	MSTRG.7593
geneset_1726	0.01, 0.05, 0.1, 0.2, 0.5, 0.8, 1, 1.2, 1.5, 2, 5, 10	12	MSTRG.7726
geneset_1727	0.01, 0.05, 0.1, 0.2, 0.5, 0.8, 1, 1.2, 1.5, 2, 5, 10	12	MSTRG.7750
geneset_1728	0.01, 0.05, 0.1, 0.2, 0.5, 0.8, 1, 1.2, 1.5, 2, 5, 10	12	MSTRG.7833
geneset_1729	0.01, 0.05, 0.1, 0.2, 0.5, 0.8, 1, 1.2, 1.5, 2, 5, 10	12	MSTRG.7842
geneset_1729	0.01, 0.05, 0.1, 0.2, 0.5, 0.8, 1, 1.2, 1.5, 2, 5, 10	12	MSTRG.7844
geneset_1730	0.01, 0.05, 0.1, 0.2, 0.5, 0.8, 1, 1.2, 1.5, 2, 5, 10	12	MSTRG.8019
geneset_1731	0.01, 0.05, 0.1, 0.2, 0.5, 0.8, 1, 1.2, 1.5, 2, 5, 10	12	MSTRG.8021
geneset_1732	0.01, 0.05, 0.1, 0.2, 0.5, 0.8, 1, 1.2, 1.5, 2, 5, 10	12	MSTRG.8214
geneset_1733	0.01, 0.05, 0.1, 0.2, 0.5, 0.8, 1, 1.2, 1.5, 2, 5, 10	12	MSTRG.8236
geneset_1734	0.5, 0.8, 1, 1.2, 1.5, 2, 5, 10	12	MSTRG.82
geneset_1735	0.01, 0.05, 0.1, 0.2, 0.5, 0.8, 1, 1.2, 1.5, 2, 5, 10	12	MSTRG.8466
geneset_1736	0.01, 0.05, 0.1, 0.2, 0.5, 0.8, 1, 1.2, 1.5, 2, 5, 10	12	MSTRG.849
geneset_1737	0.01, 0.05, 0.1, 0.2, 0.5, 0.8, 1, 1.2, 1.5, 2, 5, 10	12	MSTRG.8523
geneset_1738	0.05, 0.1, 0.2, 0.8, 1, 1.5, 2, 5, 10	12	MSTRG.852
geneset_1739	0.01, 0.05, 0.1, 0.2, 0.5, 0.8, 1, 1.2, 1.5, 2, 5, 10	12	MSTRG.8643
geneset_1740	0.01, 0.05, 0.1, 0.2, 0.5, 0.8, 1, 1.2, 1.5, 2, 5, 10	12	MSTRG.8646
geneset_1741	0.01, 0.05, 0.1, 0.2, 0.5, 0.8, 1, 1.2, 1.5, 2, 5, 10	12	MSTRG.8709
geneset_1742	0.01, 0.05, 0.1, 0.2, 0.5, 0.8, 1, 1.2, 1.5, 2, 5, 10	12	MSTRG.8783
geneset_1743	0.01, 0.05, 0.1, 0.2, 0.5, 0.8, 1, 1.2, 1.5, 2, 5, 10	12	MSTRG.8840
geneset_1744	0.01, 0.05, 0.1, 0.2, 0.5, 0.8, 1, 1.2, 1.5, 2, 5, 10	12	MSTRG.8855
geneset_1745	0.01, 0.05, 0.1, 0.2, 0.5, 0.8, 1, 1.2, 1.5, 2, 5, 10	12	MSTRG.9124
geneset_1746	0.01, 0.05, 0.1, 0.2, 0.5, 0.8, 1, 1.2, 1.5, 2, 5, 10	12	MSTRG.9200
geneset_1747	0.01, 0.05, 0.1, 0.2, 0.5, 0.8, 1, 1.2, 1.5, 2, 5, 10	12	MSTRG.9216
geneset_1748	0.01, 0.05, 0.1, 0.2, 0.5, 0.8, 1, 1.2, 1.5, 2, 5, 10	12	MSTRG.9238
geneset_1749	0.01, 0.05, 0.1, 0.2, 0.5, 0.8, 1, 1.2, 1.5, 2, 5, 10	12	MSTRG.9244
geneset_1750	0.01, 0.05, 0.1, 0.2, 0.5, 0.8, 1, 1.2, 1.5, 2, 5, 10	12	MSTRG.9251
geneset_1751	0.01, 0.05, 0.1, 0.2, 0.5, 0.8, 1, 1.2, 1.5, 2, 5, 10	12	MSTRG.9271
geneset_1752	0.01, 0.05, 0.1, 0.2, 0.5, 0.8, 1, 1.2, 1.5, 2, 5, 10	12	MSTRG.9289
geneset_1753	0.01, 0.05, 0.1, 0.2, 0.5, 0.8, 1, 1.2, 1.5, 2, 5, 10	12	MSTRG.9408
geneset_1754	0.01, 0.05, 0.1, 0.2, 0.5, 0.8, 1, 1.2, 1.5, 2, 5, 10	12	MSTRG.94
geneset_1755	0.01, 0.05, 0.1, 0.2, 0.5, 0.8, 1, 1.2, 1.5, 2, 5, 10	12	MSTRG.9531
geneset_1756	0.01, 0.05, 0.1, 0.2, 0.5, 0.8, 1, 1.2, 1.5, 2, 5, 10	12	MSTRG.9612
geneset_1757	0.01, 0.05, 0.1, 0.2, 0.5, 0.8, 1, 1.2, 1.5, 2, 5, 10	12	MSTRG.9725
geneset_1758	0.01, 0.05, 0.1, 0.2, 0.5, 0.8, 1, 1.2, 1.5, 2, 5, 10	12	MSTRG.9769
geneset_1759	1.2, 1.5, 5, 10	12	MSTRG.9790
geneset_1760	0.01, 0.05, 0.1, 0.2, 0.5, 0.8, 1, 1.2, 1.5, 2, 5, 10	12	MSTRG.9820
geneset_1761	0.01, 0.05, 0.1, 0.2, 0.5, 0.8, 1, 1.2, 1.5, 2, 5, 10	12	PMZ_0001913
geneset_1762	10	12	PMZ_0005248
geneset_1763	0.01, 0.05, 0.1, 0.2, 0.5, 0.8, 1, 1.2, 1.5, 2, 5, 10	12	PMZ_0009882
geneset_1764	0.01, 0.05, 0.1, 0.2, 0.5, 0.8, 1, 1.2, 1.5, 2, 5, 10	12	PMZ_0013096
geneset_1765	0.01, 0.05, 0.1, 0.2, 0.5, 0.8, 1, 1.2, 1.5, 2, 5, 10	12	PMZ_0030569
geneset_1766	0.01, 0.05, 0.1, 0.2, 0.5, 0.8, 1, 1.2, 1.5, 2, 5, 10	12	PMZ_0044527
geneset_1767	0.01, 0.05, 0.1, 0.2, 0.5, 0.8, 1, 1.2, 1.5, 2, 5, 10	12	PMZ_0045340
geneset_1882	0.01, 0.05, 0.1, 0.2, 0.5, 0.8, 1, 1.2, 1.5, 2, 5, 10	13	MSTRG.10014
geneset_1883	0.01, 0.05, 0.1, 0.2, 0.5, 0.8, 1, 1.2, 1.5, 2, 5, 10	13	MSTRG.10104
geneset_1884	0.01, 0.05, 0.1, 0.2, 0.5, 0.8, 1, 1.2, 1.5, 2, 5, 10	13	MSTRG.10173
geneset_1885	0.01, 0.05, 0.1, 0.2, 0.5, 0.8, 1, 1.2, 1.5, 2, 5, 10	13	MSTRG.10189
geneset_1885	0.01, 0.05, 0.1, 0.2, 0.5, 0.8, 1, 1.2, 1.5, 2, 5, 10	13	MSTRG.17600
geneset_1886	0.01, 0.05, 0.1, 0.2, 0.5, 0.8, 1, 1.2, 1.5, 2, 5, 10	13	MSTRG.10206
geneset_1887	0.01, 0.05, 0.1, 0.2, 0.5, 0.8, 1, 1.2, 1.5, 2, 5, 10	13	MSTRG.10218
geneset_1888	0.01, 0.05, 0.1, 0.2, 0.5, 0.8, 1, 1.2, 1.5, 2, 5, 10	13	MSTRG.10296
geneset_1889	10	13	MSTRG.10336
geneset_1889	10	13	MSTRG.23053
geneset_1889	10	13	MSTRG.23288
geneset_1890	0.01, 0.05, 0.1, 0.2, 0.5, 0.8, 1, 1.2, 1.5, 2, 5, 10	13	MSTRG.10441
geneset_1891	0.01, 0.05, 0.1, 0.2, 0.5, 0.8, 1, 1.2, 1.5, 2, 5, 10	13	MSTRG.10450
geneset_1892	0.01, 0.05, 0.1, 0.2, 0.5, 0.8, 1, 1.2, 1.5, 2, 5, 10	13	MSTRG.10456
geneset_1893	0.01, 0.05, 0.1, 0.2, 0.5, 0.8, 1, 1.2, 1.5, 2, 5, 10	13	MSTRG.10518
geneset_1894	0.01, 0.05, 0.1, 0.2, 0.5, 0.8, 1, 1.2, 1.5, 2, 5, 10	13	MSTRG.1054
geneset_1895	0.01, 0.05, 0.1, 0.2, 0.5, 0.8, 1, 1.2, 1.5, 2, 5, 10	13	MSTRG.10587
geneset_1896	0.01, 0.05, 0.1, 0.2, 0.5, 0.8, 1, 1.2, 1.5, 2, 5, 10	13	MSTRG.10749
geneset_1896	0.01, 0.05, 0.1, 0.2, 0.5, 0.8, 1, 1.2, 1.5, 2, 5, 10	13	MSTRG.22729
geneset_1897	0.01, 0.05, 0.1, 0.2, 0.5, 0.8, 1, 1.2, 1.5, 2, 5, 10	13	MSTRG.10788
geneset_1898	0.01, 0.05, 0.1, 0.2, 0.5, 0.8, 1, 1.2, 1.5, 2, 5, 10	13	MSTRG.10789
geneset_1898	0.01, 0.05, 0.1, 0.2, 0.5, 0.8, 1, 1.2, 1.5, 2, 5, 10	13	MSTRG.4215
geneset_1899	0.1, 0.2, 0.5, 0.8, 1, 1.2, 1.5, 2, 5, 10	13	MSTRG.10833
geneset_1900	0.01, 0.05, 0.1, 0.2, 0.5, 0.8, 1, 1.2, 1.5, 2, 5, 10	13	MSTRG.10850
geneset_1901	0.01, 0.05, 0.1, 0.2, 0.5, 0.8, 1, 1.2, 1.5, 2, 5, 10	13	MSTRG.10964
geneset_1902	0.01, 0.05, 0.1, 0.2, 0.5, 0.8, 1, 1.2, 1.5, 2, 5, 10	13	MSTRG.11012
geneset_1903	0.01, 0.05, 0.1, 0.2, 0.5, 0.8, 1, 1.2, 1.5, 2, 5, 10	13	MSTRG.11094
geneset_1903	0.01, 0.05, 0.1, 0.2, 0.5, 0.8, 1, 1.2, 1.5, 2, 5, 10	13	MSTRG.6754
geneset_1904	0.01, 0.05, 0.1, 0.2, 0.5, 0.8, 1, 1.2, 1.5, 2, 5, 10	13	MSTRG.11141
geneset_1905	0.01, 0.05, 0.1, 0.2, 0.5, 0.8, 1, 1.2, 1.5, 2, 5, 10	13	MSTRG.11155
geneset_1906	0.01, 0.05, 0.1, 0.2, 0.5, 0.8, 1, 1.2, 1.5, 2, 5, 10	13	MSTRG.11189
geneset_1907	0.01, 0.05, 0.1, 0.2, 0.5, 0.8, 1, 1.2, 1.5, 2, 5, 10	13	MSTRG.11195
geneset_1908	0.01, 0.05, 0.1, 0.2, 0.5, 0.8, 1, 1.2, 1.5, 2, 5, 10	13	MSTRG.11217
geneset_1909	0.01, 0.05, 0.1, 0.2, 0.5, 0.8, 1, 1.2, 1.5, 2, 5, 10	13	MSTRG.11252
geneset_1909	0.01, 0.05, 0.1, 0.2, 0.5, 0.8, 1, 1.2, 1.5, 2, 5, 10	13	MSTRG.4671
geneset_1910	0.01, 0.05, 0.1, 0.2, 0.5, 0.8, 1, 1.2, 1.5, 2, 5, 10	13	MSTRG.11254
geneset_1911	0.01, 0.05, 0.1, 0.2, 0.5, 0.8, 1, 1.2, 1.5, 2, 5, 10	13	MSTRG.11258
geneset_1912	0.01, 0.05, 0.1, 0.2, 0.5, 0.8, 1, 1.2, 1.5, 2, 5, 10	13	MSTRG.11266
geneset_1913	0.01, 0.05, 0.1, 0.2, 0.5, 0.8, 1, 1.2, 1.5, 2, 5, 10	13	MSTRG.11300
geneset_1913	0.01, 0.05, 0.1, 0.2, 0.5, 0.8, 1, 1.2, 1.5, 2, 5, 10	13	MSTRG.18793
geneset_1914	0.01, 0.05, 0.1, 0.2, 0.5, 0.8, 1, 1.2, 1.5, 2, 5, 10	13	MSTRG.11311
geneset_1915	0.01, 0.05, 0.1, 0.2, 0.5, 0.8, 1, 1.2, 1.5, 2, 5, 10	13	MSTRG.11334
geneset_1916	0.01, 0.05, 0.1, 0.2, 0.5, 0.8, 1, 1.2, 1.5, 2, 5, 10	13	MSTRG.11349
geneset_1917	0.01, 0.05, 0.1, 0.2, 0.5, 0.8, 1, 1.2, 1.5, 2, 5, 10	13	MSTRG.1148
geneset_1918	0.01, 0.05, 0.1, 0.2, 0.5, 0.8, 1, 1.2, 1.5, 2, 5, 10	13	MSTRG.11513
geneset_1918	0.01, 0.05, 0.1, 0.2, 0.5, 0.8, 1, 1.2, 1.5, 2, 5, 10	13	PMZ_0047766
geneset_1919	0.01, 0.05, 0.1, 0.2, 0.5, 0.8, 1, 1.2, 1.5, 2, 5, 10	13	MSTRG.11594
geneset_1919	0.01, 0.05, 0.1, 0.2, 0.5, 0.8, 1, 1.2, 1.5, 2, 5, 10	13	MSTRG.1735
geneset_1920	0.01, 0.05, 0.1, 0.2, 0.5, 0.8, 1, 1.2, 1.5, 2, 5, 10	13	MSTRG.11608
geneset_1921	0.01, 0.05, 0.1, 0.2, 0.5, 0.8, 1, 1.2, 1.5, 2, 5, 10	13	MSTRG.1160
geneset_1922	5	13	MSTRG.11639
geneset_1923	0.01, 0.05, 0.1, 0.2, 0.5, 0.8, 1, 1.2, 1.5, 2, 5, 10	13	MSTRG.11665
geneset_1923	0.01, 0.05, 0.1, 0.2, 0.5, 0.8, 1, 1.2, 1.5, 2, 5, 10	13	MSTRG.11669
geneset_1924	0.01, 0.05, 0.1, 0.2, 0.5, 0.8, 1, 1.2, 1.5, 2, 5, 10	13	MSTRG.11711
geneset_1925	0.01, 0.05, 0.1, 0.2, 0.5, 0.8, 1, 1.2, 1.5, 2, 5, 10	13	MSTRG.11712
geneset_1926	0.01, 0.05, 0.1, 0.2, 0.5, 0.8, 1, 1.2, 1.5, 2, 5, 10	13	MSTRG.1175
geneset_1927	0.01, 0.05, 0.1, 0.2, 0.5, 0.8, 1, 1.2, 1.5, 2, 5, 10	13	MSTRG.11863
geneset_1928	0.01, 0.05, 0.1, 0.2, 0.5, 0.8, 1, 1.2, 1.5, 2, 5, 10	13	MSTRG.1190
geneset_1929	0.01, 0.05, 0.1, 0.2, 0.5, 0.8, 1, 1.2, 1.5, 2, 5, 10	13	MSTRG.12068
geneset_1930	0.01, 0.05, 0.1, 0.2, 0.5, 0.8, 1, 1.2, 1.5, 2, 5, 10	13	MSTRG.12140
geneset_1931	0.01, 0.05, 0.1, 0.2, 0.5, 0.8, 1, 1.2, 1.5, 2, 5, 10	13	MSTRG.12169
geneset_1932	0.01, 0.05, 0.1, 0.2, 0.5, 0.8, 1, 1.2, 1.5, 2, 5, 10	13	MSTRG.12223
geneset_1933	0.01, 0.05, 0.1, 0.2, 0.5, 0.8, 1, 1.2, 1.5, 2, 5, 10	13	MSTRG.12302
geneset_1934	0.05, 0.1, 0.2, 0.5, 0.8, 1, 1.2, 1.5, 2, 5, 10	13	MSTRG.12375
geneset_1935	0.01, 0.05, 0.1, 0.2, 0.5, 0.8, 1, 1.2, 1.5, 2, 5, 10	13	MSTRG.12424
geneset_1936	0.01, 0.05, 0.1, 0.2, 0.5, 0.8, 1, 1.2, 1.5, 2, 5, 10	13	MSTRG.12513
geneset_1937	0.01, 0.05, 0.1, 0.2, 0.5, 0.8, 1, 1.2, 1.5, 2, 5, 10	13	MSTRG.12529
geneset_1937	0.01, 0.05, 0.1, 0.2, 0.5, 0.8, 1, 1.2, 1.5, 2, 5, 10	13	MSTRG.26518
geneset_1938	10	13	MSTRG.12639
geneset_1939	0.01, 0.05, 0.1, 0.2, 0.5, 0.8, 1, 1.2, 1.5, 2, 5, 10	13	MSTRG.1263
geneset_1940	0.01, 0.05, 0.1, 0.2, 0.5, 0.8, 1, 1.2, 1.5, 2, 5, 10	13	MSTRG.12643
geneset_1941	0.01, 0.05, 0.1, 0.2, 0.5, 0.8, 1, 1.2, 1.5, 2, 5, 10	13	MSTRG.1264
geneset_1942	0.01, 0.05, 0.1, 0.2, 0.5, 0.8, 1, 1.2, 1.5, 2, 5, 10	13	MSTRG.12721
geneset_1942	0.01, 0.05, 0.1, 0.2, 0.5, 0.8, 1, 1.2, 1.5, 2, 5, 10	13	MSTRG.21880
geneset_1943	0.01, 0.05, 0.1, 0.2, 0.5, 0.8, 1, 1.2, 1.5, 2, 5, 10	13	MSTRG.12739
geneset_1944	0.01, 0.05, 0.1, 0.2, 0.5, 0.8, 1, 1.2, 1.5, 2, 5, 10	13	MSTRG.12788
geneset_1945	0.01, 0.05, 0.1, 0.2, 0.5, 0.8, 1, 1.2, 1.5, 2, 5, 10	13	MSTRG.1280
geneset_1946	0.01, 0.05, 0.1, 0.2, 0.5, 0.8, 1, 1.2, 1.5, 2, 5, 10	13	MSTRG.1286
geneset_1947	0.01, 0.05, 0.1, 0.2, 0.5, 0.8, 1, 1.2, 1.5, 2, 5, 10	13	MSTRG.12884
geneset_1947	0.01, 0.05, 0.1, 0.2, 0.5, 0.8, 1, 1.2, 1.5, 2, 5, 10	13	MSTRG.19063
geneset_1948	0.01, 0.05, 0.1, 0.2, 0.5, 0.8, 1, 1.2, 1.5, 2, 5, 10	13	MSTRG.1290
geneset_1949	0.01, 0.05, 0.1, 0.2, 0.5, 0.8, 1, 1.2, 1.5, 2, 5, 10	13	MSTRG.12911
geneset_1950	0.01, 0.05, 0.1, 0.2, 0.5, 0.8, 1, 1.2, 1.5, 2, 5, 10	13	MSTRG.12977
geneset_1951	0.01, 0.05, 0.1, 0.2, 0.5, 0.8, 1, 1.2, 1.5, 2, 5, 10	13	MSTRG.12988
geneset_1952	0.01, 0.05, 0.1, 0.2, 0.5, 0.8, 1, 1.2, 1.5, 2, 5, 10	13	MSTRG.13001
geneset_1952	0.01, 0.05, 0.1, 0.2, 0.5, 0.8, 1, 1.2, 1.5, 2, 5, 10	13	MSTRG.9615
geneset_1953	0.01, 5, 10	13	MSTRG.13040
geneset_1953	0.01, 5, 10	13	MSTRG.21872
geneset_1954	0.01, 0.05, 0.1, 0.2, 0.5, 0.8, 1, 1.2, 1.5, 2, 5, 10	13	MSTRG.1304
geneset_1954	0.01, 0.05, 0.1, 0.2, 0.5, 0.8, 1, 1.2, 1.5, 2, 5, 10	13	MSTRG.22424
geneset_1955	0.01, 0.05, 0.1, 0.2, 0.5, 0.8, 1, 1.2, 1.5, 2, 5, 10	13	MSTRG.13090
geneset_1955	0.01, 0.05, 0.1, 0.2, 0.5, 0.8, 1, 1.2, 1.5, 2, 5, 10	13	MSTRG.13095
geneset_1956	0.01, 0.05, 0.1, 0.2, 0.5, 0.8, 1, 1.2, 1.5, 2, 5, 10	13	MSTRG.13122
geneset_1957	0.01, 0.05, 0.1, 0.2, 0.5, 0.8, 1, 1.2, 1.5, 2, 5, 10	13	MSTRG.13290
geneset_1957	0.01, 0.05, 0.1, 0.2, 0.5, 0.8, 1, 1.2, 1.5, 2, 5, 10	13	MSTRG.21653
geneset_1958	0.01, 0.05, 0.1, 0.2, 0.5, 0.8, 1, 1.2, 1.5, 2, 5, 10	13	MSTRG.13374
geneset_1959	0.01, 0.05, 0.1, 0.2, 0.5, 0.8, 1, 1.2, 1.5, 2, 5, 10	13	MSTRG.13380
geneset_1959	0.01, 0.05, 0.1, 0.2, 0.5, 0.8, 1, 1.2, 1.5, 2, 5, 10	13	MSTRG.22180
geneset_1960	0.01, 0.05, 0.1, 0.2, 0.5, 0.8, 1, 1.2, 1.5, 2, 5, 10	13	MSTRG.13407
geneset_1961	0.01, 0.05, 0.1, 0.2, 0.5, 0.8, 1, 1.2, 1.5, 2, 5, 10	13	MSTRG.13427
geneset_1962	0.01, 0.05, 0.1, 0.2, 0.5, 0.8, 1, 1.2, 1.5, 2, 5, 10	13	MSTRG.13437
geneset_1963	0.01, 0.05, 0.1, 0.2, 0.5, 0.8, 1, 1.2, 1.5, 2, 5, 10	13	MSTRG.13482
geneset_1964	0.01, 0.05, 0.1, 0.2, 0.5, 0.8, 1, 1.2, 1.5, 2, 5, 10	13	MSTRG.13576
geneset_1965	0.01, 0.05, 0.1, 0.2, 0.5, 0.8, 1, 1.2, 1.5, 2, 5, 10	13	MSTRG.13594
geneset_1966	0.01, 0.05, 0.1, 0.2, 0.5, 0.8, 1, 1.2, 1.5, 2, 5, 10	13	MSTRG.13644
geneset_1967	0.01, 0.05, 0.1, 0.2, 0.5, 0.8, 1, 1.2, 1.5, 2, 5, 10	13	MSTRG.13668
geneset_1967	0.01, 0.05, 0.1, 0.2, 0.5, 0.8, 1, 1.2, 1.5, 2, 5, 10	13	MSTRG.21933
geneset_1967	0.01, 0.05, 0.1, 0.2, 0.5, 0.8, 1, 1.2, 1.5, 2, 5, 10	13	MSTRG.727
geneset_1968	0.01, 0.05, 0.1, 0.2, 0.5, 0.8, 1, 1.2, 1.5, 2, 5, 10	13	MSTRG.13786
geneset_1969	0.01, 0.05, 0.1, 0.2, 0.5, 0.8, 1, 1.2, 1.5, 2, 5, 10	13	MSTRG.13789
geneset_1970	0.01, 0.05, 0.1, 0.2, 0.5, 0.8, 1, 1.2, 1.5, 2, 5, 10	13	MSTRG.1384
geneset_1971	0.01, 0.05, 0.1, 0.2, 0.5, 0.8, 1, 1.2, 1.5, 2, 5, 10	13	MSTRG.14012
geneset_1972	0.5, 0.8, 1, 1.2, 1.5, 2, 5, 10	13	MSTRG.14054
geneset_1973	10	13	MSTRG.14201
geneset_1974	0.01, 0.05, 0.1, 0.2, 0.5, 0.8, 1, 1.2, 1.5, 2, 5, 10	13	MSTRG.14254
geneset_1974	0.01, 0.05, 0.1, 0.2, 0.5, 0.8, 1, 1.2, 1.5, 2, 5, 10	13	MSTRG.7400
geneset_1975	0.01, 0.05, 0.1, 0.2, 0.5, 0.8, 1, 1.2, 1.5, 2, 5, 10	13	MSTRG.14267
geneset_1976	0.01, 0.05, 0.1, 0.2, 0.5, 0.8, 1, 1.2, 1.5, 2, 5, 10	13	MSTRG.14308
geneset_1976	0.01, 0.05, 0.1, 0.2, 0.5, 0.8, 1, 1.2, 1.5, 2, 5, 10	13	MSTRG.15526
geneset_1977	0.01, 0.05, 0.1, 0.2, 0.5, 0.8, 1, 1.2, 1.5, 2, 5, 10	13	MSTRG.14352
geneset_1978	0.01, 0.05, 0.1, 0.2, 0.5, 0.8, 1, 1.2, 1.5, 2, 5, 10	13	MSTRG.14543
geneset_1979	0.01, 0.05, 0.1, 0.2, 0.5, 0.8, 1, 1.2, 1.5, 2, 5, 10	13	MSTRG.14629
geneset_1980	0.05, 0.1, 0.2, 0.5, 0.8, 1, 1.2, 1.5	13	MSTRG.14657
geneset_1980	0.05, 0.1, 0.2, 0.5, 0.8, 1, 1.2, 1.5	13	MSTRG.21449
geneset_1981	0.01, 0.05, 0.1, 0.2, 0.5, 0.8, 1, 1.2, 1.5, 2, 5, 10	13	MSTRG.146
geneset_1982	0.01, 0.05, 0.1, 0.2, 0.5, 0.8, 1, 1.2, 1.5, 2, 5, 10	13	MSTRG.14702
geneset_1982	0.01, 0.05, 0.1, 0.2, 0.5, 0.8, 1, 1.2, 1.5, 2, 5, 10	13	MSTRG.8797
geneset_1983	0.01, 0.05, 0.1, 0.2, 0.5, 0.8, 1, 1.2, 1.5, 2, 5, 10	13	MSTRG.14841
geneset_1984	0.01, 0.05, 0.1, 0.2, 0.5, 0.8, 1, 1.2, 1.5, 2, 5, 10	13	MSTRG.14897
geneset_1985	0.01, 0.05, 0.1, 0.2, 0.5, 0.8, 1, 1.2, 1.5, 2, 5, 10	13	MSTRG.14914
geneset_1986	0.01, 0.05, 0.1, 0.2, 0.5, 0.8, 1, 1.2, 1.5, 2, 5, 10	13	MSTRG.15113
geneset_1987	0.01, 0.05, 0.1, 0.2, 0.5, 0.8, 1, 1.2, 1.5, 2, 5, 10	13	MSTRG.15135
geneset_1987	0.01, 0.05, 0.1, 0.2, 0.5, 0.8, 1, 1.2, 1.5, 2, 5, 10	13	MSTRG.24588
geneset_1987	0.01, 0.05, 0.1, 0.2, 0.5, 0.8, 1, 1.2, 1.5, 2, 5, 10	13	MSTRG.24589
geneset_1988	0.01, 0.05, 0.1, 0.2, 0.5, 0.8, 1, 1.2, 1.5, 2, 5, 10	13	MSTRG.15195
geneset_1989	0.01, 0.05, 0.1, 0.2, 0.5, 0.8, 1, 1.2, 1.5, 2, 5, 10	13	MSTRG.15224
geneset_1990	0.01, 0.05, 0.1, 0.2, 0.5, 0.8, 1, 1.2, 1.5, 2, 5, 10	13	MSTRG.15247
geneset_1990	0.01, 0.05, 0.1, 0.2, 0.5, 0.8, 1, 1.2, 1.5, 2, 5, 10	13	MSTRG.21813
geneset_1991	1.5, 2, 5, 10	13	MSTRG.15286
geneset_1991	1.5, 2, 5, 10	13	MSTRG.22220
geneset_1992	0.01, 0.05, 0.1, 0.2, 0.5, 0.8, 1, 1.2, 1.5, 2, 5, 10	13	MSTRG.15302
geneset_1992	0.01, 0.05, 0.1, 0.2, 0.5, 0.8, 1, 1.2, 1.5, 2, 5, 10	13	MSTRG.21757
geneset_1993	0.01, 0.05, 0.1, 0.2, 0.5, 0.8, 1, 1.2, 1.5, 2, 5, 10	13	MSTRG.15321
geneset_1994	0.01, 0.05, 0.1, 0.2, 0.5, 0.8, 1, 1.2, 1.5, 2, 5, 10	13	MSTRG.15385
geneset_1995	0.01, 0.05, 0.1, 0.2, 0.5, 0.8, 1, 1.2, 1.5, 2, 5, 10	13	MSTRG.15416
geneset_1996	0.01, 0.05, 0.1, 0.2, 0.5, 0.8, 1, 1.2, 1.5, 2, 5, 10	13	MSTRG.15474
geneset_1996	0.01, 0.05, 0.1, 0.2, 0.5, 0.8, 1, 1.2, 1.5, 2, 5, 10	13	MSTRG.5167
geneset_1997	0.01, 0.05, 0.1, 0.2, 0.5, 0.8, 1, 1.2, 1.5, 2, 5, 10	13	MSTRG.15481
geneset_1997	0.01, 0.05, 0.1, 0.2, 0.5, 0.8, 1, 1.2, 1.5, 2, 5, 10	13	MSTRG.15482
geneset_1998	0.01, 0.05, 0.1, 0.2, 0.5, 0.8, 1, 1.2, 1.5, 2, 5, 10	13	MSTRG.15492
geneset_1999	0.01, 0.05, 0.1, 0.2, 0.5, 0.8, 1, 1.2, 1.5, 2, 5, 10	13	MSTRG.15538
geneset_2000	0.01, 0.05, 0.1, 0.2, 0.5, 0.8, 1, 1.2, 1.5, 2, 5, 10	13	MSTRG.15548
geneset_2001	0.01, 0.05, 0.1, 0.2, 0.5, 0.8, 1, 1.2, 1.5, 2, 5, 10	13	MSTRG.15607
geneset_2001	0.01, 0.05, 0.1, 0.2, 0.5, 0.8, 1, 1.2, 1.5, 2, 5, 10	13	PMZ_0046802
geneset_2002	0.01, 0.05, 0.1, 0.2, 0.5, 0.8, 1, 1.2, 1.5, 2, 5, 10	13	MSTRG.15776
geneset_2002	0.01, 0.05, 0.1, 0.2, 0.5, 0.8, 1, 1.2, 1.5, 2, 5, 10	13	MSTRG.8991
geneset_2003	0.01, 0.05, 0.1, 0.2, 0.5, 0.8, 1, 1.2, 1.5, 2, 5, 10	13	MSTRG.1596
geneset_2004	0.01, 0.05, 0.1, 0.2, 0.5, 0.8, 1, 1.2, 1.5, 2, 5, 10	13	MSTRG.15978
geneset_2005	0.01, 0.05, 0.1, 0.2, 0.5, 0.8, 1, 1.2, 1.5, 2, 5, 10	13	MSTRG.16135
geneset_2005	0.01, 0.05, 0.1, 0.2, 0.5, 0.8, 1, 1.2, 1.5, 2, 5, 10	13	MSTRG.16136
geneset_2006	0.01, 0.05, 0.1, 0.2, 0.5, 0.8, 1, 1.2, 1.5, 2, 5, 10	13	MSTRG.16144
geneset_2007	0.01, 0.05, 0.1, 0.2, 0.5, 0.8, 1, 1.2, 1.5, 2, 5, 10	13	MSTRG.16149
geneset_2007	0.01, 0.05, 0.1, 0.2, 0.5, 0.8, 1, 1.2, 1.5, 2, 5, 10	13	MSTRG.8071
geneset_2008	0.01, 0.05, 0.1, 0.2, 0.5, 0.8, 1, 1.2, 1.5, 2, 5, 10	13	MSTRG.16217
geneset_2009	0.01, 0.05, 0.1, 0.2, 0.5, 0.8, 1, 1.2, 1.5, 2, 5, 10	13	MSTRG.16297
geneset_2009	0.01, 0.05, 0.1, 0.2, 0.5, 0.8, 1, 1.2, 1.5, 2, 5, 10	13	MSTRG.18364
geneset_2010	0.01, 0.05, 0.1, 0.2, 0.5, 0.8, 1, 1.2, 1.5, 2, 5, 10	13	MSTRG.16301
geneset_2011	0.01, 0.05, 0.1, 0.2, 0.5, 0.8, 1, 1.2, 1.5, 2, 5, 10	13	MSTRG.16389
geneset_2012	0.01, 0.05, 0.1, 0.2, 0.5, 0.8, 1, 1.2, 1.5, 2, 5, 10	13	MSTRG.16407
geneset_2013	0.01, 0.05, 0.1, 0.2, 0.5, 0.8, 1, 1.2, 1.5, 2, 5, 10	13	MSTRG.16533
geneset_2014	0.01, 0.05, 0.1, 0.2, 0.5, 0.8, 1, 1.2, 1.5, 2, 5, 10	13	MSTRG.16578
geneset_2015	0.01, 0.05, 0.1, 0.2, 0.5, 0.8, 1, 1.2, 1.5, 2, 5, 10	13	MSTRG.16872
geneset_2015	0.01, 0.05, 0.1, 0.2, 0.5, 0.8, 1, 1.2, 1.5, 2, 5, 10	13	MSTRG.20026
geneset_2016	0.01, 0.05, 0.1, 0.2, 0.5, 0.8, 1, 1.2, 1.5, 2, 5, 10	13	MSTRG.16923
geneset_2017	0.01, 0.05, 0.1, 0.2, 0.5, 0.8, 1, 1.2, 1.5, 2, 5, 10	13	MSTRG.1699
geneset_2018	0.01, 0.05, 0.1, 0.2, 0.5, 0.8, 1, 1.2, 1.5, 2, 5, 10	13	MSTRG.169
geneset_2019	0.01, 0.05, 0.1, 0.2, 0.5, 0.8, 1, 1.2, 1.5, 2, 5, 10	13	MSTRG.17070
geneset_2020	0.01, 0.05, 0.1, 0.2, 0.5, 0.8, 1, 1.2, 1.5, 2, 5, 10	13	MSTRG.17153
geneset_2020	0.01, 0.05, 0.1, 0.2, 0.5, 0.8, 1, 1.2, 1.5, 2, 5, 10	13	MSTRG.17154
geneset_2021	0.01, 0.05, 0.1, 0.2, 0.5, 0.8, 1, 1.2, 1.5, 2, 5, 10	13	MSTRG.17161
geneset_2021	0.01, 0.05, 0.1, 0.2, 0.5, 0.8, 1, 1.2, 1.5, 2, 5, 10	13	MSTRG.5250
geneset_2022	0.01, 0.05, 0.1, 0.2, 0.5, 0.8, 1, 1.2, 1.5, 2, 5, 10	13	MSTRG.17168
geneset_2023	0.01, 0.05, 0.1, 0.2, 0.5, 0.8, 1, 1.2, 1.5, 2, 5, 10	13	MSTRG.17230
geneset_2024	0.01, 0.05, 0.1, 0.2, 0.5, 0.8, 1, 1.2, 1.5, 2, 5, 10	13	MSTRG.17249
geneset_2025	0.01, 0.05, 0.1, 0.2, 0.5, 0.8, 1, 1.2, 1.5, 2, 5, 10	13	MSTRG.17440
geneset_2025	0.01, 0.05, 0.1, 0.2, 0.5, 0.8, 1, 1.2, 1.5, 2, 5, 10	13	MSTRG.8269
geneset_2026	0.01, 0.05, 0.1, 0.2, 0.5, 0.8, 1, 1.2, 1.5, 2, 5, 10	13	MSTRG.17454
geneset_2026	0.01, 0.05, 0.1, 0.2, 0.5, 0.8, 1, 1.2, 1.5, 2, 5, 10	13	MSTRG.22480
geneset_2027	0.01, 0.05, 0.1, 0.2, 0.5, 0.8, 1, 1.2, 1.5, 2, 5, 10	13	MSTRG.17459
geneset_2028	0.01, 0.05, 0.1, 0.2, 0.5, 0.8, 1, 1.2, 1.5, 2, 5, 10	13	MSTRG.17575
geneset_2029	0.01, 0.05, 0.1, 0.2, 0.5, 0.8, 1, 1.2, 1.5, 2, 5, 10	13	MSTRG.1758
geneset_2030	0.01, 0.05, 0.1, 0.2, 0.5, 0.8, 1, 1.2, 1.5, 2, 5, 10	13	MSTRG.17831
geneset_2031	0.01, 0.05, 0.1, 0.2, 0.5, 0.8, 1, 1.2, 1.5, 2, 5, 10	13	MSTRG.17845
geneset_2032	0.01, 0.05, 0.1, 0.2, 0.5, 0.8, 1, 1.2, 1.5, 2, 5, 10	13	MSTRG.17923
geneset_2033	0.01, 0.05, 0.1, 0.2, 0.5, 0.8, 1, 1.2, 1.5, 2, 5, 10	13	MSTRG.1796
geneset_2033	0.01, 0.05, 0.1, 0.2, 0.5, 0.8, 1, 1.2, 1.5, 2, 5, 10	13	MSTRG.4545
geneset_2034	0.01, 0.05, 0.1, 0.2, 0.5, 0.8, 1, 1.2, 1.5, 2, 5, 10	13	MSTRG.17995
geneset_2035	0.01, 0.05, 0.1, 0.2, 0.5, 0.8, 1, 1.2, 1.5, 2, 5, 10	13	MSTRG.1800
geneset_2036	0.01, 0.05, 0.1, 0.2, 0.5, 0.8, 1, 1.2, 1.5, 2, 5, 10	13	MSTRG.18108
geneset_2037	0.01, 0.05, 0.1, 0.2, 0.5, 0.8, 1, 1.2, 1.5, 2, 5, 10	13	MSTRG.1817
geneset_2038	0.01, 0.05, 0.1, 0.2, 0.5, 0.8, 1, 1.2, 1.5, 2, 5, 10	13	MSTRG.18494
geneset_2038	0.01, 0.05, 0.1, 0.2, 0.5, 0.8, 1, 1.2, 1.5, 2, 5, 10	13	MSTRG.21445
geneset_2039	0.01, 0.05, 0.1, 0.2, 0.5, 0.8, 1, 1.2, 1.5, 2, 5, 10	13	MSTRG.18602
geneset_2039	0.01, 0.05, 0.1, 0.2, 0.5, 0.8, 1, 1.2, 1.5, 2, 5, 10	13	MSTRG.24098
geneset_2040	2, 5, 10	13	MSTRG.18609
geneset_2041	0.01, 0.05, 0.1, 0.2, 0.5, 0.8, 1, 1.2, 1.5, 2, 5, 10	13	MSTRG.18650
geneset_2042	0.01, 0.05, 0.1, 0.2, 0.5, 0.8, 1, 1.2, 1.5, 2, 5, 10	13	MSTRG.18795
geneset_2043	0.01, 0.05, 0.1, 0.2, 0.5, 0.8, 1, 1.2, 1.5, 2, 5, 10	13	MSTRG.18800
geneset_2044	0.01, 0.05, 0.1, 0.2, 0.5, 0.8, 1, 1.2, 1.5, 2, 5, 10	13	MSTRG.18987
geneset_2045	0.1, 0.2, 1.2, 1.5, 2, 5, 10	13	MSTRG.19012
geneset_2045	0.1, 0.2, 1.2, 1.5, 2, 5, 10	13	MSTRG.19013
geneset_2046	0.01, 0.05, 0.1, 0.2, 0.5, 0.8, 1, 1.2, 1.5, 2, 5, 10	13	MSTRG.19039
geneset_2047	0.01, 0.05, 0.1, 0.2, 0.5, 0.8, 1, 1.2, 1.5, 2, 5, 10	13	MSTRG.19123
geneset_2047	0.01, 0.05, 0.1, 0.2, 0.5, 0.8, 1, 1.2, 1.5, 2, 5, 10	13	MSTRG.24032
geneset_2048	0.01, 0.05, 0.1, 0.2, 0.5, 0.8, 1, 1.2, 1.5, 2, 5, 10	13	MSTRG.19228
geneset_2049	0.01, 0.05, 0.1, 0.2, 0.5, 0.8, 1, 1.2, 1.5, 2, 5, 10	13	MSTRG.19287
geneset_2050	0.01, 0.05, 0.1, 0.2, 0.5, 0.8, 1, 1.2, 1.5, 2, 5, 10	13	MSTRG.1933
geneset_2051	0.01, 0.05, 0.1, 0.2, 0.5, 0.8, 1, 1.2, 1.5, 2, 5, 10	13	MSTRG.19432
geneset_2052	0.01, 0.05, 0.1, 0.2, 0.5, 0.8, 1, 1.2, 1.5, 2, 5, 10	13	MSTRG.19571
geneset_2053	0.01, 0.05, 0.1, 0.2, 0.5, 0.8, 1, 1.2, 1.5, 2, 5, 10	13	MSTRG.19617
geneset_2054	0.01, 0.05, 0.1, 0.2, 0.5, 0.8, 1, 1.2, 1.5, 2, 5, 10	13	MSTRG.19733
geneset_2055	0.01, 0.05, 0.1, 0.2, 0.5, 0.8, 1, 1.2, 1.5, 2, 5, 10	13	MSTRG.19895
geneset_2055	0.01, 0.05, 0.1, 0.2, 0.5, 0.8, 1, 1.2, 1.5, 2, 5, 10	13	MSTRG.19999
geneset_2056	0.01, 0.05, 0.1, 0.2, 0.5, 0.8, 1, 1.2, 1.5, 2, 5, 10	13	MSTRG.20111
geneset_2057	0.01, 0.05, 0.1, 0.2, 0.5, 0.8, 1, 1.2, 1.5, 2, 5, 10	13	MSTRG.20200
geneset_2057	0.01, 0.05, 0.1, 0.2, 0.5, 0.8, 1, 1.2, 1.5, 2, 5, 10	13	MSTRG.5133
geneset_2058	0.01, 0.05, 0.1, 0.2, 0.5, 0.8, 1, 1.2, 1.5, 2, 5, 10	13	MSTRG.2034
geneset_2058	0.01, 0.05, 0.1, 0.2, 0.5, 0.8, 1, 1.2, 1.5, 2, 5, 10	13	MSTRG.2036
geneset_2058	0.01, 0.05, 0.1, 0.2, 0.5, 0.8, 1, 1.2, 1.5, 2, 5, 10	13	MSTRG.2053
geneset_2059	0.01, 0.05, 0.1, 0.2, 0.5, 0.8, 1, 1.2, 1.5, 2, 5, 10	13	MSTRG.20640
geneset_2059	0.01, 0.05, 0.1, 0.2, 0.5, 0.8, 1, 1.2, 1.5, 2, 5, 10	13	MSTRG.369
geneset_2060	0.01, 0.05, 0.1, 0.2, 0.5, 0.8, 1, 1.2, 1.5, 2, 5, 10	13	MSTRG.2129
geneset_2060	0.01, 0.05, 0.1, 0.2, 0.5, 0.8, 1, 1.2, 1.5, 2, 5, 10	13	MSTRG.6097
geneset_2061	0.01, 0.05, 0.1, 0.2, 0.5, 0.8, 1, 1.2, 1.5, 2, 5, 10	13	MSTRG.21301
geneset_2062	0.01, 0.05, 0.1, 0.2, 0.5, 0.8, 1, 1.2, 1.5, 2, 5, 10	13	MSTRG.21542
geneset_2062	0.01, 0.05, 0.1, 0.2, 0.5, 0.8, 1, 1.2, 1.5, 2, 5, 10	13	MSTRG.21543
geneset_2063	0.01, 0.05, 0.1, 0.2, 0.5, 0.8, 1, 1.2, 1.5, 2, 5, 10	13	MSTRG.21663
geneset_2064	0.01, 0.05, 0.1, 0.2, 0.5, 0.8, 1, 1.2, 1.5, 2, 5, 10	13	MSTRG.21930
geneset_2065	0.01, 0.05, 0.1, 0.2, 0.5, 0.8, 1, 1.2, 1.5, 2, 5, 10	13	MSTRG.22001
geneset_2065	0.01, 0.05, 0.1, 0.2, 0.5, 0.8, 1, 1.2, 1.5, 2, 5, 10	13	MSTRG.9457
geneset_2066	0.01, 0.05, 0.1, 0.2, 0.5, 0.8, 1, 1.2, 1.5, 2, 5, 10	13	MSTRG.22520
geneset_2066	0.01, 0.05, 0.1, 0.2, 0.5, 0.8, 1, 1.2, 1.5, 2, 5, 10	13	MSTRG.5828
geneset_2067	0.01, 0.05, 0.1, 0.2, 0.5, 0.8, 1, 1.2, 1.5, 2, 5, 10	13	MSTRG.22678
geneset_2067	0.01, 0.05, 0.1, 0.2, 0.5, 0.8, 1, 1.2, 1.5, 2, 5, 10	13	MSTRG.7310
geneset_2068	0.01, 0.05, 0.1, 0.2, 0.5, 0.8, 1, 1.2, 1.5, 2, 5, 10	13	MSTRG.22694
geneset_2068	0.01, 0.05, 0.1, 0.2, 0.5, 0.8, 1, 1.2, 1.5, 2, 5, 10	13	MSTRG.22696
geneset_2069	0.01, 0.05, 0.1, 0.2, 0.5, 0.8, 1, 1.2, 1.5, 2, 5, 10	13	MSTRG.2275
geneset_2070	0.01, 0.05, 0.1, 0.2, 0.5, 0.8, 1, 1.2, 1.5, 2, 5, 10	13	MSTRG.2281
geneset_2070	0.01, 0.05, 0.1, 0.2, 0.5, 0.8, 1, 1.2, 1.5, 2, 5, 10	13	MSTRG.5898
geneset_2071	0.01, 0.05, 0.1, 0.2, 0.5, 0.8, 1, 1.2, 1.5, 2, 5, 10	13	MSTRG.23230
geneset_2072	0.01, 0.05, 0.1, 0.2, 0.5, 0.8, 1, 1.2, 1.5, 2, 5, 10	13	MSTRG.23301
geneset_2073	0.01, 0.05, 0.1, 0.2, 0.5, 0.8, 1, 1.2, 1.5, 2, 5, 10	13	MSTRG.24053
geneset_2073	0.01, 0.05, 0.1, 0.2, 0.5, 0.8, 1, 1.2, 1.5, 2, 5, 10	13	MSTRG.2568
geneset_2074	0.01, 0.05, 0.1, 0.2, 0.5, 0.8, 1, 1.2, 1.5, 2, 5, 10	13	MSTRG.2405
geneset_2075	0.01, 0.05, 0.1, 0.2, 0.5, 0.8, 1, 1.2, 1.5, 2, 5, 10	13	MSTRG.24213
geneset_2075	0.01, 0.05, 0.1, 0.2, 0.5, 0.8, 1, 1.2, 1.5, 2, 5, 10	13	MSTRG.24435
geneset_2076	0.01, 0.05, 0.1, 0.2, 0.5, 0.8, 1, 1.2, 1.5, 2, 5, 10	13	MSTRG.2426
geneset_2077	0.01, 0.05, 0.1, 0.2, 0.5, 0.8, 1, 1.2, 1.5, 2, 5, 10	13	MSTRG.24380
geneset_2077	0.01, 0.05, 0.1, 0.2, 0.5, 0.8, 1, 1.2, 1.5, 2, 5, 10	13	MSTRG.25599
geneset_2077	0.01, 0.05, 0.1, 0.2, 0.5, 0.8, 1, 1.2, 1.5, 2, 5, 10	13	MSTRG.9697
geneset_2078	0.01, 0.05, 0.1, 0.2, 0.5, 0.8, 1, 1.2, 1.5, 2, 5, 10	13	MSTRG.24708
geneset_2078	0.01, 0.05, 0.1, 0.2, 0.5, 0.8, 1, 1.2, 1.5, 2, 5, 10	13	MSTRG.3453
geneset_2079	0.01, 0.05, 0.1, 0.2, 0.5, 0.8, 1, 1.2, 1.5, 2, 5, 10	13	MSTRG.25345
geneset_2080	0.01, 0.05, 0.1, 0.2, 0.5, 0.8, 1, 1.2, 1.5, 2, 5, 10	13	MSTRG.2549
geneset_2081	0.01, 0.05, 0.1, 0.2, 0.5, 0.8, 1, 1.2, 1.5, 2, 5, 10	13	MSTRG.25560
geneset_2081	0.01, 0.05, 0.1, 0.2, 0.5, 0.8, 1, 1.2, 1.5, 2, 5, 10	13	MSTRG.8338
geneset_2082	0.01, 0.05, 0.1, 0.2, 0.5, 0.8, 1, 1.2, 1.5, 2, 5, 10	13	MSTRG.2576
geneset_2083	0.01, 0.05, 0.1, 0.2, 0.5, 0.8, 1, 1.2, 1.5, 2, 5, 10	13	MSTRG.25835
geneset_2083	0.01, 0.05, 0.1, 0.2, 0.5, 0.8, 1, 1.2, 1.5, 2, 5, 10	13	PMZ_0044263
geneset_2084	0.01, 0.05, 0.1, 0.2, 0.5, 0.8, 1, 1.2, 1.5, 2, 5, 10	13	MSTRG.25838
geneset_2085	0.01, 0.05, 0.1, 0.2, 0.5, 0.8, 1, 1.2, 1.5, 2, 5, 10	13	MSTRG.26090
geneset_2086	0.01, 0.05, 0.1, 0.2, 0.5, 0.8, 1, 1.2, 1.5, 2, 5, 10	13	MSTRG.26270
geneset_2086	0.01, 0.05, 0.1, 0.2, 0.5, 0.8, 1, 1.2, 1.5, 2, 5, 10	13	MSTRG.26703
geneset_2087	0.01, 0.05, 0.1, 0.2, 0.5, 0.8, 1, 1.2, 1.5, 2, 5, 10	13	MSTRG.26823
geneset_2087	0.01, 0.05, 0.1, 0.2, 0.5, 0.8, 1, 1.2, 1.5, 2, 5, 10	13	MSTRG.3649
geneset_2088	0.01, 0.05, 0.1, 0.2, 0.5, 0.8, 1, 1.2, 1.5, 2, 5, 10	13	MSTRG.2682
geneset_2089	0.01, 0.05, 0.1, 0.2, 0.5, 0.8, 1, 1.2, 1.5, 2, 5, 10	13	MSTRG.26860
geneset_2089	0.01, 0.05, 0.1, 0.2, 0.5, 0.8, 1, 1.2, 1.5, 2, 5, 10	13	MSTRG.6458
geneset_2090	0.01, 0.05, 0.1, 0.2, 0.5, 0.8, 1, 1.2, 1.5, 2, 5, 10	13	MSTRG.2691
geneset_2091	0.01, 0.05, 0.1, 0.2, 0.5, 0.8, 1, 1.2, 1.5, 2, 5, 10	13	MSTRG.274
geneset_2092	0.01, 0.05, 0.1, 0.2, 0.5, 0.8, 1, 1.2, 1.5, 2, 5, 10	13	MSTRG.2762
geneset_2093	0.01, 0.05, 0.1, 0.2, 0.5, 0.8, 1, 1.2, 1.5, 2, 5, 10	13	MSTRG.3114
geneset_2094	0.01, 0.05, 0.1, 0.2, 0.5, 0.8, 1, 1.2, 1.5, 2, 5, 10	13	MSTRG.3132
geneset_2095	0.01, 0.05, 0.1, 0.2, 0.5, 0.8, 1, 1.2, 1.5, 2, 5, 10	13	MSTRG.3266
geneset_2096	0.01, 0.05, 0.1, 0.2, 0.5, 0.8, 1, 1.2, 1.5, 2, 5, 10	13	MSTRG.3273
geneset_2097	0.01, 0.05, 0.1, 0.2, 0.5, 0.8, 1, 1.2, 1.5, 2, 5, 10	13	MSTRG.3317
geneset_2098	0.01, 0.05, 0.1, 0.2, 0.5, 0.8, 1, 1.2, 1.5, 2, 5, 10	13	MSTRG.3325
geneset_2099	0.01, 0.05, 0.1, 0.2, 0.5, 0.8, 1, 1.2, 1.5, 2, 5, 10	13	MSTRG.3355
geneset_2100	0.01, 0.05, 0.1, 0.2, 0.5, 0.8, 1, 1.2, 1.5, 2, 5, 10	13	MSTRG.3424
geneset_2101	0.01, 0.05, 0.1, 0.2, 0.5, 0.8, 1, 1.2, 1.5, 2, 5, 10	13	MSTRG.3464
geneset_2102	0.01, 0.05, 0.1, 0.2, 0.5, 0.8, 1, 1.2, 1.5, 2, 5, 10	13	MSTRG.3578
geneset_2102	0.01, 0.05, 0.1, 0.2, 0.5, 0.8, 1, 1.2, 1.5, 2, 5, 10	13	MSTRG.791
geneset_2103	0.01, 0.05, 0.1, 0.2, 0.5, 0.8, 1, 1.2, 1.5, 2, 5, 10	13	MSTRG.3642
geneset_2104	0.05, 0.1, 0.2, 0.5, 0.8, 1, 1.2, 1.5, 2, 5, 10	13	MSTRG.3650
geneset_2105	0.01, 0.05, 0.1, 0.2, 0.5, 0.8, 1, 1.2, 1.5, 2, 5, 10	13	MSTRG.3714
geneset_2106	0.01, 0.05, 0.1, 0.2, 0.5, 0.8, 1, 1.2, 1.5, 2, 5, 10	13	MSTRG.3773
geneset_2107	0.01, 0.05, 0.1, 0.2, 0.5, 0.8, 1, 1.2, 1.5, 2, 5, 10	13	MSTRG.3877
geneset_2108	0.01, 0.05, 0.1, 0.2, 0.5, 0.8, 1, 1.2, 1.5, 2, 5, 10	13	MSTRG.3891
geneset_2109	0.01, 0.05, 0.1, 0.2, 0.5, 0.8, 1, 1.2, 1.5, 2, 5, 10	13	MSTRG.3922
geneset_2110	0.8, 1, 1.2, 1.5, 2, 5, 10	13	MSTRG.3937
geneset_2111	0.01, 0.05, 0.1, 0.2, 0.5, 0.8, 1, 1.2, 1.5, 2, 5, 10	13	MSTRG.4047
geneset_2112	0.01, 0.05, 0.1, 0.2, 0.5, 0.8, 1, 1.2, 1.5, 2, 5, 10	13	MSTRG.4049
geneset_2113	0.01, 0.05, 0.1, 0.2, 0.5, 0.8, 1, 1.2, 1.5, 2, 5, 10	13	MSTRG.4056
geneset_2114	0.01, 0.05, 0.1, 0.2, 0.5, 0.8, 1, 1.2, 1.5, 2, 5, 10	13	MSTRG.4157
geneset_2115	0.01, 0.05, 0.1, 0.2, 0.5, 0.8, 1, 1.2, 1.5, 2, 5, 10	13	MSTRG.4164
geneset_2116	0.8, 1, 1.2, 1.5, 2, 5, 10	13	MSTRG.4201
geneset_2117	0.01, 0.05, 0.1, 0.2, 0.5, 0.8, 1, 1.2, 1.5, 2, 5, 10	13	MSTRG.4263
geneset_2118	0.01, 0.05, 0.1, 0.2, 0.5, 0.8, 1, 1.2, 1.5, 2, 5, 10	13	MSTRG.4320
geneset_2118	0.01, 0.05, 0.1, 0.2, 0.5, 0.8, 1, 1.2, 1.5, 2, 5, 10	13	MSTRG.5733
geneset_2118	0.01, 0.05, 0.1, 0.2, 0.5, 0.8, 1, 1.2, 1.5, 2, 5, 10	13	MSTRG.7756
geneset_2119	0.01, 0.05, 0.1, 0.2, 0.5, 0.8, 1, 1.2, 1.5, 2, 5, 10	13	MSTRG.4340
geneset_2120	0.01, 0.05, 0.1, 0.2, 0.5, 0.8, 1, 1.2, 1.5, 2, 5, 10	13	MSTRG.4346
geneset_2121	0.1, 0.2, 0.5, 0.8, 1, 1.2, 1.5, 2, 5, 10	13	MSTRG.4349
geneset_2122	0.01, 0.05, 0.1, 0.2, 0.5, 0.8, 1, 1.2, 1.5, 2, 5, 10	13	MSTRG.4461
geneset_2122	0.01, 0.05, 0.1, 0.2, 0.5, 0.8, 1, 1.2, 1.5, 2, 5, 10	13	MSTRG.4465
geneset_2123	0.01, 0.05, 0.1, 0.2, 0.5, 0.8, 1, 1.2, 1.5, 2, 5, 10	13	MSTRG.4510
geneset_2124	0.01, 0.05, 0.1, 0.2, 0.5, 0.8, 1, 1.2, 1.5, 2, 5, 10	13	MSTRG.453
geneset_2125	0.01, 0.05, 0.1, 0.2, 0.5, 0.8, 1, 1.2, 1.5, 2, 5, 10	13	MSTRG.4592
geneset_2126	0.01, 0.05, 0.1, 0.2, 0.5, 0.8, 1, 1.2, 1.5, 2, 5, 10	13	MSTRG.4698
geneset_2127	0.01, 0.05, 0.1, 0.2, 0.5, 0.8, 1, 1.2, 1.5, 2, 5, 10	13	MSTRG.4840
geneset_2128	0.01, 0.05, 0.1, 0.2, 0.5, 0.8, 1, 1.2, 1.5, 2, 5, 10	13	MSTRG.4991
geneset_2129	0.01, 0.05, 0.1, 0.2, 0.5, 0.8, 1, 1.2, 1.5, 2, 5, 10	13	MSTRG.5105
geneset_2130	0.01, 0.05, 0.1, 0.2, 0.5, 0.8, 1, 1.2, 1.5, 2, 5, 10	13	MSTRG.5130
geneset_2131	0.01, 0.05, 0.1, 0.2, 0.5, 0.8, 1, 1.2, 1.5, 2, 5, 10	13	MSTRG.5146
geneset_2132	0.01, 0.05, 0.1, 0.2, 0.5, 0.8, 1, 1.2, 1.5, 2, 5, 10	13	MSTRG.5170
geneset_2133	0.01, 0.05, 0.1, 0.2, 0.5, 0.8, 1, 1.2, 1.5, 2, 5, 10	13	MSTRG.5241
geneset_2134	0.01, 0.05, 0.1, 0.2, 0.5, 0.8, 1, 1.2, 1.5, 2, 5, 10	13	MSTRG.5246
geneset_2135	0.01, 0.2, 0.5, 0.8, 1, 1.2, 1.5, 2, 5, 10	13	MSTRG.5293
geneset_2135	0.01, 0.2, 0.5, 0.8, 1, 1.2, 1.5, 2, 5, 10	13	MSTRG.5762
geneset_2136	0.01, 0.05, 0.1, 0.2, 0.5, 0.8, 1, 1.2, 1.5, 2, 5, 10	13	MSTRG.5303
geneset_2136	0.01, 0.05, 0.1, 0.2, 0.5, 0.8, 1, 1.2, 1.5, 2, 5, 10	13	MSTRG.5306
geneset_2137	0.01, 0.05, 0.1, 0.2, 0.5, 0.8, 1, 1.2, 1.5, 2, 5, 10	13	MSTRG.5312
geneset_2138	0.05, 0.1, 0.8, 1.5, 2, 10	13	MSTRG.5359
geneset_2139	0.01, 0.05, 0.1, 0.2, 0.5, 0.8, 1, 1.2, 1.5, 2, 5, 10	13	MSTRG.5383
geneset_2140	0.01, 0.05, 0.1, 0.2, 0.5, 0.8, 1, 1.2, 1.5, 2, 5, 10	13	MSTRG.5446
geneset_2141	0.01, 0.05, 0.1, 0.2, 0.5, 0.8, 1, 1.2, 1.5, 2, 5, 10	13	MSTRG.5459
geneset_2142	0.01, 0.05, 0.1, 0.2, 0.5, 0.8, 1, 1.2, 1.5, 2, 5, 10	13	MSTRG.5505
geneset_2143	0.01, 0.05, 0.1, 0.2, 0.5, 0.8, 1, 1.2, 1.5, 2, 5, 10	13	MSTRG.5615
geneset_2144	0.01, 0.05, 0.1, 0.2, 0.5, 0.8, 1, 1.2, 1.5, 2, 5, 10	13	MSTRG.5624
geneset_2145	0.01, 0.05, 0.1, 0.2, 0.5, 0.8, 1, 1.2, 1.5, 2, 5, 10	13	MSTRG.5656
geneset_2146	0.01, 0.05, 0.1, 0.2, 0.5, 0.8, 1, 1.2, 1.5, 2, 5, 10	13	MSTRG.5682
geneset_2147	0.01, 0.05, 0.1, 0.2, 0.5, 0.8, 1, 1.2, 1.5, 2, 5, 10	13	MSTRG.5761
geneset_2148	0.01, 0.05, 0.1, 0.2, 0.5, 0.8, 1, 1.2, 1.5, 2, 5, 10	13	MSTRG.5875
geneset_2149	0.01, 0.05, 0.1, 0.2, 0.5, 0.8, 1, 1.2, 1.5, 2, 5, 10	13	MSTRG.5890
geneset_2150	0.01, 0.05, 0.1, 0.2, 0.5, 0.8, 1, 1.2, 1.5, 2, 5, 10	13	MSTRG.5928
geneset_2151	0.01, 0.05, 0.1, 0.2, 0.5, 0.8, 1, 1.2, 1.5, 2, 5, 10	13	MSTRG.6088
geneset_2152	0.01	13	MSTRG.6100
geneset_2153	2	13	MSTRG.624
geneset_2154	5, 10	13	MSTRG.6394
geneset_2155	0.01, 0.05, 0.1, 0.2, 0.5, 0.8, 1, 1.2, 1.5, 2, 5, 10	13	MSTRG.6415
geneset_2156	0.01, 0.05, 0.1, 0.2, 0.5, 0.8, 1, 1.2, 1.5, 2, 5, 10	13	MSTRG.6475
geneset_2157	0.01, 0.05, 0.1, 0.2, 0.5, 0.8, 1, 1.2, 1.5, 2, 5, 10	13	MSTRG.6536
geneset_2158	0.01, 0.05, 0.1, 0.2, 0.5, 0.8, 1, 1.2, 1.5, 2, 5, 10	13	MSTRG.6572
geneset_2159	0.01, 0.05, 0.1, 0.2, 0.5, 0.8, 1, 1.2, 1.5, 2, 5, 10	13	MSTRG.6594
geneset_2160	0.01, 0.05, 0.1, 0.2, 0.5, 0.8, 1, 1.2, 1.5, 2, 5, 10	13	MSTRG.6667
geneset_2161	0.01, 0.05, 0.1, 0.2, 0.5, 0.8, 1, 1.2, 1.5, 2, 5, 10	13	MSTRG.6688
geneset_2162	0.01, 0.05, 0.1, 0.2, 0.5, 0.8, 1, 1.2, 1.5, 2, 5, 10	13	MSTRG.6709
geneset_2163	0.8, 1, 1.2, 1.5, 10	13	MSTRG.6744
geneset_2163	0.8, 1, 1.2, 1.5, 10	13	MSTRG.6747
geneset_2164	0.01, 0.05, 0.1, 0.2, 0.5, 0.8, 1, 1.2, 1.5, 2, 5, 10	13	MSTRG.6837
geneset_2165	0.01, 0.05, 0.1, 0.2, 0.5, 0.8, 1, 1.2, 1.5, 2, 5, 10	13	MSTRG.6845
geneset_2166	0.01, 0.05, 0.1, 0.2, 0.5, 0.8, 1, 1.2, 1.5, 2, 5, 10	13	MSTRG.6919
geneset_2167	0.01, 0.05, 0.1, 0.2, 0.5, 0.8, 1, 1.2, 1.5, 2, 5, 10	13	MSTRG.6987
geneset_2168	0.01, 0.05, 0.1, 0.2, 0.5, 0.8, 1, 1.2, 1.5, 2, 5, 10	13	MSTRG.6991
geneset_2169	0.8, 1, 1.2, 1.5, 2, 5, 10	13	MSTRG.7166
geneset_2170	0.01, 0.05, 0.1, 0.2, 0.5, 0.8, 1, 1.2, 1.5, 2, 5, 10	13	MSTRG.7183
geneset_2171	0.01, 0.05, 0.1, 0.2, 0.5, 0.8, 1, 1.2, 1.5, 2, 5, 10	13	MSTRG.7389
geneset_2172	0.01, 0.05, 0.1, 0.2, 0.5, 0.8, 1, 1.2, 1.5, 2, 5, 10	13	MSTRG.7404
geneset_2173	0.01, 0.05, 0.1, 0.2, 0.5, 0.8, 1, 1.2, 1.5, 2, 5, 10	13	MSTRG.7439
geneset_2174	0.01, 0.05, 0.1, 0.2, 0.5, 0.8, 1, 1.2, 1.5, 2, 5, 10	13	MSTRG.7497
geneset_2175	0.01, 0.05, 0.1, 0.2, 0.5, 0.8, 1, 1.2, 1.5, 2, 5, 10	13	MSTRG.7498
geneset_2176	0.01, 0.05, 0.1, 0.2, 0.5, 0.8, 1, 1.2, 1.5, 2, 5, 10	13	MSTRG.7615
geneset_2177	0.01, 0.05, 0.1, 0.2, 0.5, 0.8, 1, 1.2, 1.5, 2, 5, 10	13	MSTRG.7673
geneset_2178	0.01, 0.05, 0.1, 0.2, 0.5, 0.8, 1, 1.2, 1.5, 2, 5, 10	13	MSTRG.7689
geneset_2179	0.01, 0.05, 0.1, 0.2, 0.5, 0.8, 1, 1.2, 1.5, 2, 5, 10	13	MSTRG.768
geneset_2180	0.01, 0.05, 0.1, 0.2, 0.5, 0.8, 1, 1.2, 1.5, 2, 5, 10	13	MSTRG.76
geneset_2181	0.01, 0.05, 0.1, 0.2, 0.5, 0.8, 1, 1.2, 1.5, 2, 5, 10	13	MSTRG.7727
geneset_2182	0.01, 0.05, 0.1, 0.2, 0.5, 0.8, 1, 1.2, 1.5, 2, 5, 10	13	MSTRG.7733
geneset_2183	0.01, 0.05, 0.1, 0.2, 0.5, 0.8, 1, 1.2, 1.5, 2, 5, 10	13	MSTRG.7781
geneset_2184	0.01, 0.05, 0.1, 0.2, 0.5, 0.8, 1, 1.2, 1.5, 2, 5, 10	13	MSTRG.7990
geneset_2185	0.01, 0.05, 0.1, 0.2, 0.5, 0.8, 1, 1.2, 1.5, 2, 5, 10	13	MSTRG.8002
geneset_2186	0.01, 0.05, 0.1, 0.2, 0.5, 0.8, 1, 1.2, 1.5, 2, 5, 10	13	MSTRG.8165
geneset_2187	0.01, 0.05, 0.1, 0.2, 0.5, 0.8, 1, 1.2, 1.5, 2, 5, 10	13	MSTRG.8181
geneset_2188	0.01, 0.05, 0.1, 0.2, 0.5, 0.8, 1, 1.2, 1.5, 2, 5, 10	13	MSTRG.8210
geneset_2189	0.01, 0.05, 0.1, 0.2, 0.5, 0.8, 1, 1.2, 1.5, 2, 5, 10	13	MSTRG.8256
geneset_2190	0.01, 0.05, 0.1, 0.2, 0.5, 0.8, 1, 1.2, 1.5, 2, 5, 10	13	MSTRG.8300
geneset_2191	0.01, 0.05, 0.1, 0.2, 0.5, 0.8, 1, 1.2, 1.5, 2, 5, 10	13	MSTRG.8352
geneset_2192	0.01, 0.05, 0.1, 0.2, 0.5, 0.8, 1, 1.2, 1.5, 2, 5, 10	13	MSTRG.837
geneset_2193	0.01, 0.05, 0.1, 0.2, 0.5, 0.8, 1, 1.2, 1.5, 2, 5, 10	13	MSTRG.8571
geneset_2194	0.01, 0.05, 0.1, 0.2, 0.5, 0.8, 1, 1.2, 1.5, 2, 5, 10	13	MSTRG.8575
geneset_2195	0.01, 0.05, 0.1, 0.2, 0.5, 0.8, 1, 1.2, 1.5, 2, 5, 10	13	MSTRG.8620
geneset_2196	0.01, 0.05, 0.1, 0.2, 0.5, 0.8, 1, 1.2, 1.5, 2, 5, 10	13	MSTRG.8671
geneset_2197	0.01, 0.05, 0.1, 0.2, 0.5, 0.8, 1, 1.2, 1.5, 2, 5, 10	13	MSTRG.867
geneset_2198	0.5, 0.8, 1, 1.2, 1.5, 2, 5, 10	13	MSTRG.8775
geneset_2199	0.01, 0.05, 0.1, 0.2, 0.5, 0.8, 1, 1.2, 1.5, 2, 5, 10	13	MSTRG.8780
geneset_2200	0.1, 0.5, 0.8, 1, 1.2, 1.5, 2, 5, 10	13	MSTRG.8993
geneset_2201	0.01, 0.05, 0.1, 0.2, 0.5, 0.8, 1, 1.2, 1.5, 2, 5, 10	13	MSTRG.9081
geneset_2202	0.01, 0.05, 0.1, 0.2, 0.5, 0.8, 1, 1.2, 1.5, 2, 5, 10	13	MSTRG.9090
geneset_2203	1.5, 2, 5, 10	13	MSTRG.9140
geneset_2204	10	13	MSTRG.9142
geneset_2205	0.01, 0.05, 0.1, 0.2, 0.5, 0.8, 1, 1.2, 1.5, 2, 5, 10	13	MSTRG.9162
geneset_2206	0.01, 0.05, 0.1, 0.2, 0.5, 0.8, 1, 1.2, 1.5, 2, 5, 10	13	MSTRG.9201
geneset_2207	0.1, 0.8	13	MSTRG.9308
geneset_2208	5, 10	13	MSTRG.9368
geneset_2209	0.01, 0.05, 0.1, 0.2, 0.5, 0.8, 1, 1.2, 1.5, 2, 5, 10	13	MSTRG.9374
geneset_2210	0.01, 0.05, 0.1, 0.2, 0.5, 0.8, 1, 1.2, 1.5, 2, 5, 10	13	MSTRG.9392
geneset_2211	0.01, 0.05, 0.1, 0.2, 0.5, 0.8, 1, 1.2, 1.5, 2, 5, 10	13	MSTRG.9440
geneset_2212	0.01, 0.05, 0.1, 0.2, 0.5, 0.8, 1, 1.2, 1.5, 2, 5, 10	13	MSTRG.9525
geneset_2213	0.01, 0.05, 0.1, 0.2, 0.5, 0.8, 1, 1.2, 1.5, 2, 5, 10	13	MSTRG.9626
geneset_2214	0.01, 0.05, 0.1, 0.2, 0.5, 0.8, 1, 1.2, 1.5, 2, 5, 10	13	MSTRG.9658
geneset_2215	0.8, 1, 1.2, 1.5, 2, 5, 10	13	MSTRG.9703
geneset_2216	0.01, 0.05, 0.1, 0.2, 0.5, 0.8, 1, 1.2, 1.5, 2, 5, 10	13	MSTRG.9745
geneset_2217	0.01, 0.05, 0.1, 0.2, 0.5, 0.8, 1, 1.2, 1.5, 2, 5, 10	13	MSTRG.9796
geneset_2218	0.01, 0.05, 0.1, 0.2, 0.5, 0.8, 1, 1.2, 1.5, 2, 5, 10	13	MSTRG.9977
geneset_2219	0.01, 0.05, 0.1, 0.2, 0.5, 0.8, 1, 1.2, 1.5, 2, 5, 10	13	PMZ_0000461
geneset_2220	0.01, 0.05, 0.1, 0.2, 0.5, 0.8, 1, 1.2, 1.5, 2, 5, 10	13	PMZ_0045862
geneset_2285	0.01, 0.05, 0.1, 0.2, 0.5, 0.8, 1, 1.2, 1.5, 2, 5, 10	14	MSTRG.10234
geneset_2286	0.01, 0.05, 0.1, 0.2, 0.5, 0.8, 1, 1.2, 1.5, 2, 5, 10	14	MSTRG.10667
geneset_2287	0.01, 0.05, 0.1, 0.2, 0.5, 0.8, 1, 1.2, 1.5, 2, 5, 10	14	MSTRG.10792
geneset_2287	0.01, 0.05, 0.1, 0.2, 0.5, 0.8, 1, 1.2, 1.5, 2, 5, 10	14	MSTRG.8501
geneset_2288	0.01, 0.05, 0.1, 0.2, 0.5, 0.8, 1, 1.2, 1.5, 2, 5, 10	14	MSTRG.1088
geneset_2289	0.01, 0.05, 0.1, 0.2, 0.5, 0.8, 1, 1.2, 1.5, 2, 5, 10	14	MSTRG.10923
geneset_2290	0.01, 0.05, 0.1, 0.2, 0.5, 0.8, 1, 1.2, 1.5, 2, 5, 10	14	MSTRG.11001
geneset_2290	0.01, 0.05, 0.1, 0.2, 0.5, 0.8, 1, 1.2, 1.5, 2, 5, 10	14	MSTRG.23446
geneset_2291	0.01, 0.05, 0.1, 0.2, 0.5, 0.8, 1, 1.2, 1.5, 2, 5, 10	14	MSTRG.11037
geneset_2292	0.01, 0.05, 0.1, 0.2, 0.5, 0.8, 1, 1.2, 1.5, 2, 5, 10	14	MSTRG.11038
geneset_2293	0.01, 0.05, 0.1, 0.2, 0.5, 0.8, 1, 1.2, 1.5, 2, 5, 10	14	MSTRG.11101
geneset_2294	0.01, 0.05, 0.1, 0.2, 0.5, 0.8, 1, 1.2, 1.5, 2, 5, 10	14	MSTRG.11309
geneset_2295	0.01, 0.05, 0.1, 0.2, 0.5, 0.8, 1, 1.2, 1.5, 2, 5, 10	14	MSTRG.11338
geneset_2296	0.01, 0.05, 0.1, 0.2, 0.5, 0.8, 1, 1.2, 1.5, 2, 5, 10	14	MSTRG.11476
geneset_2297	0.01, 0.05, 0.1, 0.2, 0.5, 0.8, 1, 1.2, 1.5, 2, 5, 10	14	MSTRG.11487
geneset_2298	0.01, 0.05, 0.1, 0.2, 0.5, 0.8, 1, 1.2, 1.5, 2, 5, 10	14	MSTRG.11506
geneset_2298	0.01, 0.05, 0.1, 0.2, 0.5, 0.8, 1, 1.2, 1.5, 2, 5, 10	14	MSTRG.23962
geneset_2299	0.01, 0.05, 0.1, 0.2, 0.5, 0.8, 1, 1.2, 1.5, 2, 5, 10	14	MSTRG.11522
geneset_2300	0.01, 0.05, 0.1, 0.2, 0.5, 0.8, 1, 1.2, 1.5, 2, 5, 10	14	MSTRG.11525
geneset_2300	0.01, 0.05, 0.1, 0.2, 0.5, 0.8, 1, 1.2, 1.5, 2, 5, 10	14	MSTRG.23782
geneset_2301	0.01, 0.05, 0.1, 0.2, 0.5, 0.8, 1, 1.2, 1.5, 2, 5, 10	14	MSTRG.11676
geneset_2302	0.01, 0.05, 0.1, 0.2, 0.5, 0.8, 1, 1.2, 1.5, 2, 5, 10	14	MSTRG.1181
geneset_2303	0.01, 0.05, 0.1, 0.2, 0.5, 0.8, 1, 1.2, 1.5, 2, 5, 10	14	MSTRG.11919
geneset_2303	0.01, 0.05, 0.1, 0.2, 0.5, 0.8, 1, 1.2, 1.5, 2, 5, 10	14	MSTRG.15651
geneset_2304	0.01, 0.05, 0.1, 0.2, 0.5, 0.8, 1, 1.2, 1.5, 2, 5, 10	14	MSTRG.11931
geneset_2304	0.01, 0.05, 0.1, 0.2, 0.5, 0.8, 1, 1.2, 1.5, 2, 5, 10	14	MSTRG.23821
geneset_2305	0.01, 0.05, 0.1, 0.2, 0.5, 0.8, 1, 1.2, 1.5, 2, 5, 10	14	MSTRG.12032
geneset_2306	0.2, 0.5, 0.8, 1, 1.2, 1.5, 5, 10	14	MSTRG.12179
geneset_2306	0.2, 0.5, 0.8, 1, 1.2, 1.5, 5, 10	14	MSTRG.8802
geneset_2307	0.01, 0.05, 0.1, 0.2, 0.5, 0.8, 1, 1.2, 1.5, 2, 5, 10	14	MSTRG.12306
geneset_2307	0.01, 0.05, 0.1, 0.2, 0.5, 0.8, 1, 1.2, 1.5, 2, 5, 10	14	MSTRG.18930
geneset_2308	0.01, 0.05, 0.1, 0.2, 0.5, 0.8, 1, 1.2, 1.5, 2, 5, 10	14	MSTRG.12589
geneset_2309	0.01, 0.05, 0.1, 0.2, 0.5, 0.8, 1, 1.2, 1.5, 2, 5, 10	14	MSTRG.12628
geneset_2310	0.01, 0.05, 0.1, 0.2, 0.5, 0.8, 1, 1.2, 1.5, 2, 5, 10	14	MSTRG.12640
geneset_2310	0.01, 0.05, 0.1, 0.2, 0.5, 0.8, 1, 1.2, 1.5, 2, 5, 10	14	MSTRG.5168
geneset_2311	0.01, 0.05, 0.1, 0.2, 0.5, 0.8, 1, 1.2, 1.5, 2, 5, 10	14	MSTRG.1267
geneset_2312	0.01, 0.05, 0.1, 0.2, 0.5, 0.8, 1, 1.2, 1.5, 2, 5, 10	14	MSTRG.12719
geneset_2313	10	14	MSTRG.12882
geneset_2313	10	14	MSTRG.20180
geneset_2313	10	14	MSTRG.3250
geneset_2314	0.01, 0.05, 0.1, 0.2, 0.5, 0.8, 1, 1.2, 1.5, 2, 5, 10	14	MSTRG.12890
geneset_2315	0.01, 0.05, 0.1, 0.2, 0.5, 0.8, 1, 1.2, 1.5, 2, 5, 10	14	MSTRG.12997
geneset_2315	0.01, 0.05, 0.1, 0.2, 0.5, 0.8, 1, 1.2, 1.5, 2, 5, 10	14	MSTRG.7026
geneset_2316	0.5, 1.2, 1.5, 2, 5, 10	14	MSTRG.13039
geneset_2316	0.5, 1.2, 1.5, 2, 5, 10	14	MSTRG.23001
geneset_2317	0.01, 0.05, 0.1, 0.2, 0.5, 0.8, 1, 1.2, 1.5, 2, 5, 10	14	MSTRG.13206
geneset_2317	0.01, 0.05, 0.1, 0.2, 0.5, 0.8, 1, 1.2, 1.5, 2, 5, 10	14	MSTRG.2295
geneset_2318	0.01, 0.05, 0.1, 0.2, 0.5, 0.8, 1, 1.2, 1.5, 2, 5, 10	14	MSTRG.13245
geneset_2318	0.01, 0.05, 0.1, 0.2, 0.5, 0.8, 1, 1.2, 1.5, 2, 5, 10	14	MSTRG.19494
geneset_2319	0.01, 0.05, 0.1, 0.2, 0.5, 0.8, 1, 1.2, 1.5, 2, 5, 10	14	MSTRG.13255
geneset_2320	0.01, 0.05, 0.1, 0.2, 0.5, 0.8, 1, 1.2, 1.5, 2, 5, 10	14	MSTRG.1326
geneset_2321	0.01, 0.05, 0.1, 0.2, 0.5, 0.8, 1, 1.2, 1.5, 2, 5, 10	14	MSTRG.13342
geneset_2322	0.01, 0.05, 0.1, 0.2, 0.5, 0.8, 1, 1.2, 1.5, 2, 5, 10	14	MSTRG.13433
geneset_2323	0.01, 0.05, 0.1, 0.2, 0.5, 0.8, 1, 1.2, 1.5, 2, 5, 10	14	MSTRG.13535
geneset_2324	0.01, 0.05, 0.1, 0.2, 0.5, 0.8, 1, 1.2, 1.5, 2, 5, 10	14	MSTRG.1353
geneset_2325	0.01, 0.05, 0.1, 0.2, 0.5, 0.8, 1, 1.2, 1.5, 2, 5, 10	14	MSTRG.13569
geneset_2325	0.01, 0.05, 0.1, 0.2, 0.5, 0.8, 1, 1.2, 1.5, 2, 5, 10	14	MSTRG.9591
geneset_2326	0.01, 0.05, 0.1, 0.2, 0.5, 0.8, 1, 1.2, 1.5, 2, 5, 10	14	MSTRG.13674
geneset_2326	0.01, 0.05, 0.1, 0.2, 0.5, 0.8, 1, 1.2, 1.5, 2, 5, 10	14	MSTRG.23386
geneset_2327	0.01, 0.05, 0.1, 0.2, 0.5, 0.8, 1, 1.2, 1.5, 2, 5, 10	14	MSTRG.13704
geneset_2328	0.01, 0.05, 0.1, 0.2, 0.5, 0.8, 1, 1.2, 1.5, 2, 5, 10	14	MSTRG.13754
geneset_2328	0.01, 0.05, 0.1, 0.2, 0.5, 0.8, 1, 1.2, 1.5, 2, 5, 10	14	PMZ_0041692
geneset_2329	0.01, 0.05, 0.1, 0.2, 0.5, 0.8, 1, 1.2, 1.5, 2, 5, 10	14	MSTRG.13795
geneset_2330	0.01, 0.05, 0.1, 0.2, 0.5, 0.8, 1, 1.2, 1.5, 2, 5, 10	14	MSTRG.13805
geneset_2331	0.01, 0.05, 0.1, 0.2, 0.5, 0.8, 1, 1.2, 1.5, 2, 5, 10	14	MSTRG.1395
geneset_2331	0.01, 0.05, 0.1, 0.2, 0.5, 0.8, 1, 1.2, 1.5, 2, 5, 10	14	MSTRG.4000
geneset_2332	0.01, 0.05, 0.1, 0.2, 0.5, 0.8, 1, 1.2, 1.5, 2, 5, 10	14	MSTRG.14390
geneset_2332	0.01, 0.05, 0.1, 0.2, 0.5, 0.8, 1, 1.2, 1.5, 2, 5, 10	14	MSTRG.1792
geneset_2333	10	14	MSTRG.1439
geneset_2333	10	14	MSTRG.23690
geneset_2333	10	14	PMZ_0041063
geneset_2334	0.01, 0.05, 0.1, 0.2, 0.5, 0.8, 1, 1.2, 1.5, 2, 5, 10	14	MSTRG.1443
geneset_2334	0.01, 0.05, 0.1, 0.2, 0.5, 0.8, 1, 1.2, 1.5, 2, 5, 10	14	MSTRG.14502
geneset_2335	0.01, 0.05, 0.1, 0.2, 0.5, 0.8, 1, 1.2, 1.5, 2, 5, 10	14	MSTRG.14480
geneset_2336	0.01, 0.05, 0.1, 0.2, 0.5, 0.8, 1, 1.2, 1.5, 2, 5, 10	14	MSTRG.14522
geneset_2337	0.01, 0.05, 0.1, 0.2, 0.5, 0.8, 1, 1.2, 1.5, 2, 5, 10	14	MSTRG.14548
geneset_2338	0.01, 0.05, 0.1, 0.2, 0.5, 0.8, 1, 1.2, 1.5, 2, 5, 10	14	MSTRG.14559
geneset_2339	0.01, 0.05, 0.1, 0.2, 0.5, 0.8, 1, 1.2, 1.5, 2, 5, 10	14	MSTRG.1455
geneset_2340	0.01, 0.05, 0.1, 0.2, 0.5, 0.8, 1, 1.2, 1.5, 2, 5, 10	14	MSTRG.145
geneset_2340	0.01, 0.05, 0.1, 0.2, 0.5, 0.8, 1, 1.2, 1.5, 2, 5, 10	14	MSTRG.23476
geneset_2341	0.01, 0.05, 0.1, 0.2, 0.5, 0.8, 1, 1.2, 1.5, 2, 5, 10	14	MSTRG.14708
geneset_2342	0.01, 0.05, 0.1, 0.2, 0.5, 0.8, 1, 1.2, 1.5, 2, 5, 10	14	MSTRG.15097
geneset_2343	0.01, 0.05, 0.1, 0.2, 0.5, 0.8, 1, 1.2, 1.5, 2, 5, 10	14	MSTRG.15353
geneset_2344	0.01, 0.05, 0.1, 0.2, 0.5, 0.8, 1, 1.2, 1.5, 2, 5, 10	14	MSTRG.15517
geneset_2345	0.01, 0.05, 0.1, 0.2, 0.5, 0.8, 1, 1.2, 1.5, 2, 5, 10	14	MSTRG.15566
geneset_2346	1, 1.2, 1.5, 2, 5, 10	14	MSTRG.15637
geneset_2347	0.01, 0.05, 0.1, 0.2, 0.5, 0.8, 1, 1.2, 1.5, 2, 5, 10	14	MSTRG.15686
geneset_2347	0.01, 0.05, 0.1, 0.2, 0.5, 0.8, 1, 1.2, 1.5, 2, 5, 10	14	MSTRG.23488
geneset_2348	0.01, 0.05, 0.1, 0.2, 0.5, 0.8, 1, 1.2, 1.5, 2, 5, 10	14	MSTRG.15714
geneset_2349	0.01, 0.05, 0.1, 0.2, 0.5, 0.8, 1, 1.2, 1.5, 2, 5, 10	14	MSTRG.15811
geneset_2350	0.01, 0.05, 0.1, 0.2, 0.5, 0.8, 1, 1.2, 1.5, 2, 5, 10	14	MSTRG.158
geneset_2350	0.01, 0.05, 0.1, 0.2, 0.5, 0.8, 1, 1.2, 1.5, 2, 5, 10	14	MSTRG.4500
geneset_2351	0.01, 0.05, 0.1, 0.2, 0.5, 0.8, 1, 1.2, 1.5, 2, 5, 10	14	MSTRG.15904
geneset_2352	10	14	MSTRG.15908
geneset_2353	0.01, 0.05, 0.1, 0.2, 0.5, 0.8, 1, 1.2, 1.5, 2, 5, 10	14	MSTRG.16116
geneset_2354	0.01, 0.05, 0.1, 0.2, 0.5, 0.8, 1, 1.2, 1.5, 2, 5, 10	14	MSTRG.16156
geneset_2354	0.01, 0.05, 0.1, 0.2, 0.5, 0.8, 1, 1.2, 1.5, 2, 5, 10	14	MSTRG.25297
geneset_2355	0.01, 0.05, 0.1, 0.2, 0.5, 0.8, 1, 1.2, 1.5, 2, 5, 10	14	MSTRG.16440
geneset_2355	0.01, 0.05, 0.1, 0.2, 0.5, 0.8, 1, 1.2, 1.5, 2, 5, 10	14	MSTRG.8985
geneset_2356	0.01, 0.05, 0.1, 0.2, 0.5, 0.8, 1, 1.2, 1.5, 2, 5, 10	14	MSTRG.16485
geneset_2357	0.01, 0.05, 0.1, 0.2, 0.5, 0.8, 1, 1.2, 1.5, 2, 5, 10	14	MSTRG.1655
geneset_2358	0.05, 0.1, 0.2, 0.5, 0.8, 1, 1.2, 1.5, 2, 5	14	MSTRG.16828
geneset_2358	0.05, 0.1, 0.2, 0.5, 0.8, 1, 1.2, 1.5, 2, 5	14	MSTRG.2541
geneset_2359	0.01, 0.05, 0.1, 0.2, 0.5, 0.8, 1, 1.2, 1.5, 2, 5, 10	14	MSTRG.16830
geneset_2360	0.01, 0.05, 0.1, 0.2, 0.5, 0.8, 1, 1.2, 1.5, 2, 5, 10	14	MSTRG.16838
geneset_2361	0.05, 0.1, 0.2, 0.5, 0.8, 1, 1.2, 1.5, 2, 5, 10	14	MSTRG.17119
geneset_2362	0.01, 0.05, 0.1, 0.2, 0.5, 0.8, 1, 1.2, 1.5, 2, 5, 10	14	MSTRG.17184
geneset_2363	0.01, 0.05, 0.1, 0.2, 0.5, 0.8, 1, 1.2, 1.5, 2, 5, 10	14	MSTRG.17199
geneset_2363	0.01, 0.05, 0.1, 0.2, 0.5, 0.8, 1, 1.2, 1.5, 2, 5, 10	14	MSTRG.17201
geneset_2364	0.01, 0.05, 0.1, 0.2, 0.5, 0.8, 1, 1.2, 1.5, 2, 5, 10	14	MSTRG.17341
geneset_2364	0.01, 0.05, 0.1, 0.2, 0.5, 0.8, 1, 1.2, 1.5, 2, 5, 10	14	MSTRG.22666
geneset_2365	0.01, 0.05, 0.1, 0.2, 0.5, 0.8, 1, 1.2, 1.5, 2, 5, 10	14	MSTRG.174
geneset_2366	0.01, 0.05, 0.1, 0.2, 0.5, 0.8, 1, 1.2, 1.5, 2, 5, 10	14	MSTRG.17707
geneset_2367	0.01, 0.05, 0.1, 0.2, 0.5, 0.8, 1, 1.2, 1.5, 2, 5, 10	14	MSTRG.17708
geneset_2368	0.01, 0.1, 0.2, 0.5, 0.8	14	MSTRG.17818
geneset_2369	0.01, 0.05, 0.1, 0.2, 0.5, 0.8, 1, 1.2, 1.5, 2, 5, 10	14	MSTRG.18054
geneset_2369	0.01, 0.05, 0.1, 0.2, 0.5, 0.8, 1, 1.2, 1.5, 2, 5, 10	14	MSTRG.18056
geneset_2370	0.01, 0.05, 0.1, 0.2, 0.5, 0.8, 1, 1.2, 1.5, 2, 5, 10	14	MSTRG.18086
geneset_2371	0.01, 0.05, 0.1, 0.2, 0.5, 0.8, 1, 1.2, 1.5, 2, 5, 10	14	MSTRG.18148
geneset_2372	0.01, 0.05, 0.1, 0.2, 0.5, 0.8, 1, 1.2, 1.5, 2, 5, 10	14	MSTRG.18236
geneset_2372	0.01, 0.05, 0.1, 0.2, 0.5, 0.8, 1, 1.2, 1.5, 2, 5, 10	14	MSTRG.18237
geneset_2372	0.01, 0.05, 0.1, 0.2, 0.5, 0.8, 1, 1.2, 1.5, 2, 5, 10	14	MSTRG.26717
geneset_2373	0.1, 0.2, 10	14	MSTRG.18447
geneset_2374	0.01, 0.05, 0.1, 0.2, 0.5, 0.8, 1, 1.2, 1.5, 2, 5, 10	14	MSTRG.18551
geneset_2374	0.01, 0.05, 0.1, 0.2, 0.5, 0.8, 1, 1.2, 1.5, 2, 5, 10	14	MSTRG.25160
geneset_2374	0.01, 0.05, 0.1, 0.2, 0.5, 0.8, 1, 1.2, 1.5, 2, 5, 10	14	MSTRG.8701
geneset_2374	0.01, 0.05, 0.1, 0.2, 0.5, 0.8, 1, 1.2, 1.5, 2, 5, 10	14	MSTRG.8702
geneset_2375	0.01, 0.05, 0.1, 0.2, 0.5, 0.8, 1, 1.2, 1.5, 2, 5, 10	14	MSTRG.18587
[truncated: 140,002 more rows]

## Sheet: Cichlid
geneset_ID	resolutions	gene_count	gene
[truncated: 197,039 more rows]

## Sheet: Goldfish
geneset_ID	resolutions	gene_count	gene
[truncated: 410,066+ more rows]

[truncated: 6 more sheets: Zebrafish, Axolotl, Lizard, Turtle, Songbird, Chicken]
